# Supplementary material for: Morphometric relationships and their contribution to biomass and cannabinoid yield in hybrids of hemp (Cannabis sativa)
Source: J Exp Bot. 2021 Jul 21;72(22):7694–709. doi: 10.1093/jxb/erab346 (PMC8643699; doi:10.1093/jxb/erab346)
Supplement: erab346_suppl_Supplementary_Tables_S1-S4 [file erab346_suppl_supplementary_tables_s1-s4.xlsx]

## Sheet: Table S1
Table S1. Genotyping-by-sequencing sample metadata, principle components, and DAPC membership.
Flowcell Lane	Sample	Missingness (%)	Heterozygosity (%)	Principle Components Analysis			DAPC Cluster	DAPC Cluster Membership Proportion							Inferred Group
				PC1	PC2	PC3		1	2	3	4	5	6	7
HCV35DSXX_3	#5	12.7083	20.6797	0.114446	-0.00818946	-0.00561041	7	2.02366e-71	1.83819e-32	1.96915e-16	3.8713e-44	1.04995e-07	5.97153e-41	1	Grain/Dual
HL7C2DMXX_1	18AB092101 (WI feral)	17.8857	11.9713	0.112364	0.0190668	-0.0162939	5	1.57985e-42	1.1382e-12	2.90237e-11	2.41249e-19	1	1.74475e-16	2.7136e-10	Fiber/Feral
HL7C2DMXX_1	18AB092701 (WI feral)	15.5396	14.2671	0.10215	0.00966011	-0.00974719	5	2.55812e-42	1.85513e-07	2.43442e-08	5.2642e-13	1	1.09139e-11	2.81255e-16	Fiber/Feral
HL7C2DMXX_1	18AB092702 (WI feral)	15.1176	14.3067	0.103238	0.014531	-0.008659	5	6.4763e-42	1.17378e-08	3.34275e-09	2.04418e-14	1	1.13513e-12	6.12097e-15	Fiber/Feral
HL7C2DMXX_1	18AB092801 (WI feral)	17.4475	15.4554	0.112678	0.0172029	-0.0218881	5	8.09507e-48	2.77682e-12	8.14646e-09	1.99456e-19	1	1.53377e-17	2.77661e-10	Fiber/Feral
HL7C2DMXX_1	18AB100501 (WI feral)	16.8813	14.6406	0.10915	0.017186	-0.00487191	5	1.23105e-46	3.52356e-11	1.126e-08	5.76148e-18	1	3.19154e-16	1.19974e-11	Fiber/Feral
HL7C2DMXX_1	18AB101101 (WI feral)	16.0752	16.7132	0.108196	0.0199628	-0.0104091	5	3.19902e-47	3.74554e-13	1.43656e-09	2.03076e-20	1	3.5753e-18	2.44527e-09	Fiber/Feral
HL7C2DMXX_1	A2R4	15.1879	16.6256	0.0621382	0.0289056	-0.0466468	5	9.71276e-51	2.44685e-14	8.94786e-09	3.19528e-22	1	3.4614e-20	1.11216e-07	Fiber/Feral
HL7C2DMXX_1	A2R4 x AC/DC	20.8433	17.0365	0.0710789	-0.0025631	-0.0741488	5	3.98405e-37	2.9227e-10	3.83542e-12	7.35315e-16	1	7.43277e-13	1.63062e-13	Fiber/Feral
HL7C2DMXX_1	A2R4 x Nebraska Feral	21.7684	15.2671	0.0352372	-0.0055465	-0.0922788	5	2.61981e-40	1.54912e-07	3.13244e-09	6.85846e-13	1	3.17621e-11	2.32512e-16	Fiber/Feral
HCV35DSXX_3	ABC	8.3676	19.1411	-0.117097	0.10082	0.0484126	2	1.31511e-43	0.429034	5.44263e-16	0.570058	8.1981e-15	0.000908155	7.17752e-55	Cherry
HL7C2DMXX_1	AC/DC	14.8904	20.3263	0.00278016	-0.090974	-0.0275897	6	7.66248e-30	0.921126	2.26883e-11	0.00574639	0.0109015	0.0622265	2.176e-29	BaOx/OttoII
HCV35DSXX_3	AC/DC x Otto II (A)	14.8381	21.0698	-0.0435568	-0.112045	0.0542388	6	8.26325e-26	0.0574377	2.23317e-19	0.0672139	2.36641e-09	0.875348	3.2316e-43	BaOx/OttoII
HL7C2DMXX_1	AC/DC x Otto II (B)	14.7226	18.4529	-0.0894229	-0.0317315	0.0289607	6	6.60382e-29	0.0269299	1.84161e-22	0.479419	2.48083e-14	0.493651	1.10927e-53	BaOx/OttoII
HL7C2DMXX_1	AC/DC x Otto II (C)	15.2925	17.8511	-0.0558779	-0.101105	0.0311486	6	1.08338e-22	0.000351478	8.08375e-28	0.0464503	2.69041e-16	0.953198	1.93739e-56	BaOx/OttoII
HCV35DSXX_3	Anka	20.5547	17.272	0.128393	0.0237147	0.0233074	7	2.80885e-69	9.94621e-32	1.59829e-16	3.58951e-43	3.01868e-07	8.56447e-40	1	Grain/Dual
HL7C2DMXX_1	Anka x Logan	18.2807	17.1334	0.133551	0.0216127	0.0142061	5	4.04601e-51	1.50299e-16	6.81857e-10	6.08629e-25	0.999959	2.66987e-22	4.07813e-05	Fiber/Feral
HCV35DSXX_3	Authentic Hemp	12.0302	20.6084	-0.0869684	0.00854892	-0.0253388	4	4.28354e-33	0.0161211	1.9249e-23	0.900554	1.96678e-17	0.0833246	5.53129e-60	West Coast
HL7C2DMXX_1	Bama	14.8525	16.8396	0.0148144	-0.0440132	-0.0343863	3	9.67526e-81	5.7809e-13	1	1.12317e-21	4.3579e-07	8.31401e-26	7.2088e-21	Chinese
HL7C2DMXX_1	BaOx (A)	17.6892	13.9342	-0.0450928	-0.109349	0.00852784	6	4.60305e-24	0.000524703	5.52889e-28	0.112446	2.69308e-17	0.887029	9.46464e-59	BaOx/OttoII
HCV35DSXX_3	BaOx (B)	14.1077	19.0619	-0.0407975	-0.114322	0.0103632	6	9.28974e-20	5.39183e-05	2.06938e-29	0.00879603	3.65339e-16	0.99115	1.83751e-55	BaOx/OttoII
HL7C2DMXX_1	BaOx (C)	15.7614	14.1463	-0.0452419	-0.0619049	-0.0164701	6	2.64068e-25	0.00539277	5.07442e-24	0.119022	6.6025e-14	0.875586	3.0483e-52	BaOx/OttoII
HCV35DSXX_3	Berry Blossom	10.8382	17.9645	-0.106612	0.0402154	0.0592808	2	1.76749e-45	0.910243	2.43552e-12	0.0895993	1.22555e-11	0.000158222	5.28634e-48	Cherry
HL7C2DMXX_1	Berry Blossom (dwarf)	18.7045	10.0466	-0.083768	-0.000864656	0.0631582	2	1.89436e-37	0.921493	3.28974e-13	0.0719066	1.14743e-08	0.00660036	4.53302e-42	Cherry
HL7C2DMXX_1	Berry Blossom (standard)	14.9841	17.449	-0.0962274	0.0516342	-0.034654	2	5.25651e-30	0.147676	2.18593e-19	0.437952	9.72565e-12	0.414372	1.19505e-48	Cherry
HCV35DSXX_3	Bialobrzeskie	13.637	17.8054	0.154061	0.0190848	0.0311013	7	6.71585e-83	5.0304e-47	1.08773e-26	1.75394e-60	1.27649e-15	7.3475e-56	1	Grain/Dual
HL7C2DMXX_1	Bish Feral (IN feral)	17.8262	16.5536	0.0994852	0.00980321	-0.0289571	5	2.06901e-50	3.52221e-10	1.64549e-06	3.78829e-17	0.999998	2.56226e-16	1.81133e-12	Fiber/Feral
HCV35DSXX_3	Box Wine	15.0743	17.0089	-0.0596102	-0.0543379	-0.00875045	6	8.84517e-19	3.1551e-05	9.90151e-30	0.00478165	6.77186e-16	0.995187	1.10801e-54	BaOx/OttoII
HL7C2DMXX_1	Brilliance	14.9607	18.8523	-0.0504204	-0.00523512	0.0639741	2	1.30174e-44	0.998507	1.53132e-07	0.00145215	1.54158e-05	2.48266e-05	1.61291e-34	Cherry
HL7C2DMXX_1	Brilliance (herm)	13.8931	13.2655	-0.0527089	-0.000534707	0.0694287	2	1.13536e-36	0.978658	1.49843e-11	0.0169797	2.50039e-06	0.00436016	5.95916e-37	Cherry
HL7C2DMXX_1	Canda	16.3475	14.8425	0.151338	0.0190967	0.0294147	7	1.432e-81	4.14395e-45	2.85983e-25	2.38462e-58	1.38144e-14	6.03378e-54	1	Grain/Dual
HCV35DSXX_3	Carmagnola	16.416	18.1644	0.100524	0.0157215	0.00289558	5	1.51693e-47	9.83133e-14	9.07656e-10	3.71368e-21	1	8.68391e-19	1.20523e-08	Fiber/Feral
HCV35DSXX_3	Carmagnola Selezionata	24.5888	15.6396	0.0899624	0.0211611	-0.00137919	5	6.57209e-40	6.93176e-11	2.47003e-11	6.58709e-17	1	3.64797e-14	1.4662e-12	Fiber/Feral
HL7C2DMXX_1	Cascade	24.147	14.5214	-0.0805836	-0.00803922	-0.0175218	4	3.46127e-39	0.142917	6.71242e-19	0.849803	9.87568e-16	0.00727924	9.41023e-57	West Coast
HCV35DSXX_3	Cascade OG	12.546	21.8311	-0.0797391	-0.0158925	-0.0117724	4	5.15566e-39	0.0549387	1.27963e-20	0.938394	2.11197e-17	0.00666683	5.12312e-60	West Coast
HCV35DSXX_3	CBDawg	20.3203	18.3143	-0.0683802	-0.0287282	0.0068564	4	1.52385e-29	0.030888	2.53287e-22	0.559653	1.5858e-14	0.409459	3.9624e-54	West Coast
HL7C2DMXX_1	CFX-1	16.93	16.4467	0.162569	0.0177615	0.0242003	7	4.0944e-81	2.96928e-44	1.39095e-24	2.0757e-57	3.95183e-14	3.97819e-53	1	Grain/Dual
HL7C2DMXX_1	CFX-2	21.57	15.9619	0.152367	0.0207421	0.0251246	7	6.21836e-72	8.00627e-37	1.22273e-20	9.18801e-49	5.79809e-10	1.175e-44	1	Grain/Dual
HCV35DSXX_3	Cherry (A)	13.6064	21.4123	-0.062682	0.0281265	0.0445205	2	1.18671e-47	0.999476	9.51899e-06	0.000448694	6.29702e-05	3.01056e-06	6.77354e-33	Cherry
HCV35DSXX_3	Cherry (B)	16.4899	16.6688	0.0405966	0.0207684	-0.0577482	5	1.78248e-39	6.66441e-09	2.27123e-10	1.84998e-14	1	3.02615e-12	7.23029e-15	Fiber/Feral
HCV35DSXX_3	Cherry (C)	15.5991	20.0397	-0.0355585	-0.140925	0.0419579	6	3.25154e-18	0.00012513	2.6856e-26	0.00164226	5.98388e-12	0.998233	1.29721e-46	BaOx/OttoII
HL7C2DMXX_1	Cherry 307	16.196	11.476	-0.101197	0.0729166	0.0467557	2	2.69459e-43	0.756285	4.12229e-14	0.242964	1.35083e-12	0.000750731	3.10495e-50	Cherry
HL7C2DMXX_1	Cherry 308	13.4008	16.3783	-0.0883495	0.00577316	0.0305623	2	1.36972e-37	0.449897	1.07624e-16	0.534238	1.16656e-12	0.0158648	1.3159e-50	Cherry
HL7C2DMXX_1	Cherry 5	15.3232	15.5255	-0.107992	0.0233657	0.0520003	2	2.04715e-36	0.141712	2.77674e-19	0.831182	8.41942e-15	0.0271061	6.54883e-55	Cherry
HCV35DSXX_3	Cherry Wine (A)	11.0167	19.863	-0.105027	0.0486753	0.0764112	2	8.48041e-40	0.359055	5.93559e-17	0.635201	5.31523e-14	0.00574418	2.68366e-53	Cherry
HCV35DSXX_3	Cherry Wine (B)	16.7099	24.0787	-0.0131803	0.0485762	0.0174148	5	7.05836e-39	0.231246	2.32045e-06	3.19435e-05	0.768687	3.29674e-05	8.34624e-24	Fiber/Feral
HCV35DSXX_3	Cherry Wine (C)	11.051	20.9695	-0.0691702	0.0358615	0.0344505	2	1.68094e-37	0.933493	5.53644e-13	0.060633	1.98725e-08	0.00587422	1.53611e-41	Cherry
HCV35DSXX_3	Cherry Wine (D)	18.4899	14.5844	-0.104644	0.0391333	0.0689385	2	6.99268e-41	0.93534	1.49753e-12	0.0634684	1.32896e-09	0.00119171	7.16131e-44	Cherry
HL7C2DMXX_1	Cherry Wine (dwarf)	17.2365	11.1017	-0.107849	0.0434831	0.0258966	2	4.15281e-50	0.969142	2.41756e-10	0.0308486	1.34753e-11	9.65141e-06	1.51557e-47	Cherry
HL7C2DMXX_1	Cherry Wine (standard)	16.9931	16.7981	-0.103351	0.0252507	0.0328573	2	1.13816e-39	0.841723	6.25796e-14	0.154867	1.32746e-10	0.00341047	3.7332e-46	Cherry
HCV35DSXX_3	Cherry Wine x C	17.2203	18.1862	-0.101551	-0.0329049	0.0297326	6	4.26549e-20	2.23452e-05	1.42477e-31	0.0168807	1.23173e-18	0.983097	1.64857e-60	BaOx/OttoII
HL7C2DMXX_1	Cherry x 2	15.0725	28.5026	0.0522444	-0.0322432	0.00135362	5	1.04025e-42	1.08088e-07	2.60106e-08	2.49015e-13	1	5.25515e-12	5.6382e-16	Fiber/Feral
HCV35DSXX_3	Cherry x 5	11.9563	22.4714	0.0766255	-0.0236644	-0.0175391	3	3.77944e-77	4.18197e-14	0.999836	1.69252e-23	0.000163504	2.43327e-26	3.95764e-14	Chinese
HCV35DSXX_3	Cherry x A	17.4331	18.019	-0.103303	0.0719947	0.048544	2	5.86123e-41	0.893774	3.40241e-13	0.104725	2.16288e-10	0.0015009	1.33511e-45	Cherry
HL7C2DMXX_1	Cherry x BaOx	11.9906	19.509	-0.0409376	-0.0691639	0.0368348	6	1.42413e-25	0.00431701	1.20222e-24	0.153699	1.02324e-14	0.841984	6.48046e-54	BaOx/OttoII
HCV35DSXX_3	Cherry x Wulf	16.1798	14.9419	-0.0556964	0.0694775	-0.019682	2	3.45783e-30	0.817101	1.08611e-13	0.0375331	1.40478e-05	0.145352	9.57623e-36	Cherry
HCV35DSXX_3	Citrus Fire	27.1731	15.89	-0.0672434	-0.0860366	0.0118015	6	5.60904e-35	0.217769	1.27122e-18	0.726749	1.98971e-13	0.055482	3.49035e-52	BaOx/OttoII
HCV35DSXX_3	Cobbler	8.77335	22.7549	-0.0583056	0.00769362	-0.00938799	4	2.35695e-33	0.0398414	7.17794e-22	0.870729	5.75325e-16	0.0894299	3.84947e-57	West Coast
HL7C2DMXX_1	Colorado Cherry	17.7685	16.7942	-0.0424185	0.0667776	0.0562985	2	2.02884e-40	0.130314	8.2213e-06	1.0585e-05	0.86966	7.44389e-06	2.87255e-23	Cherry
HL7C2DMXX_1	CRS-1	17.3051	16.445	0.141939	0.0120601	0.0215037	7	2.61784e-74	6.04047e-41	6.99109e-24	2.61361e-53	3.59975e-12	1.19146e-48	1	Grain/Dual
HCV35DSXX_3	CW x Harlequin Tsunami	13.3593	20.7081	-0.0888969	0.0588474	-0.0131006	4	7.9021e-38	0.119472	2.06028e-19	0.866995	1.30934e-15	0.0135334	1.65753e-56	West Coast
HCV35DSXX_3	Dead Lights	15.866	18.4636	-0.0986296	0.0655499	-0.00680725	4	2.32086e-31	0.0268683	1.13791e-22	0.774574	8.36726e-16	0.198557	9.40299e-57	West Coast
HCV35DSXX_3	Dell Riley Field	11.9599	19.4818	0.149624	0.0177664	0.0338425	7	9.20156e-79	4.83961e-39	3.13651e-20	1.01114e-51	2.30255e-11	3.02214e-48	1	Grain/Dual
HL7C2DMXX_1	Deschutes	12.7029	18.9576	-0.0440548	0.0283123	-0.0498836	4	4.93406e-38	0.0303144	9.07224e-22	0.960295	4.23859e-18	0.00939109	2.31969e-61	West Coast
HCV35DSXX_3	Double Cherries (A)	18.5169	16.9374	-0.109147	0.00777352	0.0524638	2	2.7535e-41	0.929538	1.31486e-12	0.0694315	7.18378e-10	0.00103018	1.98104e-44	Cherry
HCV35DSXX_3	Double Cherries (B)	13.3954	15.4798	-0.0982486	0.0039811	0.0691723	2	4.83332e-39	0.672352	3.10441e-15	0.321095	9.02129e-12	0.00655284	1.06016e-48	Cherry
HL7C2DMXX_1	Earlina 8	18.7369	12.7669	0.171789	0.0180966	0.0287194	7	1.1162e-90	4.01304e-53	7.84732e-30	1.33665e-67	4.75732e-19	7.10301e-63	1	Grain/Dual
HCV35DSXX_3	Elektra (A)	16.4521	17.1966	-0.103688	0.0521816	0.00883925	4	1.03642e-32	0.0929273	2.03736e-20	0.768347	3.57306e-14	0.138726	1.28432e-53	West Coast
HCV35DSXX_3	Elektra (B)	12.0753	19.2674	-0.105056	0.0452489	-0.00142865	4	9.82743e-37	0.0361716	1.20861e-21	0.945728	2.3482e-17	0.0181008	6.67762e-60	West Coast
HCV35DSXX_3	Elektra 1	21.8513	17.2932	-0.0864341	0.0617429	0.0155186	4	2.11555e-37	0.67586	2.02946e-15	0.310008	3.57733e-11	0.0141328	1.6466e-47	West Coast
HCV35DSXX_3	Eletta Campana	13.0329	20.6179	0.0626941	-0.00688236	-0.00941422	5	7.01413e-54	1.62334e-08	0.000432811	1.70873e-15	0.999567	9.95622e-16	4.47253e-14	Fiber/Feral
HL7C2DMXX_1	Fedora 17	17.1824	16.3466	0.159066	0.00739777	0.0280801	7	2.3662e-88	1.21522e-53	2.93597e-31	6.25065e-68	3.16566e-19	1.07125e-62	1	Grain/Dual
HCV35DSXX_3	Felina 32	16.1455	17.3251	0.152004	0.0169732	0.0319963	7	1.78656e-77	2.66022e-42	5.04772e-24	5.03382e-55	5.47787e-13	1.39176e-50	1	Grain/Dual
HL7C2DMXX_1	Ferimon	13.94	18.1489	0.163915	0.00779852	0.0276264	7	1.32162e-90	2.82012e-58	4.57109e-35	5.29453e-73	1.08487e-21	4.44904e-67	1	Grain/Dual
HCV35DSXX_3	Fermion	11.6533	16.8402	0.162018	0.0151651	0.028552	7	6.44867e-92	5.98447e-56	3.30939e-32	1.10951e-70	1.51063e-20	1.63822e-65	1	Grain/Dual
HCV35DSXX_3	Fibranova	14.9336	18.4541	0.0827341	0.00543028	-0.00267147	5	2.35408e-45	3.75262e-12	8.92663e-10	5.19319e-19	1	9.13061e-17	1.20972e-10	Fiber/Feral
HL7C2DMXX_1	FL49	18.9064	10.2406	-0.104021	0.0946188	0.0240794	2	4.39906e-42	0.889063	4.22714e-13	0.110039	7.71442e-11	0.000898601	1.68226e-46	Cherry
HL7C2DMXX_1	FL58	18.2771	9.09592	-0.103338	0.0888236	0.0408271	2	1.24091e-36	0.732853	3.85965e-15	0.248723	1.75435e-10	0.0184243	4.47442e-46	Cherry
HL7C2DMXX_1	FL70	16.6973	11.2766	-0.103779	0.0945692	0.0351571	2	6.27211e-44	0.929047	2.98026e-12	0.0706596	9.1141e-11	0.000292986	3.33976e-46	Cherry
HL7C2DMXX_1	FL70 S1	18.5187	7.19961	-0.107731	0.0882436	0.0375342	2	1.3176e-44	0.938267	5.58564e-12	0.0615362	8.75819e-11	0.000196521	3.45374e-46	Cherry
HL7C2DMXX_1	FL71	18.8271	9.38861	-0.103057	0.0907835	0.0241151	2	7.30188e-41	0.926342	1.01139e-12	0.0723675	8.57985e-10	0.00129046	2.71854e-44	Cherry
HL7C2DMXX_1	FL71 S1	17.6531	6.55454	-0.108567	0.0845622	0.0213112	2	1.66557e-41	0.86576	1.91028e-13	0.132931	5.94786e-11	0.00130868	8.6624e-47	Cherry
HL7C2DMXX_1	FL80	18.6486	8.03795	-0.0941513	0.0938709	0.0239517	2	6.87612e-42	0.955314	5.96337e-12	0.0440828	2.12215e-09	0.00060349	2.422e-43	Cherry
HL7C2DMXX_1	Franklin	22.3545	16.6481	-0.0463898	-0.136755	0.022394	6	2.0314e-19	0.000157555	7.90133e-27	0.00419096	2.9984e-13	0.995651	1.59184e-49	BaOx/OttoII
HCV35DSXX_3	Fresh Start	15.453	16.4409	-0.0919053	0.0805705	0.0032066	4	2.2486e-31	0.123359	6.68124e-20	0.625515	5.59248e-13	0.251127	3.29388e-51	West Coast
HL7C2DMXX_1	Futura 75	14.3836	17.552	0.129908	0.0158934	0.0146203	7	1.10219e-62	5.07856e-33	2.18526e-20	6.41089e-44	1.17516e-07	3.84469e-39	1	Grain/Dual
HL7C2DMXX_1	Georgina	14.7822	13.6896	0.102065	0.0149978	-0.00236201	5	1.97825e-44	6.52685e-08	1.02831e-07	8.93599e-14	1	1.1568e-12	1.41054e-15	Fiber/Feral
HL7C2DMXX_1	Grandi	14.7082	16.272	0.164181	0.0189682	0.0312426	7	1.49656e-87	5.48487e-44	8.14193e-22	1.00793e-57	3.06384e-14	1.40608e-54	1	Grain/Dual
HCV35DSXX_3	Green Mountain	13.5883	22.7372	-0.00800596	-0.0495558	-0.0395625	6	1.27802e-22	0.0137978	6.19258e-20	0.00957052	5.36002e-08	0.976632	9.27969e-40	BaOx/OttoII
HL7C2DMXX_1	Han-Cold	15.1428	15.3225	0.0173868	-0.0467648	-0.03633	3	2.68093e-89	5.1181e-15	1	3.75702e-24	5.98452e-10	1.89539e-29	3.60706e-24	Chinese
HL7C2DMXX_1	Han-FH-Q	14.8236	16.3787	0.0190447	-0.0425608	-0.0402397	3	5.28903e-89	4.59974e-12	1	6.01814e-20	7.92404e-12	2.35832e-26	9.1589e-32	Chinese
HL7C2DMXX_1	Han-FN-H	19.231	15.0085	0.0543922	-0.0356318	-0.0185517	3	5.36601e-72	1.55376e-09	0.999955	3.0405e-17	4.47443e-05	1.03047e-20	4.66919e-21	Chinese
HL7C2DMXX_1	Han-NE	17.8767	16.2147	0.0188462	-0.0449828	-0.0407439	3	5.89527e-81	5.04899e-11	1	6.85062e-19	1.58787e-08	7.60048e-24	2.79099e-26	Chinese
HL7C2DMXX_1	Han-NW	16.0157	16.0486	0.0286446	-0.0398738	-0.0404249	3	4.83244e-84	3.31011e-12	1	2.0414e-20	2.96651e-09	1.29126e-25	2.75329e-26	Chinese
HCV35DSXX_3	Hass Hemp	19.525	20.3048	-0.089909	-0.0601731	0.0473984	6	1.11105e-23	0.00131946	8.5413e-26	0.0603966	8.79447e-15	0.938284	1.23613e-53	BaOx/OttoII
HCV35DSXX_3	Hawaiian Haze (A)	14.71	17.2407	-0.0917067	0.0346194	-0.0228784	4	5.10762e-44	0.17924	8.52876e-18	0.820018	6.71003e-17	0.000742608	4.67974e-59	West Coast
HCV35DSXX_3	Hawaiian Haze (B)	14.9697	16.6444	-0.099178	0.027883	-0.0224398	4	1.0726e-38	0.00673012	3.39516e-24	0.988404	7.32298e-21	0.00486635	1.02054e-66	West Coast
HL7C2DMXX_1	Helena	15.7848	17.9104	0.131104	0.0160234	0.0161315	7	1.42392e-68	1.53176e-30	1.34841e-15	7.35356e-42	1.30733e-06	1.22626e-38	0.999999	Grain/Dual
HL7C2DMXX_1	Hlesia	15.3737	13.359	0.153954	0.01802	0.0244104	7	1.3729e-83	5.86597e-42	2.64829e-21	3.1524e-55	4.78576e-13	6.8965e-52	1	Grain/Dual
HL7C2DMXX_1	Hliana	16.7875	12.8709	0.15601	0.00726023	0.024864	7	3.84241e-82	1.04072e-46	1.15219e-26	4.41829e-60	1.98228e-15	2.09583e-55	1	Grain/Dual
HL7C2DMXX_1	Hlukhivskii-51	18.2554	8.74495	0.155208	0.0149713	0.0199298	7	4.78236e-73	8.56168e-40	3.29786e-23	5.52332e-52	1.56939e-11	2.22265e-47	1	Grain/Dual
HL7C2DMXX_1	Illinois (French)	18.0841	15.8771	0.150285	0.00969964	0.0123711	7	2.23414e-77	1.4839e-41	2.62773e-23	3.12164e-54	1.33495e-12	6.03085e-50	1	Grain/Dual
HCV35DSXX_3	Joey	10.8202	19.3784	0.147005	0.00815131	0.0224967	7	2.07221e-78	2.22103e-49	8.22221e-31	1.53457e-62	1.17438e-16	1.26263e-56	1	Grain/Dual
HCV35DSXX_3	Kataini	14.1492	16.8046	0.165232	0.0156652	0.0311195	7	3.1217e-89	2.3041e-51	1.2895e-28	1.27561e-65	4.32251e-18	4.65582e-61	1	Grain/Dual
HL7C2DMXX_1	Keystone (NY feral)	17.2437	13.5324	0.0955317	0.0132097	-0.0198724	5	3.20402e-48	3.23602e-07	1.01784e-05	2.50206e-13	0.999989	4.85997e-13	4.76724e-16	Fiber/Feral
HL7C2DMXX_1	KG9201	17.9633	6.2386	-0.0368486	0.0274092	-0.0534241	4	4.39787e-33	0.0149772	1.44051e-23	0.902582	1.48587e-17	0.0824412	3.21237e-60	West Coast
HL7C2DMXX_1	KG9202	16.1725	12.7313	-0.0688409	-0.00406722	0.00769989	4	3.11469e-32	0.00373717	5.46044e-26	0.906764	1.36831e-19	0.0894985	3.832e-64	West Coast
HCV35DSXX_3	Late Sue (A)	19.0489	17.9888	-0.0471549	-0.142832	0.0223259	6	1.90472e-20	0.000120625	2.88006e-28	0.0112588	2.17081e-15	0.988621	4.45729e-54	BaOx/OttoII
HL7C2DMXX_1	Late Sue (B)	12.876	17.9852	-0.0414628	-0.137766	0.0186526	6	1.0064e-21	0.000297648	2.12883e-27	0.0226039	2.89321e-15	0.977098	3.87019e-54	BaOx/OttoII
HCV35DSXX_3	Lifter (A)	10.0339	19.9126	-0.0814298	0.0393959	-0.0078411	4	3.10654e-37	0.182199	1.051e-18	0.798801	1.34233e-14	0.0190002	1.63394e-54	West Coast
HCV35DSXX_3	Lifter (B)	24.0172	17.4823	-0.0827085	0.0232207	0.00633938	4	7.22957e-34	0.177462	3.97291e-19	0.73215	2.06199e-13	0.0903885	3.83751e-52	West Coast
HL7C2DMXX_1	Logan (NY feral)	18.589	10.0368	0.121577	0.0197771	-0.0110543	5	7.31666e-37	2.35538e-10	2.62217e-12	6.03159e-16	1	7.18093e-13	1.98161e-13	Fiber/Feral
HCV35DSXX_3	Magic Bullet	10.1078	34.307	-0.0664903	-0.036683	0.0128926	6	2.54431e-31	0.258815	2.26751e-18	0.477082	2.34544e-11	0.264103	5.80552e-48	BaOx/OttoII
HL7C2DMXX_1	Finola	23.5609	13.2895	0.167334	0.017584	0.0299641	7	7.35358e-76	8.02222e-42	3.63785e-24	2.25899e-54	1.11346e-12	9.0198e-50	1	Grain/Dual
HL7C2DMXX_1	Martha	16.1365	15.4524	0.107454	0.0173285	-0.00166135	5	4.42525e-45	9.85466e-11	4.52402e-09	2.91212e-17	1	2.11032e-15	2.71938e-12	Fiber/Feral
HCV35DSXX_3	Nebraska (NE feral)	13.2078	18.7708	0.080037	0.0154994	-0.0494769	5	8.26059e-47	3.59348e-12	3.56047e-09	3.4739e-19	1	3.59854e-17	1.69393e-10	Fiber/Feral
HL7C2DMXX_1	Nebraska Feral x AC/DC	18.003	20.8164	0.0292021	-0.0599069	-0.0367981	5	8.71689e-24	0.000332813	2.97759e-14	3.97117e-07	0.998814	0.00085238	1.36485e-21	Fiber/Feral
HCV35DSXX_3	NWG-331	12.2827	16.5313	0.124093	0.00104391	0.0175222	7	1.34523e-65	2.87844e-37	1.51322e-23	1.20496e-48	6.00713e-10	2.23673e-43	1	Grain/Dual
HCV35DSXX_3	NWG-Elite	9.62634	22.8639	0.126989	0.00149439	0.00467132	7	1.09159e-84	1.67558e-44	1.9026e-23	5.33122e-58	2.14757e-14	2.9432e-54	1	Grain/Dual
HL7C2DMXX_1	NY Cherry	14.8795	15.7306	-0.0671017	-0.0476297	0.0711243	6	2.98465e-19	0.000257384	1.23386e-25	0.00295039	6.76944e-12	0.996792	9.1796e-47	BaOx/OttoII
HL7C2DMXX_1	NY Feral 2019	14.3385	15.8565	-0.0200942	-0.0141428	-0.0638106	4	1.50251e-30	0.21349	1.06157e-18	0.438124	2.6378e-11	0.348386	8.07713e-48	West Coast
HCV35DSXX_3	Oregon Bush	12.9319	23.9017	-0.0988351	-0.0327805	0.0537048	6	5.97667e-24	0.00205893	4.59525e-25	0.0626915	3.50415e-14	0.93525	1.71006e-52	BaOx/OttoII
HCV35DSXX_3	Oregon CBD	18.3853	16.1522	-0.0494534	-0.00119913	-0.0401034	1	0.615379	6.9097e-11	1.97243e-40	4.52178e-08	8.2339e-16	0.384621	1.52607e-49	T2/R4
HCV35DSXX_3	Otto II (A)	7.65527	22.2958	-0.073431	-0.0844478	0.0435391	6	6.85479e-25	0.000580494	2.72728e-28	0.187543	4.2001e-18	0.811876	1.57331e-60	BaOx/OttoII
HCV35DSXX_3	Otto II (B)	15.9561	17.8761	-0.0578759	-0.12698	0.0451383	6	4.82971e-24	0.00329268	3.7896e-24	0.0561758	2.79236e-13	0.940532	1.04232e-50	BaOx/OttoII
HCV35DSXX_3	Pewter River	14.8146	20.1664	0.0270828	-0.0374015	-0.0454311	3	1.22712e-85	2.70618e-13	1	6.94008e-22	2.64202e-09	5.08301e-27	5.11947e-25	Chinese
HCV35DSXX_3	Picolo	10.5388	19.5896	0.161097	0.0184869	0.0310164	7	1.97801e-79	2.36483e-48	2.23219e-29	1.47964e-61	3.61267e-16	4.76709e-56	1	Grain/Dual
HCV35DSXX_3	Pineberry	10.4054	22.0744	-0.0851445	0.0358666	-0.0020921	4	3.82818e-40	0.0375873	4.12724e-21	0.958823	1.95452e-18	0.00358929	4.89244e-62	West Coast
HCV35DSXX_3	Portugal	11.8102	18.3833	0.166264	0.0152126	0.0331782	7	6.51643e-83	1.96986e-49	4.07069e-29	5.20207e-63	7.41436e-17	7.77076e-58	1	Grain/Dual
HL7C2DMXX_1	Puma	15.6983	15.8171	0.0133708	-0.0534141	-0.0321903	3	1.84203e-84	1.22064e-13	1	1.92474e-22	1.76211e-08	3.63071e-27	6.95522e-23	Chinese
HCV35DSXX_3	R4 x Wife x Hemp	13.9292	22.3663	-0.0596769	-0.0612288	-0.0724653	1	1	1.22079e-30	3.65096e-70	3.81063e-25	1.90929e-37	2.9993e-15	3.3306e-75	T2/R4
HCV35DSXX_3	RN-13A (A)	13.7254	21.9205	-0.0845101	-0.0613538	0.0559494	6	3.17913e-18	2.9519e-05	2.11322e-29	0.00305456	3.29981e-15	0.996916	3.66499e-53	BaOx/OttoII
HCV35DSXX_3	RN-13A (B)	23.7503	11.8892	-0.0469081	-0.162961	0.0248073	6	1.73611e-15	1.13051e-06	4.63165e-34	0.00115637	2.12139e-18	0.998842	6.79468e-59	BaOx/OttoII
HL7C2DMXX_1	RN16	12.9301	20.4776	-0.0660071	0.000365413	-0.0465785	1	1	8.22155e-24	4.06244e-59	1.55279e-19	5.10188e-29	1.61001e-10	3.1726e-64	T2/R4
HL7C2DMXX_1	RN17	15.4728	18.431	-0.0810697	0.0415726	0.0577172	2	1.89759e-40	0.974311	1.85244e-11	0.0248099	4.20765e-08	0.000879135	1.3943e-40	Cherry
HL7C2DMXX_1	RN19	14.4666	17.7272	-0.0944196	-0.0359953	0.0366949	6	2.32447e-26	0.00374928	2.34764e-25	0.255608	6.56669e-16	0.740643	1.94578e-56	BaOx/OttoII
HCV35DSXX_3	RNA Auto	14.9877	16.1961	-0.0706488	0.00562818	-0.0337761	4	8.35234e-34	0.0306765	2.81459e-22	0.900316	1.35034e-16	0.0690078	2.23865e-58	West Coast
HCV35DSXX_3	RNF	17.1085	15.1485	-0.0738177	-0.0611118	0.0304596	6	5.60979e-21	7.39963e-05	9.50979e-30	0.0215125	2.88023e-17	0.978414	5.63073e-58	BaOx/OttoII
HCV35DSXX_3	Rocky Hemp	21.6421	17.3851	0.0204051	-0.0499677	-0.0429584	3	7.84236e-79	5.27355e-12	0.999999	2.09041e-20	8.5775e-07	1.77612e-24	1.78303e-21	Chinese
HL7C2DMXX_1	Rogue	15.4873	19.5481	-0.0653216	0.0198181	-0.000103409	4	2.86899e-28	0.0318019	5.72755e-22	0.367111	1.77084e-13	0.601087	6.47964e-52	West Coast
HCV35DSXX_3	SC-1	16.5008	18.3081	0.0236728	-0.0383795	-0.0578764	3	2.61549e-80	2.78892e-11	1	2.70892e-19	5.01684e-08	5.38084e-24	6.30581e-25	Chinese
HL7C2DMXX_1	SC-1 x Logan	17.1464	17.7477	0.072039	-0.00715218	-0.0287523	5	3.30111e-48	4.06457e-05	0.000164054	8.78267e-11	0.999795	3.9735e-11	1.88008e-18	Fiber/Feral
HL7C2DMXX_1	Si-1	13.6262	16.3166	0.0105322	-0.0406499	-0.0370813	3	6.45239e-84	1.35817e-11	1	1.51106e-19	1.3016e-09	5.82013e-25	8.49712e-28	Chinese
HL7C2DMXX_1	Sisters F1	12.0032	18.9298	-0.0695265	-0.0473283	0.0419235	6	1.36155e-25	0.0103695	7.32033e-23	0.115239	7.19534e-13	0.874391	3.14329e-50	BaOx/OttoII
HL7C2DMXX_1	Sisters F2	16.2194	14.5551	-0.0802612	-0.0198319	0.0490201	6	7.63625e-26	0.0139241	2.03995e-22	0.123271	1.48647e-12	0.862805	1.18902e-49	BaOx/OttoII
HCV35DSXX_3	Sour Space Candy (A)	10.7679	18.0352	-0.0843745	0.0531099	-0.0186423	4	1.42923e-37	0.216786	2.53715e-18	0.766751	2.30181e-14	0.016463	4.76546e-54	West Coast
HCV35DSXX_3	Sour Space Candy (B)	13.7957	21.202	-0.0810096	0.022615	-0.0247547	4	6.42667e-27	0.0105983	1.41763e-23	0.259253	2.20183e-14	0.730148	1.66997e-53	West Coast
HCV35DSXX_3	Sour Tsunami	15.2077	18.786	-0.0564048	0.0730997	0.0558	2	1.00706e-31	0.911721	6.06849e-13	0.0278009	1.71953e-05	0.0604606	1.79541e-35	Cherry
HCV35DSXX_3	Special Sauce (A)	18.0264	17.771	-0.0533263	-0.158706	0.0227564	6	4.14642e-21	7.90457e-05	1.02639e-29	0.0233472	2.59178e-17	0.976574	4.23428e-58	BaOx/OttoII
HCV35DSXX_3	Special Sauce (B)	14.1564	20.142	-0.0949336	0.0330952	0.0181419	4	3.30164e-30	0.015034	1.11783e-23	0.700435	2.98504e-16	0.284531	1.46117e-57	West Coast
HCV35DSXX_3	Special Sauce (C)	14.8561	19.2273	-0.0499463	-0.0199315	-0.0237448	4	2.0236e-42	0.344845	1.11556e-16	0.653511	5.67917e-15	0.00164399	3.21549e-55	West Coast
HCV35DSXX_3	SS Alpha	16.618	19.0778	0.0230467	-0.0356445	-0.0426633	3	8.11037e-82	2.31511e-12	1	9.31218e-21	4.88513e-08	2.2298e-25	1.3821e-23	Chinese
HL7C2DMXX_1	Stable Fire Cherry 308	12.7462	20.1348	-0.0641819	0.0368518	0.0387931	2	2.77287e-42	0.95994	9.20612e-12	0.0395887	2.25079e-09	0.000471084	2.96876e-43	Cherry
HL7C2DMXX_1	Sterling Gold	14.3205	20.3469	0.0546581	-0.0194502	-0.0436694	5	1.1169e-48	2.14527e-05	0.000178861	3.61535e-11	0.9998	1.66522e-11	4.28757e-18	Fiber/Feral
HL7C2DMXX_1	Stout	15.2132	19.9592	-0.0814279	-0.0555319	0.0435627	6	1.74527e-26	0.00979114	1.62525e-23	0.208485	4.50099e-14	0.781724	8.27013e-53	BaOx/OttoII
HL7C2DMXX_1	Super Cherry F2	13.5847	17.9699	-0.0641895	-0.0431074	0.0401839	6	4.25135e-30	0.0407411	6.98078e-22	0.608281	2.31028e-14	0.350978	7.45261e-54	BaOx/OttoII
HCV35DSXX_3	Suver Haze	12.9337	19.5878	-0.0951743	0.0356823	0.00411017	4	1.78857e-36	0.113706	1.1154e-19	0.860785	3.10115e-15	0.0255094	9.1872e-56	West Coast
HCV35DSXX_3	Swift	14.0302	17.5722	0.176505	0.0167001	0.0239733	7	3.19371e-88	3.01784e-53	6.55106e-31	1.66948e-67	5.1076e-19	2.43981e-62	1	Grain/Dual
HCV35DSXX_3	T-1 (A)	15.4764	19.0612	-0.0611556	0.00330166	-0.138561	1	1	1.3189e-47	2.58746e-91	1.89385e-41	6.54734e-51	2.58015e-28	8.17098e-86	T2/R4
HCV35DSXX_3	T-1 (B)	14.6307	19.6645	-0.075118	0.0222885	-0.139697	1	1	1.50661e-50	2.65558e-95	3.72052e-44	1.25902e-53	1.63261e-30	1.66881e-88	T2/R4
HL7C2DMXX_1	T-2 (A)	15.0635	14.1893	-0.0663552	0.0164362	-0.136154	1	1	1.74121e-50	1.02329e-95	6.54469e-44	3.67648e-54	2.31195e-30	9.07979e-90	T2/R4
HCV35DSXX_3	T-2 (B)	14.3133	15.4919	-0.0811241	0.0192895	-0.1282	1	1	2.98386e-49	2.37165e-94	1.16572e-42	2.1841e-53	2.24018e-29	1.86877e-89	T2/R4
HCV35DSXX_3	Tangerine (A)	16.0896	19.596	-0.0768615	0.0230076	-0.139919	1	1	1.0101e-50	1.09355e-95	2.93188e-44	5.77861e-54	1.30131e-30	4.64329e-89	T2/R4
HL7C2DMXX_1	Tangerine (B)	15.0815	17.4393	-0.069226	0.0213902	-0.13438	1	1	1.71972e-47	3.38195e-91	2.50242e-41	7.4998e-51	3.20699e-28	8.16417e-86	T2/R4
HL7C2DMXX_1	Tangerine (C)	14.7353	17.6561	-0.0689719	0.021221	-0.134989	1	1	2.01812e-47	8.81485e-91	2.19518e-41	2.09477e-50	3.09685e-28	6.71936e-85	T2/R4
HCV35DSXX_3	TJ's CBD (A)	13.1303	23.2588	-0.0605795	0.0405637	-0.0464557	4	2.29632e-35	0.0553211	4.34519e-21	0.906991	3.86008e-16	0.0376876	1.61435e-57	West Coast
HL7C2DMXX_1	TJ's CBD (B)	14.3457	19.5697	-0.0538161	0.037762	-0.0451091	4	2.25827e-37	0.145751	4.15353e-19	0.836941	4.43349e-15	0.0173086	1.83223e-55	West Coast
HL7C2DMXX_1	TJ's CBD S1 (female)	16.2807	15.1926	-0.0380195	0.0174105	-0.0508065	4	1.11047e-38	0.27831	1.15184e-17	0.711846	3.26396e-14	0.00984409	9.7116e-54	West Coast
HL7C2DMXX_1	TJs CBD S1 (XX male)	9.66782	23.9245	0.0492576	0.0307847	-0.0219091	5	1.37471e-38	2.21294e-08	1.92484e-10	9.80479e-14	1	1.55273e-11	1.53634e-15	Fiber/Feral
HCV35DSXX_3	Tygra	15.6009	17.9377	0.141613	0.0170278	0.0243376	7	7.47203e-74	4.04251e-39	3.25191e-22	2.37366e-51	3.24133e-11	4.89798e-47	1	Grain/Dual
HL7C2DMXX_1	Umpqua	15.5414	17.6282	-0.045456	0.0186812	-0.0494497	4	7.23797e-38	0.00870084	6.96416e-24	0.983625	3.73436e-20	0.00767454	2.44445e-65	West Coast
HCV35DSXX_3	URCBD 1	10.5388	17.6403	-0.110549	0.0414557	0.0504278	2	1.37284e-40	0.516183	6.45559e-16	0.48015	2.83694e-13	0.00366699	8.67535e-52	Cherry
HCV35DSXX_3	URCBD 2	14.8867	15.3993	-0.0639482	0.0466458	0.0416777	2	5.91891e-50	0.998589	9.59526e-07	0.00140812	2.93822e-07	1.88398e-06	6.75e-38	Cherry
HCV35DSXX_3	URCBD 3	17.938	16.0752	-0.0499528	0.0470792	0.0352924	2	6.632e-46	0.99837	1.77228e-07	0.00161161	4.15156e-06	1.4152e-05	1.11602e-35	Cherry
HL7C2DMXX_1	URCBD 4	17.3483	18.4347	-0.0027257	-0.0152065	-0.0204032	3	2.40853e-60	2.25946e-05	0.961066	6.51703e-12	0.0389111	2.42226e-14	2.89479e-20	Chinese
HL7C2DMXX_1	URCBD 5	20.1381	12.3789	0.0914616	-0.004422	-0.00864871	5	7.12467e-55	1.64417e-12	5.57201e-06	1.93984e-20	0.999994	1.26083e-19	2.03545e-09	Fiber/Feral
HCV35DSXX_3	URCBD 6	13.0491	23.8074	0.0127638	0.0431008	0.0432652	5	5.62961e-42	0.0351178	1.89879e-05	1.43812e-06	0.964861	8.54162e-07	2.20893e-22	Fiber/Feral
HCV35DSXX_3	URCBD 7	19.3573	20.9379	0.102565	-0.0181231	-0.00962441	7	1.62516e-85	8.40671e-40	2.23451e-18	3.83976e-53	5.15946e-12	1.27491e-50	1	Grain/Dual
HL7C2DMXX_1	USO-31 (A)	17.3628	15.6708	0.160271	0.0124799	0.0215616	7	9.32318e-85	7.20733e-47	8.226e-26	1.72456e-60	1.30257e-15	3.2522e-56	1	Grain/Dual
HL7C2DMXX_1	USO-31 (B)	16.2519	14.6727	0.161226	0.0190322	0.0226523	7	1.40411e-89	1.94648e-50	1.51834e-27	1.11293e-64	1.25327e-17	2.17417e-60	1	Grain/Dual
HCV35DSXX_3	Vermont Sauce	13.4982	20.9457	-0.0629569	-0.0618071	0.0125993	6	5.56625e-15	9.76114e-07	6.06959e-34	0.000795843	5.78328e-18	0.999203	6.81213e-58	BaOx/OttoII
HL7C2DMXX_1	Victoria	12.7137	17.1129	0.107971	0.0207031	-0.0051799	5	2.35026e-49	6.54643e-12	5.92208e-08	3.89817e-19	1	1.30422e-17	1.40888e-10	Fiber/Feral
HCV35DSXX_3	VT Cherry	19.3555	17.118	-0.0393784	-0.00922208	-0.0675799	4	1.27255e-30	0.0125462	5.2762e-24	0.754495	8.61547e-17	0.232959	1.22018e-58	West Coast
HCV35DSXX_3	Wild Horse	14.7677	20.0876	0.0421933	0.039247	-0.0734755	5	7.81259e-44	9.43188e-10	4.98973e-09	6.07042e-16	1	3.53544e-14	1.60211e-13	Fiber/Feral
HCV35DSXX_3	Wojko	19.5394	15.205	0.154379	0.0169198	0.0394109	7	5.38426e-73	2.13839e-39	7.94089e-23	1.4595e-51	2.52193e-11	4.85217e-47	1	Grain/Dual
HCV35DSXX_3	Wolf	14.6433	20.483	0.0741297	0.00616806	-0.0275977	5	1.51232e-50	3.05254e-08	2.47303e-05	8.18224e-15	0.999975	1.36424e-14	1.12546e-14	Fiber/Feral
HCV35DSXX_3	X-59	12.3638	17.9665	0.143884	-0.00122019	0.0239483	7	4.7064e-75	3.72831e-38	8.97268e-21	1.89434e-50	9.11568e-11	1.47584e-46	1	Grain/Dual
HCV35DSXX_3	XYZ	15.7109	11.1617	-0.0703879	0.0161567	-0.145693	1	1	1.74768e-27	7.07114e-63	2.26339e-23	5.81717e-31	1.61451e-13	2.35326e-64	T2/R4
HCV35DSXX_3	Young Slim	16.6216	15.2741	-0.0408771	-0.135396	0.0195938	6	3.2177e-23	0.000570611	3.32764e-27	0.0582367	5.64563e-16	0.941193	6.44852e-56	BaOx/OttoII
HL7C2DMXX_1	Yuma	15.5414	16.5158	0.0162778	-0.0425725	-0.0416104	3	9.92289e-85	7.06967e-12	1	6.5706e-20	8.00213e-10	2.12677e-25	7.11729e-28	Chinese

## Sheet: Table S2
Table S2. Formulas for architectural traits. Trait abbreviations referenced here are described further in Table 2.
Abbreviation	Description	Units	Formula
Architecture
HT	Plant height	cm	-
BPAIR	Branching pairs in middle canopy	#	-
INLEN	Internode length	cm	50 / BPAIR
MCD	Maximum canopy diameter	cm	-
MCDH	Height at max canopy diameter	cm	-
TRKL	Trunk length to first branch >5 mm	cm	-
DIA	Basal stem diameter	cm	-
VOL	Volume of primary stem	cm3	π × (DIA / 2)2 × (HT / 3)
KITE	Kite area	cm2	((HT − TRKL) × MCD) / 2
KHa	Upper kite hypotenuse	cm	√(HT − MCDH)2 + (MCD / 2)2
KHb	Lower kite hypotenuse	cm	√(MCDH − TRKL)2 + (MCD / 2)2
KHR	Kite hypotenuse ratio	-	KHa / KHb
KBA	Kite branch angle	°	180π × sin-1 ((MCD / 2) / KHb)
KP	Kite perimeter	cm	2 × (KHa + KHb)
KC	Kite circularity	0-1	4π × (KITE / KP2)
KSA	Specific kite area	cm2 g-1	KITE / (WBM × 1000)
KVOL	Kite volume	cm3	KITE × (HT − TRKL)
DSBP	Dry stripped biomass proportion	-	DSBM / DBM
WLM	Wet leaf mass fraction	g	(WBM × 1000) × DSBP
WSM	Wet stem mass fraction	g	1 − WLM
CLN	Canopy leaf number	#	(DSBM × 1000) / LFDW
CLA	Canopy leaf area	cm2	CLN × LFA
CLP	Canopy leaf proportion	-	CLA / KVOL
CLD	Canopy density	g cm-3	WLM / KVOL
LFI	Leafing intensity	-	CLN / VOL
UAS Indices
EVI	Enhanced Veg Index	-	2.5 × (NIR - R) / (NIR + 6 × R - 7.5 × B + 1)
GCI	Green Chlorophyll Index	-	(NIR / G) - 1
GNDVI	Generalized Difference Veg Index	-	(NIR - G) / (NIR + G)
MNLI	Modified Nonlinear Veg Index	-	1.5 × (NIR2 - R) / (NIR2 + R + 0.5)
MSAVI2	Mod Sec Soil-Adjusted Veg Index	-	(2NIR + 1 - √((2NIR + 1)2 - 8 × (NIR - R)) / 2
NDVI	Normalized Difference Veg Index	-	(NIR - R) / (NIR + R)
OSAVI	Optimized Soil-Adjusted Veg Index	-	(NIR – R) / (NIR + R + 0.16)

## Sheet: Table S3
Table S3. Family means, standard errors, Tukey groupings, and common parent deviations.
Trait	Family	Pedigree	Mean	± SE	Min	Max	Group	Rank	CP Mean	CP SE	% Diff from CP
AUDPC	GVA-H-20-1001	Candida #1 x (TJxTJ #5)	1641.88	45.1713	1412.5	1857.5	a	1	946.818	79.8636	73.4097
AUDPC	GVA-H-20-1117	(R4 #6 x TJ's CBD) #15 x (TJxTJ #4)	1427	122.957	510	2117.5	ab	2	946.818	79.8636	50.7153
AUDPC	GVA-H-20-1087	(R4 #6 x TJ's CBD) #11 x (TJxTJ #4)	1419.83	143.334	520	2165	ab	3	946.818	79.8636	49.9584
AUDPC	GVA-H-19-1205	(TJxTJ #4) x (TJxTJ #4)	1323.5	120.044	455	1930	abc	4	946.818	79.8636	39.784
AUDPC	GVA-H-19-1157	Candida #1 x TJ's CBD	1274.17	132.568	407.5	1932.5	abcd	5	946.818	79.8636	34.5735
AUDPC	GVA-H-19-1171	The Housewife #1 x TJ's CBD	1203	114.044	640	2080	abcde	6	946.818	79.8636	27.0571
AUDPC	GVA-H-19-1153	A2R4-HT-301-4 x TJ's CBD	1163.5	114.313	602.5	2432.5	abcdef	7	946.818	79.8636	22.8853
AUDPC	GVA-H-19-1174	(Otto II x NEBf) x TJ's CBD	1088	141.202	250	1857.5	abcdef	8	946.818	79.8636	14.9112
AUDPC	GVA-H-19-1178	(Winterlake #10) x TJ's CBD	1087.33	65.4442	612.5	1560	abcdef	9	946.818	79.8636	14.8408
AUDPC	GVA-H-20-1072	A2R4-MC-R2-1 x TJxTJ #4	1039.77	166.097	52	1680	abcdefg	10	946.818	79.8636	9.8172
AUDPC	GVA-H-19-1197	Feral x TJ's CBD	969.667	99.4975	417.5	1670	bcdefg	11	946.818	79.8636	2.41319
AUDPC	GVA-H-19-1162	Cornell-OP-2 x TJ's CBD	956	125.685	380	1800	bcdefg	12	946.818	79.8636	0.969755
AUDPC	TJ's CBD	TJ's CBD (Stem Holdings)	946.818	79.8636	477.5	1277.5	bcdefg	13	NA	NA	NA
AUDPC	GVA-H-20-1063	(Lifter x TJ's CBD) #89 x TJ's CBD	913	127.251	250	1867.5	bcdefg	14	946.818	79.8636	-3.57177
AUDPC	GVA-H-20-1028	((PR x FD) x NEBf) x TJ's CBD	856.667	114.474	130	1775	cdefg	15	946.818	79.8636	-9.52152
AUDPC	GVA-H-19-1177	(Winterlake #8) x TJ's CBD	809.333	118.503	200	1642.5	cdefg	16	946.818	79.8636	-14.5207
AUDPC	GVA-H-19-1160	Cherry Wine #4 x TJ's CBD	761.833	62.3792	482.5	1235	defgh	17	946.818	79.8636	-19.5375
AUDPC	GVA-H-19-1161	Cornell-OP-1 x TJ's CBD	744.4	151.548	76	1762.5	defgh	18	946.818	79.8636	-21.3788
AUDPC	GVA-H-19-1166	FL58 x TJ's CBD	690.5	84.8255	315	1167.5	efgh	19	946.818	79.8636	-27.0715
AUDPC	GVA-H-19-1164	Double Cherries #2 x TJ's CBD	685.5	58.8982	297.5	1152.5	efgh	20	946.818	79.8636	-27.5996
AUDPC	GVA-H-19-1170	R4 x TJ's CBD	622.045	81.2347	185	1010	efgh	21	946.818	79.8636	-34.3015
AUDPC	GVA-H-19-1206	(TJxTJ #5) x (TJxTJ #5)	603.654	25.0746	490	825	fgh	22	946.818	79.8636	-36.244
AUDPC	GVA-H-19-1154	(AC/DC x Otto II #4) x TJ's CBD	524.25	113.022	107.5	1430	gh	23	946.818	79.8636	-44.6303
AUDPC	GVA-H-19-1169	Otto II #3 x TJ's CBD	235.1	45.839	18.5	575	h	24	946.818	79.8636	-75.1695
BPAIR	GVA-H-19-1206	(TJxTJ #5) x (TJxTJ #5)	12.3077	0.398468	10	15	a	1	8.45455	0.207305	45.5749
BPAIR	GVA-H-19-1205	(TJxTJ #4) x (TJxTJ #4)	9.86667	0.709572	6	14	b	2	8.45455	0.207305	16.7025
BPAIR	TJ's CBD	TJ's CBD (Stem Holdings)	8.45455	0.207305	8	10	bc	3	NA	NA	NA
BPAIR	GVA-H-19-1157	Candida #1 x TJ's CBD	8.33333	0.622336	6	14	bc	4	8.45455	0.207305	-1.43369
BPAIR	GVA-H-20-1001	Candida #1 x (TJxTJ #5)	8	0.476731	6	11	bc	5	8.45455	0.207305	-5.37634
BPAIR	GVA-H-20-1063	(Lifter x TJ's CBD) #89 x TJ's CBD	8	0.768424	5	16	bc	6	8.45455	0.207305	-5.37634
BPAIR	GVA-H-20-1028	((PR x FD) x NEBf) x TJ's CBD	7.8	0.578997	5	13	c	7	8.45455	0.207305	-7.74194
BPAIR	GVA-H-19-1169	Otto II #3 x TJ's CBD	7.6	0.289499	5	9	c	8	8.45455	0.207305	-10.1075
BPAIR	GVA-H-19-1177	(Winterlake #8) x TJ's CBD	7.6	0.320713	6	10	c	9	8.45455	0.207305	-10.1075
BPAIR	GVA-H-19-1174	(Otto II x NEBf) x TJ's CBD	7.46667	0.456349	5	11	c	10	8.45455	0.207305	-11.6846
BPAIR	GVA-H-19-1154	(AC/DC x Otto II #4) x TJ's CBD	7.4	0.4	5	10	c	11	8.45455	0.207305	-12.4731
BPAIR	GVA-H-20-1087	(R4 #6 x TJ's CBD) #11 x (TJxTJ #4)	7.33333	0.454257	6	12	c	12	8.45455	0.207305	-13.2616
BPAIR	GVA-H-19-1161	Cornell-OP-1 x TJ's CBD	7.2	0.404734	5	10	c	13	8.45455	0.207305	-14.8387
BPAIR	GVA-H-19-1166	FL58 x TJ's CBD	7.06667	0.181703	6	8	c	14	8.45455	0.207305	-16.4158
BPAIR	GVA-H-19-1171	The Housewife #1 x TJ's CBD	7.06667	0.206252	6	8	c	15	8.45455	0.207305	-16.4158
BPAIR	GVA-H-19-1170	R4 x TJ's CBD	7	0.330289	5	9	c	16	8.45455	0.207305	-17.2043
BPAIR	GVA-H-20-1117	(R4 #6 x TJ's CBD) #15 x (TJxTJ #4)	6.86667	0.236375	6	9	c	17	8.45455	0.207305	-18.7814
BPAIR	GVA-H-19-1162	Cornell-OP-2 x TJ's CBD	6.66667	0.186871	6	8	c	18	8.45455	0.207305	-21.147
BPAIR	GVA-H-19-1197	Feral x TJ's CBD	6.6	0.190238	6	8	c	19	8.45455	0.207305	-21.9355
BPAIR	GVA-H-19-1160	Cherry Wine #4 x TJ's CBD	6.46667	0.215289	5	8	c	20	8.45455	0.207305	-23.5125
BPAIR	GVA-H-19-1164	Double Cherries #2 x TJ's CBD	6.46667	0.236375	5	8	c	21	8.45455	0.207305	-23.5125
BPAIR	GVA-H-19-1153	A2R4-HT-301-4 x TJ's CBD	6.4	0.320713	4	9	c	22	8.45455	0.207305	-24.3011
BPAIR	GVA-H-19-1178	(Winterlake #10) x TJ's CBD	6.26667	0.248168	5	8	c	23	8.45455	0.207305	-25.8781
BPAIR	GVA-H-20-1072	A2R4-MC-R2-1 x TJxTJ #4	6.23077	0.121626	6	7	c	24	8.45455	0.207305	-26.3027
CCI	GVA-H-19-1162	Cornell-OP-2 x TJ's CBD	65.3	2.01424	49.5	78.3	a	1	42.6818	0.428702	52.9925
CCI	GVA-H-20-1001	Candida #1 x (TJxTJ #5)	57.575	1.92563	44.7	67.8	b	2	42.6818	0.428702	34.8935
CCI	GVA-H-19-1157	Candida #1 x TJ's CBD	57.2467	1.13351	48	64.1	b	3	42.6818	0.428702	34.1242
CCI	GVA-H-19-1178	(Winterlake #10) x TJ's CBD	55.8667	1.78397	41.3	65.5	bc	4	42.6818	0.428702	30.891
CCI	GVA-H-19-1153	A2R4-HT-301-4 x TJ's CBD	55.3	1.45514	43.5	65.4	bc	5	42.6818	0.428702	29.5634
CCI	GVA-H-19-1170	R4 x TJ's CBD	54.8	1.98723	44.2	67.6	bcd	6	42.6818	0.428702	28.3919
CCI	GVA-H-19-1160	Cherry Wine #4 x TJ's CBD	54.4	1.73694	45.5	72.4	bcd	7	42.6818	0.428702	27.4547
CCI	GVA-H-19-1166	FL58 x TJ's CBD	54.0133	1.45445	47	66.1	bcd	8	42.6818	0.428702	26.5488
CCI	GVA-H-19-1177	(Winterlake #8) x TJ's CBD	53.7267	1.10606	46.5	61.7	bcd	9	42.6818	0.428702	25.8772
CCI	GVA-H-20-1117	(R4 #6 x TJ's CBD) #15 x (TJxTJ #4)	53.3867	1.34309	43.1	63.6	bcd	10	42.6818	0.428702	25.0806
CCI	GVA-H-20-1072	A2R4-MC-R2-1 x TJxTJ #4	52.7769	1.29734	43.3	57.6	bcd	11	42.6818	0.428702	23.652
CCI	GVA-H-19-1174	(Otto II x NEBf) x TJ's CBD	52.2733	1.61868	41.8	63.1	bcd	12	42.6818	0.428702	22.4721
CCI	GVA-H-19-1205	(TJxTJ #4) x (TJxTJ #4)	51.8	0.860731	47.6	56.7	bcde	13	42.6818	0.428702	21.3632
CCI	GVA-H-19-1197	Feral x TJ's CBD	51.68	1.0971	44.7	57.6	bcdef	14	42.6818	0.428702	21.082
CCI	GVA-H-20-1087	(R4 #6 x TJ's CBD) #11 x (TJxTJ #4)	49.5067	0.946546	44.8	55.6	cdefg	15	42.6818	0.428702	15.9901
CCI	GVA-H-19-1161	Cornell-OP-1 x TJ's CBD	47.82	1.8803	37.3	63.3	defgh	16	42.6818	0.428702	12.0383
CCI	GVA-H-19-1171	The Housewife #1 x TJ's CBD	47.8	1.38674	40.5	56.8	defgh	17	42.6818	0.428702	11.9915
CCI	GVA-H-19-1169	Otto II #3 x TJ's CBD	47.34	1.08174	40.1	53.2	defgh	18	42.6818	0.428702	10.9137
CCI	GVA-H-19-1154	(AC/DC x Otto II #4) x TJ's CBD	45.14	1.00337	37	49.9	efgh	19	42.6818	0.428702	5.75932
CCI	GVA-H-20-1063	(Lifter x TJ's CBD) #89 x TJ's CBD	44.6067	1.60607	35.8	53.5	fgh	20	42.6818	0.428702	4.50976
CCI	GVA-H-19-1206	(TJxTJ #5) x (TJxTJ #5)	43.2846	1.58797	34.8	55.5	gh	21	42.6818	0.428702	1.4123
CCI	TJ's CBD	TJ's CBD (Stem Holdings)	42.6818	0.428702	39.6	44.2	gh	22	NA	NA	NA
CCI	GVA-H-19-1164	Double Cherries #2 x TJ's CBD	42.1533	0.814036	37.7	47.2	h	23	42.6818	0.428702	-1.2382
CCI	GVA-H-20-1028	((PR x FD) x NEBf) x TJ's CBD	41.3533	0.684026	36.2	46.4	h	24	42.6818	0.428702	-3.11253
CLA	GVA-H-19-1169	Otto II #3 x TJ's CBD	258612	12927	181023	360979	a	1	174908	11320.6	47.8559
CLA	GVA-H-19-1166	FL58 x TJ's CBD	257179	9987.04	185440	321363	a	2	174908	11320.6	47.0363
CLA	GVA-H-19-1162	Cornell-OP-2 x TJ's CBD	243560	17758.7	166200	427557	ab	3	174908	11320.6	39.2497
CLA	GVA-H-19-1178	(Winterlake #10) x TJ's CBD	241577	6450.36	191677	276410	ab	4	174908	11320.6	38.1163
CLA	GVA-H-19-1197	Feral x TJ's CBD	239598	10756.1	147265	312092	ab	5	174908	11320.6	36.985
CLA	GVA-H-19-1177	(Winterlake #8) x TJ's CBD	232298	12378	169154	331846	abc	6	174908	11320.6	32.8112
CLA	GVA-H-19-1160	Cherry Wine #4 x TJ's CBD	212340	12189.7	154528	315090	abcd	7	174908	11320.6	21.4006
CLA	GVA-H-19-1170	R4 x TJ's CBD	209305	17364.5	153884	364484	abcde	8	174908	11320.6	19.6656
CLA	GVA-H-19-1171	The Housewife #1 x TJ's CBD	197947	12597.6	126264	305131	abcde	9	174908	11320.6	13.172
CLA	GVA-H-19-1154	(AC/DC x Otto II #4) x TJ's CBD	194081	11724.4	135764	316470	abcde	10	174908	11320.6	10.9613
CLA	GVA-H-19-1174	(Otto II x NEBf) x TJ's CBD	186089	12433	109492	270503	bcdef	11	174908	11320.6	6.39218
CLA	GVA-H-19-1164	Double Cherries #2 x TJ's CBD	180997	8848.05	135434	235162	bcdef	12	174908	11320.6	3.48121
CLA	TJ's CBD	TJ's CBD (Stem Holdings)	174908	11320.6	99370.6	214990	bcdef	13	NA	NA	NA
CLA	GVA-H-20-1117	(R4 #6 x TJ's CBD) #15 x (TJxTJ #4)	173099	10384.8	107728	247661	cdef	14	174908	11320.6	-1.03452
CLA	GVA-H-19-1161	Cornell-OP-1 x TJ's CBD	169743	18071.8	75378.5	296713	cdef	15	174908	11320.6	-2.95347
CLA	GVA-H-20-1072	A2R4-MC-R2-1 x TJxTJ #4	166506	10304.7	102823	229186	cdefg	16	174908	11320.6	-4.80378
CLA	GVA-H-20-1063	(Lifter x TJ's CBD) #89 x TJ's CBD	164712	20585.8	45889.1	273690	defg	17	174908	11320.6	-5.82966
CLA	GVA-H-20-1028	((PR x FD) x NEBf) x TJ's CBD	162781	11411.8	55423.3	211130	defg	18	174908	11320.6	-6.93384
CLA	GVA-H-19-1157	Candida #1 x TJ's CBD	155911	16977	55251.5	271516	defg	19	174908	11320.6	-10.8611
CLA	GVA-H-19-1153	A2R4-HT-301-4 x TJ's CBD	155049	5677.76	126376	199987	defg	20	174908	11320.6	-11.3542
CLA	GVA-H-20-1087	(R4 #6 x TJ's CBD) #11 x (TJxTJ #4)	143439	13342.1	66734.7	223061	efgh	21	174908	11320.6	-17.9919
CLA	GVA-H-20-1001	Candida #1 x (TJxTJ #5)	122219	7927.85	83609.7	164803	fgh	22	174908	11320.6	-30.1243
CLA	GVA-H-19-1205	(TJxTJ #4) x (TJxTJ #4)	102360	11635.7	49776.7	184409	gh	23	174908	11320.6	-41.4778
CLA	GVA-H-19-1206	(TJxTJ #5) x (TJxTJ #5)	85290.9	5334.84	64370.3	143452	h	24	174908	11320.6	-51.2368
CLD	GVA-H-19-1206	(TJxTJ #5) x (TJxTJ #5)	0.0070684	0.000320633	0.00560413	0.00907662	a	1	0.00407702	0.000202795	73.3717
CLD	GVA-H-20-1063	(Lifter x TJ's CBD) #89 x TJ's CBD	0.00417327	0.000693623	0.00154429	0.0121087	b	2	0.00407702	0.000202795	2.36074
CLD	TJ's CBD	TJ's CBD (Stem Holdings)	0.00407702	0.000202795	0.0028164	0.00500008	bc	3	NA	NA	NA
CLD	GVA-H-19-1205	(TJxTJ #4) x (TJxTJ #4)	0.00381151	0.000348276	0.00224285	0.00647561	bcd	4	0.00407702	0.000202795	-6.51252
CLD	GVA-H-20-1001	Candida #1 x (TJxTJ #5)	0.003683	0.0003124	0.00225134	0.00550811	bcde	5	0.00407702	0.000202795	-9.66457
CLD	GVA-H-19-1161	Cornell-OP-1 x TJ's CBD	0.0036643	0.00022793	0.00237601	0.00527498	bcde	6	0.00407702	0.000202795	-10.1232
CLD	GVA-H-19-1170	R4 x TJ's CBD	0.00348341	0.00019977	0.00236797	0.00470733	bcde	7	0.00407702	0.000202795	-14.56
CLD	GVA-H-19-1166	FL58 x TJ's CBD	0.00346933	0.000204715	0.00274132	0.0060199	bcde	8	0.00407702	0.000202795	-14.9053
CLD	GVA-H-19-1162	Cornell-OP-2 x TJ's CBD	0.00334815	0.000167923	0.002396	0.00488045	bcdef	9	0.00407702	0.000202795	-17.8776
CLD	GVA-H-19-1177	(Winterlake #8) x TJ's CBD	0.00333417	0.000116763	0.00259646	0.0039318	bcdef	10	0.00407702	0.000202795	-18.2204
CLD	GVA-H-20-1117	(R4 #6 x TJ's CBD) #15 x (TJxTJ #4)	0.00315086	0.000187853	0.00136148	0.00441656	bcdef	11	0.00407702	0.000202795	-22.7166
CLD	GVA-H-19-1169	Otto II #3 x TJ's CBD	0.0031503	0.000233988	0.00165448	0.00530253	bcdef	12	0.00407702	0.000202795	-22.7303
CLD	GVA-H-19-1171	The Housewife #1 x TJ's CBD	0.00305282	0.000140988	0.00221657	0.00423014	bcdefg	13	0.00407702	0.000202795	-25.1213
CLD	GVA-H-20-1087	(R4 #6 x TJ's CBD) #11 x (TJxTJ #4)	0.00296222	0.000131867	0.00224103	0.00427875	cdefgh	14	0.00407702	0.000202795	-27.3434
CLD	GVA-H-19-1157	Candida #1 x TJ's CBD	0.0029255	0.000250318	0.00174632	0.0048668	cdefgh	15	0.00407702	0.000202795	-28.2442
CLD	GVA-H-19-1197	Feral x TJ's CBD	0.00290387	0.000126667	0.00226277	0.00393045	cdefgh	16	0.00407702	0.000202795	-28.7748
CLD	GVA-H-19-1178	(Winterlake #10) x TJ's CBD	0.00273666	0.000107877	0.00178992	0.00334755	defghi	17	0.00407702	0.000202795	-32.8761
CLD	GVA-H-19-1154	(AC/DC x Otto II #4) x TJ's CBD	0.00270669	0.00013586	0.00145148	0.0034274	defghi	18	0.00407702	0.000202795	-33.611
CLD	GVA-H-19-1160	Cherry Wine #4 x TJ's CBD	0.00258944	0.000145886	0.00175317	0.00350941	efghi	19	0.00407702	0.000202795	-36.4871
CLD	GVA-H-20-1028	((PR x FD) x NEBf) x TJ's CBD	0.00249368	0.000186436	0.00136516	0.00437408	efghi	20	0.00407702	0.000202795	-38.8357
CLD	GVA-H-19-1164	Double Cherries #2 x TJ's CBD	0.00215927	9.62727e-05	0.00147	0.00285711	fghi	21	0.00407702	0.000202795	-47.038
CLD	GVA-H-19-1174	(Otto II x NEBf) x TJ's CBD	0.00193	8.74701e-05	0.00144639	0.00268702	ghi	22	0.00407702	0.000202795	-52.6614
CLD	GVA-H-20-1072	A2R4-MC-R2-1 x TJxTJ #4	0.00174784	0.000114638	0.000960855	0.0023296	hi	23	0.00407702	0.000202795	-57.1294
CLD	GVA-H-19-1153	A2R4-HT-301-4 x TJ's CBD	0.00154149	9.1511e-05	0.000652885	0.00220953	i	24	0.00407702	0.000202795	-62.1908
CLNo	GVA-H-19-1174	(Otto II x NEBf) x TJ's CBD	8828.14	592.138	5138.23	13184.4	a	1	4186.07	288.967	110.893
CLNo	GVA-H-19-1166	FL58 x TJ's CBD	6877.96	471.9	4379.69	12281.1	ab	2	4186.07	288.967	64.3058
CLNo	GVA-H-20-1001	Candida #1 x (TJxTJ #5)	6606.25	826.301	2836.16	12450.3	bc	3	4186.07	288.967	57.8151
CLNo	GVA-H-20-1072	A2R4-MC-R2-1 x TJxTJ #4	6521.43	372.719	3918.93	8599.61	bcd	4	4186.07	288.967	55.7889
CLNo	GVA-H-20-1063	(Lifter x TJ's CBD) #89 x TJ's CBD	6477.68	1025.32	964.587	15564.2	bcd	5	4186.07	288.967	54.7437
CLNo	GVA-H-19-1169	Otto II #3 x TJ's CBD	5834.17	448.022	3635.96	10382.9	bcde	6	4186.07	288.967	39.3711
CLNo	GVA-H-19-1153	A2R4-HT-301-4 x TJ's CBD	5686.6	350.224	4186.38	8959.82	bcdef	7	4186.07	288.967	35.8457
CLNo	GVA-H-19-1157	Candida #1 x TJ's CBD	5028.28	331.423	2567.68	6893.53	bcdefg	8	4186.07	288.967	20.1193
CLNo	GVA-H-19-1161	Cornell-OP-1 x TJ's CBD	5014.49	330.112	3144.21	7552.65	bcdefg	9	4186.07	288.967	19.7898
CLNo	GVA-H-19-1178	(Winterlake #10) x TJ's CBD	4934.52	245.665	3237.28	6452.29	bcdefg	10	4186.07	288.967	17.8796
CLNo	GVA-H-19-1177	(Winterlake #8) x TJ's CBD	4487.35	178.723	2989.84	5711.2	cdefg	11	4186.07	288.967	7.19721
CLNo	GVA-H-20-1028	((PR x FD) x NEBf) x TJ's CBD	4406.78	296.232	2026.03	6564.01	defg	12	4186.07	288.967	5.27248
CLNo	GVA-H-19-1171	The Housewife #1 x TJ's CBD	4356.84	254.511	2734.49	6260.48	efg	13	4186.07	288.967	4.07945
CLNo	GVA-H-19-1160	Cherry Wine #4 x TJ's CBD	4279.9	304.118	3000.23	6540.44	efg	14	4186.07	288.967	2.24158
CLNo	TJ's CBD	TJ's CBD (Stem Holdings)	4186.07	288.967	2510.71	5566.99	efg	15	NA	NA	NA
CLNo	GVA-H-20-1117	(R4 #6 x TJ's CBD) #15 x (TJxTJ #4)	4086.62	353.01	1938.31	6763.48	efg	16	4186.07	288.967	-2.37579
CLNo	GVA-H-19-1197	Feral x TJ's CBD	4039.96	226.663	2577.27	5442.12	efg	17	4186.07	288.967	-3.49033
CLNo	GVA-H-19-1154	(AC/DC x Otto II #4) x TJ's CBD	3793.39	198.497	3090.77	5937.06	fg	18	4186.07	288.967	-9.38071
CLNo	GVA-H-19-1164	Double Cherries #2 x TJ's CBD	3613.78	225.014	2663.96	5279.92	g	19	4186.07	288.967	-13.6713
CLNo	GVA-H-19-1162	Cornell-OP-2 x TJ's CBD	3536.05	219.52	2028.17	5175.39	g	20	4186.07	288.967	-15.5282
CLNo	GVA-H-19-1205	(TJxTJ #4) x (TJxTJ #4)	3326.83	223.305	2150.61	5078.09	g	21	4186.07	288.967	-20.5261
CLNo	GVA-H-20-1087	(R4 #6 x TJ's CBD) #11 x (TJxTJ #4)	3281.4	204.152	2042.11	4380.69	g	22	4186.07	288.967	-21.6114
CLNo	GVA-H-19-1170	R4 x TJ's CBD	3260.93	309.987	2299.81	5571.89	g	23	4186.07	288.967	-22.1005
CLNo	GVA-H-19-1206	(TJxTJ #5) x (TJxTJ #5)	3076.7	228.011	1746.48	4268.65	g	24	4186.07	288.967	-26.5015
CLP	GVA-H-19-1206	(TJxTJ #5) x (TJxTJ #5)	0.32273	0.0178313	0.21736	0.429826	a	1	0.192924	0.00998185	67.2834
CLP	GVA-H-19-1166	FL58 x TJ's CBD	0.196296	0.0092218	0.161494	0.307564	b	2	0.192924	0.00998185	1.74782
CLP	TJ's CBD	TJ's CBD (Stem Holdings)	0.192924	0.00998185	0.156823	0.237733	bc	3	NA	NA	NA
CLP	GVA-H-19-1170	R4 x TJ's CBD	0.182168	0.00905591	0.137401	0.230918	bcd	4	0.192924	0.00998185	-5.57523
CLP	GVA-H-19-1169	Otto II #3 x TJ's CBD	0.182167	0.015462	0.0856979	0.293	bcd	5	0.192924	0.00998185	-5.57565
CLP	GVA-H-19-1161	Cornell-OP-1 x TJ's CBD	0.175273	0.00845592	0.11569	0.22019	bcde	6	0.192924	0.00998185	-9.14913
CLP	GVA-H-19-1162	Cornell-OP-2 x TJ's CBD	0.166182	0.0101325	0.112058	0.23276	bcde	7	0.192924	0.00998185	-13.8617
CLP	GVA-H-19-1205	(TJxTJ #4) x (TJxTJ #4)	0.164637	0.0103684	0.107313	0.253786	bcde	8	0.192924	0.00998185	-14.6622
CLP	GVA-H-19-1177	(Winterlake #8) x TJ's CBD	0.163705	0.00742022	0.10632	0.200742	bcde	9	0.192924	0.00998185	-15.1455
CLP	GVA-H-20-1063	(Lifter x TJ's CBD) #89 x TJ's CBD	0.159541	0.0160044	0.0612755	0.255121	bcde	10	0.192924	0.00998185	-17.3038
CLP	GVA-H-19-1171	The Housewife #1 x TJ's CBD	0.156683	0.0106709	0.0979194	0.251922	bcde	11	0.192924	0.00998185	-18.7854
CLP	GVA-H-20-1001	Candida #1 x (TJxTJ #5)	0.148399	0.0109937	0.0974512	0.226189	bcdef	12	0.192924	0.00998185	-23.0789
CLP	GVA-H-20-1117	(R4 #6 x TJ's CBD) #15 x (TJxTJ #4)	0.148057	0.00897447	0.0627263	0.197111	bcdef	13	0.192924	0.00998185	-23.2564
CLP	GVA-H-19-1197	Feral x TJ's CBD	0.146711	0.00930302	0.112816	0.257066	cdef	14	0.192924	0.00998185	-23.954
CLP	GVA-H-19-1154	(AC/DC x Otto II #4) x TJ's CBD	0.143025	0.00737255	0.0785969	0.18617	cdef	15	0.192924	0.00998185	-25.8648
CLP	GVA-H-19-1157	Candida #1 x TJ's CBD	0.133819	0.00904498	0.0961664	0.218363	def	16	0.192924	0.00998185	-30.6367
CLP	GVA-H-19-1160	Cherry Wine #4 x TJ's CBD	0.131737	0.00840738	0.0823922	0.199624	defg	17	0.192924	0.00998185	-31.7157
CLP	GVA-H-20-1087	(R4 #6 x TJ's CBD) #11 x (TJxTJ #4)	0.128605	0.00508589	0.0911677	0.157926	efgh	18	0.192924	0.00998185	-33.3394
CLP	GVA-H-19-1178	(Winterlake #10) x TJ's CBD	0.127706	0.00582379	0.0836496	0.167152	efgh	19	0.192924	0.00998185	-33.8052
CLP	GVA-H-19-1164	Double Cherries #2 x TJ's CBD	0.106876	0.00531929	0.071095	0.147583	fghi	20	0.192924	0.00998185	-44.6023
CLP	GVA-H-20-1028	((PR x FD) x NEBf) x TJ's CBD	0.105223	0.00605008	0.0532479	0.137781	fghi	21	0.192924	0.00998185	-45.4591
CLP	GVA-H-19-1174	(Otto II x NEBf) x TJ's CBD	0.0826863	0.00412815	0.0619083	0.1095	ghi	22	0.192924	0.00998185	-57.1405
CLP	GVA-H-20-1072	A2R4-MC-R2-1 x TJxTJ #4	0.0810338	0.00659339	0.0384778	0.118163	hi	23	0.192924	0.00998185	-57.9971
CLP	GVA-H-19-1153	A2R4-HT-301-4 x TJ's CBD	0.0690852	0.00465687	0.0272705	0.108826	i	24	0.192924	0.00998185	-64.1905
DIA	GVA-H-19-1197	Feral x TJ's CBD	5.54133	0.141821	4.6	6.41	a	1	4.29182	0.16051	29.1139
DIA	GVA-H-19-1177	(Winterlake #8) x TJ's CBD	5.478	0.142743	4.52	6.18	a	2	4.29182	0.16051	27.6382
DIA	GVA-H-19-1178	(Winterlake #10) x TJ's CBD	5.44267	0.105187	4.73	6.13	a	3	4.29182	0.16051	26.8149
DIA	GVA-H-19-1170	R4 x TJ's CBD	5.33818	0.249788	4.16	6.89	ab	4	4.29182	0.16051	24.3804
DIA	GVA-H-19-1169	Otto II #3 x TJ's CBD	5.18067	0.140521	4.11	6.04	abc	5	4.29182	0.16051	20.7103
DIA	GVA-H-19-1154	(AC/DC x Otto II #4) x TJ's CBD	4.92933	0.20533	3.51	6.44	abcd	6	4.29182	0.16051	14.8542
DIA	GVA-H-19-1166	FL58 x TJ's CBD	4.85467	0.12928	4.07	5.53	abcde	7	4.29182	0.16051	13.1145
DIA	GVA-H-19-1164	Double Cherries #2 x TJ's CBD	4.81467	0.142885	3.89	5.59	abcde	8	4.29182	0.16051	12.1824
DIA	GVA-H-19-1171	The Housewife #1 x TJ's CBD	4.808	0.131968	4.06	5.89	abcde	9	4.29182	0.16051	12.0271
DIA	GVA-H-19-1160	Cherry Wine #4 x TJ's CBD	4.80467	0.186289	3.61	6.09	abcde	10	4.29182	0.16051	11.9494
DIA	GVA-H-19-1153	A2R4-HT-301-4 x TJ's CBD	4.70667	0.149158	4.1	5.97	abcde	11	4.29182	0.16051	9.66603
DIA	GVA-H-19-1162	Cornell-OP-2 x TJ's CBD	4.65267	0.17181	3.62	5.93	abcdef	12	4.29182	0.16051	8.40782
DIA	GVA-H-19-1174	(Otto II x NEBf) x TJ's CBD	4.52733	0.118005	3.56	5.42	bcdefg	13	4.29182	0.16051	5.48754
DIA	GVA-H-19-1157	Candida #1 x TJ's CBD	4.38267	0.293993	2.35	6.39	bcdefg	14	4.29182	0.16051	2.11678
DIA	TJ's CBD	TJ's CBD (Stem Holdings)	4.29182	0.16051	3.26	5.19	cdefg	15	NA	NA	NA
DIA	GVA-H-20-1117	(R4 #6 x TJ's CBD) #15 x (TJxTJ #4)	4.09467	0.158312	3.11	5.23	defg	16	4.29182	0.16051	-4.59366
DIA	GVA-H-20-1072	A2R4-MC-R2-1 x TJxTJ #4	4.09	0.102975	3.39	4.86	defg	17	4.29182	0.16051	-4.70239
DIA	GVA-H-20-1028	((PR x FD) x NEBf) x TJ's CBD	3.96667	0.122197	2.71	4.6	efg	18	4.29182	0.16051	-7.57608
DIA	GVA-H-20-1063	(Lifter x TJ's CBD) #89 x TJ's CBD	3.79467	0.339774	1.64	5.29	fg	19	4.29182	0.16051	-11.5837
DIA	GVA-H-20-1001	Candida #1 x (TJxTJ #5)	3.7875	0.134407	3.24	4.62	fg	20	4.29182	0.16051	-11.7507
DIA	GVA-H-20-1087	(R4 #6 x TJ's CBD) #11 x (TJxTJ #4)	3.77267	0.200593	2.65	5.37	fg	21	4.29182	0.16051	-12.0963
DIA	GVA-H-19-1161	Cornell-OP-1 x TJ's CBD	3.702	0.190756	2.65	5.12	g	22	4.29182	0.16051	-13.7429
DIA	GVA-H-19-1205	(TJxTJ #4) x (TJxTJ #4)	2.72267	0.14453	1.79	3.48	h	23	4.29182	0.16051	-36.5615
DIA	GVA-H-19-1206	(TJxTJ #5) x (TJxTJ #5)	2.56692	0.0969297	1.95	3.29	h	24	4.29182	0.16051	-40.1903
DMG	GVA-H-19-1162	Cornell-OP-2 x TJ's CBD	49.4667	2.41201	35	70	a	1	42	0	17.7778
DMG	GVA-H-19-1166	FL58 x TJ's CBD	49	1.93218	42	63	ab	2	42	0	16.6667
DMG	GVA-H-19-1157	Candida #1 x TJ's CBD	48.0667	2.1458	35	56	ab	3	42	0	14.4444
DMG	GVA-H-19-1177	(Winterlake #8) x TJ's CBD	46.6667	1.47573	35	56	abc	4	42	0	11.1111
DMG	GVA-H-19-1197	Feral x TJ's CBD	46.6667	1.47573	35	56	abc	5	42	0	11.1111
DMG	GVA-H-19-1205	(TJxTJ #4) x (TJxTJ #4)	46.2	1.6452	42	56	abcd	6	42	0	10
DMG	GVA-H-19-1160	Cherry Wine #4 x TJ's CBD	45.2667	1.3433	42	56	abcd	7	42	0	7.77778
DMG	GVA-H-19-1169	Otto II #3 x TJ's CBD	44.8	1.33167	35	56	abcd	8	42	0	6.66667
DMG	GVA-H-19-1161	Cornell-OP-1 x TJ's CBD	44.3333	2.01108	35	63	abcd	9	42	0	5.55556
DMG	GVA-H-19-1171	The Housewife #1 x TJ's CBD	44.3333	1.30809	35	56	abcd	10	42	0	5.55556
DMG	GVA-H-19-1178	(Winterlake #10) x TJ's CBD	44.3333	2.12394	35	70	abcd	11	42	0	5.55556
DMG	GVA-H-20-1072	A2R4-MC-R2-1 x TJxTJ #4	44.1538	2.15385	42	70	abcd	12	42	0	5.12821
DMG	GVA-H-19-1154	(AC/DC x Otto II #4) x TJ's CBD	43.8667	0.827312	42	49	abcd	13	42	0	4.44444
DMG	GVA-H-20-1117	(R4 #6 x TJ's CBD) #15 x (TJxTJ #4)	43.8667	1.73718	35	63	abcd	14	42	0	4.44444
DMG	GVA-H-19-1164	Double Cherries #2 x TJ's CBD	43.4	1.01325	35	49	abcd	15	42	0	3.33333
DMG	TJ's CBD	TJ's CBD (Stem Holdings)	42	0	42	42	abcd	16	NA	NA	NA
DMG	GVA-H-19-1170	R4 x TJ's CBD	41.3636	3.19452	35	70	abcd	17	42	0	-1.51515
DMG	GVA-H-20-1028	((PR x FD) x NEBf) x TJ's CBD	41.0667	1.65462	28	56	abcd	18	42	0	-2.22222
DMG	GVA-H-20-1087	(R4 #6 x TJ's CBD) #11 x (TJxTJ #4)	41.0667	1.3433	35	49	abcd	19	42	0	-2.22222
DMG	GVA-H-19-1153	A2R4-HT-301-4 x TJ's CBD	40.1333	2.21008	21	49	bcd	20	42	0	-4.44444
DMG	GVA-H-20-1063	(Lifter x TJ's CBD) #89 x TJ's CBD	38.2667	1.3433	28	42	cd	21	42	0	-8.88889
DMG	GVA-H-19-1174	(Otto II x NEBf) x TJ's CBD	37.8	2.13854	21	49	cd	22	42	0	-10
DMG	GVA-H-20-1001	Candida #1 x (TJxTJ #5)	37.3333	1.31618	28	42	cd	23	42	0	-11.1111
DMG	GVA-H-19-1206	(TJxTJ #5) x (TJxTJ #5)	37.1538	1.22394	28	42	d	24	42	0	-11.5385
DSBP	GVA-H-19-1206	(TJxTJ #5) x (TJxTJ #5)	0.77094	0.0216291	0.648119	0.925743	a	1	0.635067	0.00892108	21.3951
DSBP	GVA-H-19-1205	(TJxTJ #4) x (TJxTJ #4)	0.7601	0.0326415	0.629743	1.07712	ab	2	0.635067	0.00892108	19.6882
DSBP	GVA-H-20-1001	Candida #1 x (TJxTJ #5)	0.702819	0.0138248	0.643884	0.771891	abc	3	0.635067	0.00892108	10.6684
DSBP	GVA-H-20-1063	(Lifter x TJ's CBD) #89 x TJ's CBD	0.697059	0.0516196	0.532834	1.23751	abc	4	0.635067	0.00892108	9.76147
DSBP	GVA-H-19-1157	Candida #1 x TJ's CBD	0.687607	0.0430456	0.569848	1.10448	abcd	5	0.635067	0.00892108	8.27317
DSBP	GVA-H-20-1087	(R4 #6 x TJ's CBD) #11 x (TJxTJ #4)	0.679048	0.0266586	0.575429	0.99405	abcde	6	0.635067	0.00892108	6.9254
DSBP	GVA-H-19-1161	Cornell-OP-1 x TJ's CBD	0.666715	0.0243564	0.567385	0.88623	bcdef	7	0.635067	0.00892108	4.9834
DSBP	TJ's CBD	TJ's CBD (Stem Holdings)	0.635067	0.00892108	0.59846	0.701198	cdef	8	NA	NA	NA
DSBP	GVA-H-20-1028	((PR x FD) x NEBf) x TJ's CBD	0.632171	0.021488	0.591495	0.918079	cdef	9	0.635067	0.00892108	-0.45596
DSBP	GVA-H-20-1117	(R4 #6 x TJ's CBD) #15 x (TJxTJ #4)	0.615345	0.00871885	0.570059	0.691321	cdef	10	0.635067	0.00892108	-3.10553
DSBP	GVA-H-19-1154	(AC/DC x Otto II #4) x TJ's CBD	0.609795	0.0102556	0.558053	0.703877	cdef	11	0.635067	0.00892108	-3.97935
DSBP	GVA-H-19-1174	(Otto II x NEBf) x TJ's CBD	0.599508	0.0103008	0.547528	0.684223	cdef	12	0.635067	0.00892108	-5.59918
DSBP	GVA-H-19-1164	Double Cherries #2 x TJ's CBD	0.597927	0.00552485	0.569635	0.636653	cdef	13	0.635067	0.00892108	-5.84812
DSBP	GVA-H-19-1160	Cherry Wine #4 x TJ's CBD	0.596271	0.00922233	0.55316	0.663	def	14	0.635067	0.00892108	-6.10895
DSBP	GVA-H-19-1171	The Housewife #1 x TJ's CBD	0.595929	0.00630737	0.558726	0.641793	def	15	0.635067	0.00892108	-6.16281
DSBP	GVA-H-20-1072	A2R4-MC-R2-1 x TJxTJ #4	0.594334	0.00595432	0.56471	0.641144	def	16	0.635067	0.00892108	-6.41396
DSBP	GVA-H-19-1153	A2R4-HT-301-4 x TJ's CBD	0.593744	0.00520096	0.56649	0.641067	def	17	0.635067	0.00892108	-6.50688
DSBP	GVA-H-19-1162	Cornell-OP-2 x TJ's CBD	0.591935	0.007319	0.542493	0.639295	def	18	0.635067	0.00892108	-6.79174
DSBP	GVA-H-19-1166	FL58 x TJ's CBD	0.591256	0.00617005	0.558671	0.641793	def	19	0.635067	0.00892108	-6.89869
DSBP	GVA-H-19-1170	R4 x TJ's CBD	0.589872	0.0080083	0.565604	0.638081	def	20	0.635067	0.00892108	-7.11652
DSBP	GVA-H-19-1197	Feral x TJ's CBD	0.589133	0.00399434	0.564269	0.625034	def	21	0.635067	0.00892108	-7.23286
DSBP	GVA-H-19-1169	Otto II #3 x TJ's CBD	0.581082	0.00531069	0.5581	0.642048	ef	22	0.635067	0.00892108	-8.5006
DSBP	GVA-H-19-1178	(Winterlake #10) x TJ's CBD	0.577228	0.0045582	0.556197	0.615396	f	23	0.635067	0.00892108	-9.10757
DSBP	GVA-H-19-1177	(Winterlake #8) x TJ's CBD	0.57396	0.00503742	0.549226	0.612513	f	24	0.635067	0.00892108	-9.62206
GLI	GVA-H-20-1028	((PR x FD) x NEBf) x TJ's CBD	0.1415	0.00555767	0.110969	0.187334	a	1	0.125497	0.00470849	12.7521
GLI	GVA-H-19-1164	Double Cherries #2 x TJ's CBD	0.139315	0.00311154	0.125502	0.159975	ab	2	0.125497	0.00470849	11.0106
GLI	GVA-H-19-1169	Otto II #3 x TJ's CBD	0.137846	0.00221134	0.118314	0.154511	ab	3	0.125497	0.00470849	9.84023
GLI	GVA-H-19-1154	(AC/DC x Otto II #4) x TJ's CBD	0.133346	0.00301246	0.111997	0.152297	abc	4	0.125497	0.00470849	6.25464
GLI	GVA-H-20-1063	(Lifter x TJ's CBD) #89 x TJ's CBD	0.13296	0.00531176	0.100725	0.183621	abc	5	0.125497	0.00470849	5.94637
GLI	GVA-H-19-1166	FL58 x TJ's CBD	0.13066	0.0023533	0.11668	0.147482	abcd	6	0.125497	0.00470849	4.11428
GLI	GVA-H-19-1160	Cherry Wine #4 x TJ's CBD	0.130571	0.00354132	0.107886	0.154325	abcd	7	0.125497	0.00470849	4.04273
GLI	GVA-H-19-1171	The Housewife #1 x TJ's CBD	0.129468	0.0041346	0.101238	0.172102	abcd	8	0.125497	0.00470849	3.16421
GLI	GVA-H-19-1161	Cornell-OP-1 x TJ's CBD	0.12672	0.00423105	0.0884429	0.162015	abcde	9	0.125497	0.00470849	0.974773
GLI	TJ's CBD	TJ's CBD (Stem Holdings)	0.125497	0.00470849	0.107776	0.164976	abcde	10	NA	NA	NA
GLI	GVA-H-19-1177	(Winterlake #8) x TJ's CBD	0.125296	0.00311118	0.110004	0.152993	abcde	11	0.125497	0.00470849	-0.160444
GLI	GVA-H-19-1206	(TJxTJ #5) x (TJxTJ #5)	0.124266	0.00361819	0.10413	0.153588	abcde	12	0.125497	0.00470849	-0.981038
GLI	GVA-H-20-1072	A2R4-MC-R2-1 x TJxTJ #4	0.124039	0.00449867	0.102986	0.145998	abcde	13	0.125497	0.00470849	-1.16146
GLI	GVA-H-19-1197	Feral x TJ's CBD	0.122991	0.00300292	0.101552	0.141965	abcde	14	0.125497	0.00470849	-1.99682
GLI	GVA-H-19-1174	(Otto II x NEBf) x TJ's CBD	0.121974	0.00505685	0.0855105	0.158981	bcde	15	0.125497	0.00470849	-2.80742
GLI	GVA-H-20-1087	(R4 #6 x TJ's CBD) #11 x (TJxTJ #4)	0.118835	0.0041987	0.0934124	0.136809	cde	16	0.125497	0.00470849	-5.30839
GLI	GVA-H-19-1153	A2R4-HT-301-4 x TJ's CBD	0.118809	0.00315461	0.10228	0.141885	cde	17	0.125497	0.00470849	-5.32957
GLI	GVA-H-19-1170	R4 x TJ's CBD	0.118202	0.00256443	0.10441	0.135053	cdef	18	0.125497	0.00470849	-5.8126
GLI	GVA-H-19-1162	Cornell-OP-2 x TJ's CBD	0.117276	0.00305428	0.0998348	0.141557	cdef	19	0.125497	0.00470849	-6.55108
GLI	GVA-H-19-1178	(Winterlake #10) x TJ's CBD	0.116597	0.00238036	0.10404	0.133671	cdef	20	0.125497	0.00470849	-7.09189
GLI	GVA-H-19-1157	Candida #1 x TJ's CBD	0.112745	0.00414431	0.0798935	0.131573	def	21	0.125497	0.00470849	-10.1612
GLI	GVA-H-20-1117	(R4 #6 x TJ's CBD) #15 x (TJxTJ #4)	0.109931	0.0024693	0.0950762	0.127709	ef	22	0.125497	0.00470849	-12.4038
GLI	GVA-H-19-1205	(TJxTJ #4) x (TJxTJ #4)	0.0986198	0.00351596	0.0784794	0.128277	f	23	0.125497	0.00470849	-21.4167
GLI	GVA-H-20-1001	Candida #1 x (TJxTJ #5)	0.0979523	0.00346218	0.0769024	0.119244	f	24	0.125497	0.00470849	-21.9485
GR	GVA-H-19-1153	A2R4-HT-301-4 x TJ's CBD	2.75238	0.0779434	2.33333	3.4127	a	1	1.89286	0	45.4088
GR	GVA-H-19-1174	(Otto II x NEBf) x TJ's CBD	2.30265	0.102793	1.79365	3.12698	b	2	1.89286	0	21.6492
GR	GVA-H-19-1178	(Winterlake #10) x TJ's CBD	2.23175	0.0685408	1.88889	2.71429	bc	3	1.89286	0	17.9036
GR	GVA-H-20-1072	A2R4-MC-R2-1 x TJxTJ #4	2.21368	0.0735478	1.88889	2.73016	bcd	4	1.89286	0	16.9489
GR	GVA-H-20-1028	((PR x FD) x NEBf) x TJ's CBD	2.08466	0.0987834	1.44444	2.8254	bcde	5	1.89286	0	10.1328
GR	GVA-H-19-1169	Otto II #3 x TJ's CBD	2.03175	0.0770019	1.36508	2.53968	bcde	6	1.89286	0	7.33753
GR	GVA-H-19-1160	Cherry Wine #4 x TJ's CBD	2.02963	0.0636405	1.65079	2.33333	bcde	7	1.89286	0	7.22572
GR	GVA-H-19-1197	Feral x TJ's CBD	2.02328	0.0440558	1.7619	2.30159	bcde	8	1.89286	0	6.89029
GR	GVA-H-19-1162	Cornell-OP-2 x TJ's CBD	1.98307	0.053738	1.71429	2.42857	bcde	9	1.89286	0	4.7659
GR	GVA-H-19-1166	FL58 x TJ's CBD	1.93862	0.0474895	1.60317	2.1746	bcdef	10	1.89286	0	2.41789
GR	GVA-H-20-1117	(R4 #6 x TJ's CBD) #15 x (TJxTJ #4)	1.92804	0.0928378	1.39683	2.88889	bcdef	11	1.89286	0	1.85884
GR	GVA-H-19-1164	Double Cherries #2 x TJ's CBD	1.90265	0.0367835	1.66667	2.2381	bcdef	12	1.89286	0	0.517121
GR	TJ's CBD	TJ's CBD (Stem Holdings)	1.89286	0	1.89286	1.89286	bcdefg	13	NA	NA	NA
GR	GVA-H-19-1177	(Winterlake #8) x TJ's CBD	1.88042	0.0719076	1.44444	2.26984	bcdefg	14	1.89286	0	-0.656883
GR	GVA-H-19-1161	Cornell-OP-1 x TJ's CBD	1.80952	0.0996822	1.26984	2.47619	cdefg	15	1.89286	0	-4.40252
GR	GVA-H-19-1157	Candida #1 x TJ's CBD	1.80952	0.107366	1.06349	2.53968	cdefg	16	1.89286	0	-4.40252
GR	GVA-H-20-1087	(R4 #6 x TJ's CBD) #11 x (TJxTJ #4)	1.77672	0.0733874	1.2381	2.15873	defg	17	1.89286	0	-6.13557
GR	GVA-H-19-1154	(AC/DC x Otto II #4) x TJ's CBD	1.75979	0.0705432	1.34921	2.50794	efg	18	1.89286	0	-7.03005
GR	GVA-H-19-1170	R4 x TJ's CBD	1.68831	0.0746965	1.125	2.05357	efg	19	1.89286	0	-10.8062
GR	GVA-H-20-1063	(Lifter x TJ's CBD) #89 x TJ's CBD	1.67302	0.167704	0.428571	2.77778	efg	20	1.89286	0	-11.6143
GR	GVA-H-19-1171	The Housewife #1 x TJ's CBD	1.66349	0.0645267	1.2381	2.20635	efg	21	1.89286	0	-12.1174
GR	GVA-H-20-1001	Candida #1 x (TJxTJ #5)	1.51323	0.101962	1.01587	2.09524	fg	22	1.89286	0	-20.0559
GR	GVA-H-19-1205	(TJxTJ #4) x (TJxTJ #4)	1.46032	0.113884	0.873016	2.22222	g	23	1.89286	0	-22.8512
GR	GVA-H-19-1206	(TJxTJ #5) x (TJxTJ #5)	1.03175	0.0346644	0.793651	1.20635	g	24	1.89286	0	-45.4927
GRmax	GVA-H-19-1153	A2R4-HT-301-4 x TJ's CBD	0.0549278	0.0015828	0.0422528	0.0622381	a	1	0.046441	0	18.2745
GRmax	TJ's CBD	TJ's CBD (Stem Holdings)	0.046441	0	0.046441	0.046441	ab	2	NA	NA	NA
GRmax	GVA-H-19-1161	Cornell-OP-1 x TJ's CBD	0.0442031	0.00121948	0.0378153	0.0527995	b	3	0.046441	0	-4.81874
GRmax	GVA-H-20-1087	(R4 #6 x TJ's CBD) #11 x (TJxTJ #4)	0.04311	0.00149586	0.0373606	0.0553746	b	4	0.046441	0	-7.17257
GRmax	GVA-H-20-1072	A2R4-MC-R2-1 x TJxTJ #4	0.0403411	0.00112687	0.0335853	0.0468804	b	5	0.046441	0	-13.1346
GRmax	GVA-H-20-1028	((PR x FD) x NEBf) x TJ's CBD	0.0402224	0.00108821	0.0333919	0.0469879	b	6	0.046441	0	-13.3903
GRmax	GVA-H-19-1174	(Otto II x NEBf) x TJ's CBD	0.0400577	0.00162741	0.0306009	0.0552685	b	7	0.046441	0	-13.745
GRmax	GVA-H-20-1117	(R4 #6 x TJ's CBD) #15 x (TJxTJ #4)	0.0399889	0.00149432	0.0304614	0.0517225	b	8	0.046441	0	-13.8932
GRmax	GVA-H-20-1001	Candida #1 x (TJxTJ #5)	0.0399724	0.00169401	0.0279384	0.0470359	b	9	0.046441	0	-13.9287
GRmax	GVA-H-19-1205	(TJxTJ #4) x (TJxTJ #4)	0.0393908	0.000969619	0.0326131	0.0456902	b	10	0.046441	0	-15.181
GRmax	GVA-H-19-1178	(Winterlake #10) x TJ's CBD	0.039205	0.0011053	0.0329199	0.047566	b	11	0.046441	0	-15.5809
GRmax	GVA-H-19-1169	Otto II #3 x TJ's CBD	0.0384435	0.00157176	0.026259	0.0478467	b	12	0.046441	0	-17.2207
GRmax	GVA-H-19-1160	Cherry Wine #4 x TJ's CBD	0.0383121	0.000696235	0.0330728	0.0439399	b	13	0.046441	0	-17.5037
GRmax	GVA-H-20-1063	(Lifter x TJ's CBD) #89 x TJ's CBD	0.0379552	0.00187703	0.0193782	0.0531116	b	14	0.046441	0	-18.2722
GRmax	GVA-H-19-1206	(TJxTJ #5) x (TJxTJ #5)	0.0376175	0.00103007	0.0331864	0.0459228	b	15	0.046441	0	-18.9992
GRmax	GVA-H-19-1162	Cornell-OP-2 x TJ's CBD	0.0370788	0.000977151	0.0324023	0.0475631	b	16	0.046441	0	-20.1594
GRmax	GVA-H-19-1157	Candida #1 x TJ's CBD	0.0357659	0.00128688	0.0302454	0.0483595	b	17	0.046441	0	-22.9864
GRmax	GVA-H-19-1177	(Winterlake #8) x TJ's CBD	0.0346737	0.00105685	0.0280492	0.0416868	b	18	0.046441	0	-25.3381
GRmax	GVA-H-19-1166	FL58 x TJ's CBD	0.0346019	0.000768443	0.0288596	0.0402455	b	19	0.046441	0	-25.4928
GRmax	GVA-H-19-1197	Feral x TJ's CBD	0.0345682	0.0010323	0.027365	0.0410587	b	20	0.046441	0	-25.5654
GRmax	GVA-H-19-1154	(AC/DC x Otto II #4) x TJ's CBD	0.0344036	0.00111024	0.0283956	0.0437161	b	21	0.046441	0	-25.9197
GRmax	GVA-H-19-1164	Double Cherries #2 x TJ's CBD	0.0332249	0.000812816	0.0264732	0.0373948	b	22	0.046441	0	-28.4577
GRmax	GVA-H-19-1170	R4 x TJ's CBD	0.0330985	0.000929948	0.0295692	0.0394934	b	23	0.046441	0	-28.7299
GRmax	GVA-H-19-1171	The Housewife #1 x TJ's CBD	0.0304179	0.000798286	0.0249633	0.034841	b	24	0.046441	0	-34.502
GRy0	GVA-H-19-1174	(Otto II x NEBf) x TJ's CBD	32.9256	0.791816	26.2217	37.5149	a	1	10.932	0	201.185
GRy0	GVA-H-19-1164	Double Cherries #2 x TJ's CBD	30.562	1.06975	24.1223	36.0894	ab	2	10.932	0	179.565
GRy0	GVA-H-19-1171	The Housewife #1 x TJ's CBD	28.2892	0.858129	23.1771	33.0428	bc	3	10.932	0	158.775
GRy0	GVA-H-20-1072	A2R4-MC-R2-1 x TJxTJ #4	26.4952	1.18488	19.9295	32.393	bcd	4	10.932	0	142.364
GRy0	GVA-H-19-1154	(AC/DC x Otto II #4) x TJ's CBD	26.1263	0.979734	21.4625	32.6002	bcde	5	10.932	0	138.989
GRy0	GVA-H-20-1028	((PR x FD) x NEBf) x TJ's CBD	25.6451	0.816078	17.2344	30.8015	cde	6	10.932	0	134.588
GRy0	GVA-H-19-1197	Feral x TJ's CBD	25.5489	1.17411	19.0588	35.144	cde	7	10.932	0	133.707
GRy0	GVA-H-20-1001	Candida #1 x (TJxTJ #5)	24.6877	1.11921	19.4028	31.0319	cdef	8	10.932	0	125.83
GRy0	GVA-H-19-1169	Otto II #3 x TJ's CBD	24.4643	1.03317	18.8284	31.46	cdef	9	10.932	0	123.786
GRy0	GVA-H-19-1178	(Winterlake #10) x TJ's CBD	23.8042	0.849189	17.7683	28.3553	cdef	10	10.932	0	117.748
GRy0	GVA-H-20-1063	(Lifter x TJ's CBD) #89 x TJ's CBD	23.7043	0.975069	16.8005	31.5638	def	11	10.932	0	116.834
GRy0	GVA-H-19-1170	R4 x TJ's CBD	23.6481	1.17642	16.6007	27.5139	defg	12	10.932	0	116.32
GRy0	GVA-H-19-1177	(Winterlake #8) x TJ's CBD	23.3572	0.882868	16.53	27.6724	defg	13	10.932	0	113.659
GRy0	GVA-H-19-1166	FL58 x TJ's CBD	23.2443	0.733492	17.4771	27.5167	defg	14	10.932	0	112.626
GRy0	GVA-H-19-1157	Candida #1 x TJ's CBD	22.5338	0.941448	12.5681	29.782	defgh	15	10.932	0	106.127
GRy0	GVA-H-19-1160	Cherry Wine #4 x TJ's CBD	22.4012	0.519719	19.2793	25.7483	defgh	16	10.932	0	104.914
GRy0	GVA-H-19-1162	Cornell-OP-2 x TJ's CBD	21.7284	0.596219	16.6829	26.213	efgh	17	10.932	0	98.7592
GRy0	GVA-H-20-1117	(R4 #6 x TJ's CBD) #15 x (TJxTJ #4)	19.9503	0.935212	14.5993	26.7422	fghi	18	10.932	0	82.4943
GRy0	GVA-H-19-1153	A2R4-HT-301-4 x TJ's CBD	18.9315	0.747568	14.7832	23.0452	ghi	19	10.932	0	73.1754
GRy0	GVA-H-20-1087	(R4 #6 x TJ's CBD) #11 x (TJxTJ #4)	18.7773	0.831744	13.7435	24.8361	ghi	20	10.932	0	71.7645
GRy0	GVA-H-19-1206	(TJxTJ #5) x (TJxTJ #5)	18.1357	0.583083	14.3691	21.8025	hi	21	10.932	0	65.896
GRy0	GVA-H-19-1205	(TJxTJ #4) x (TJxTJ #4)	16.374	0.704376	12.959	21.2527	i	22	10.932	0	49.7802
GRy0	GVA-H-19-1161	Cornell-OP-1 x TJ's CBD	16.1222	0.803055	11.7496	20.3485	i	23	10.932	0	47.4767
GRy0	TJ's CBD	TJ's CBD (Stem Holdings)	10.932	0	10.932	10.932	i	24	NA	NA	NA
HT_14	GVA-H-19-1174	(Otto II x NEBf) x TJ's CBD	56.6667	0.91374	52	64	a	1	26	0	117.949
HT_14	GVA-H-19-1164	Double Cherries #2 x TJ's CBD	51.8667	0.940449	43	57	ab	2	26	0	99.4872
HT_14	GVA-H-20-1072	A2R4-MC-R2-1 x TJxTJ #4	50.8462	1.2702	44	58	b	3	26	0	95.5621
HT_14	GVA-H-19-1171	The Housewife #1 x TJ's CBD	50.7333	1.07112	42	57	b	4	26	0	95.1282
HT_14	GVA-H-20-1028	((PR x FD) x NEBf) x TJ's CBD	47.8	0.508967	43	52	bc	5	26	0	83.8462
HT_14	GVA-H-19-1154	(AC/DC x Otto II #4) x TJ's CBD	45.4	1.04563	35	51	cd	6	26	0	74.6154
HT_14	GVA-H-19-1197	Feral x TJ's CBD	44.4667	1.1164	37	53	cde	7	26	0	71.0256
HT_14	GVA-H-20-1063	(Lifter x TJ's CBD) #89 x TJ's CBD	44.3333	1.3581	33	54	cde	8	26	0	70.5128
HT_14	GVA-H-19-1160	Cherry Wine #4 x TJ's CBD	44	0.833809	39	50	cde	9	26	0	69.2308
HT_14	GVA-H-19-1169	Otto II #3 x TJ's CBD	43.7333	0.864466	38	49	cdef	10	26	0	68.2051
HT_14	GVA-H-20-1001	Candida #1 x (TJxTJ #5)	42.6667	1.1169	37	48	cdefg	11	26	0	64.1026
HT_14	GVA-H-19-1170	R4 x TJ's CBD	42.0909	1.98382	33	58	defgh	12	26	0	61.8881
HT_14	GVA-H-19-1177	(Winterlake #8) x TJ's CBD	41.1333	0.909561	35	46	defgh	13	26	0	58.2051
HT_14	GVA-H-19-1178	(Winterlake #10) x TJ's CBD	40.9333	0.958504	34	46	defgh	14	26	0	57.4359
HT_14	GVA-H-19-1157	Candida #1 x TJ's CBD	40.6667	1.08525	28	47	defgh	15	26	0	56.4103
HT_14	GVA-H-19-1166	FL58 x TJ's CBD	40.3333	0.881917	33	46	defgh	16	26	0	55.1282
HT_14	GVA-H-19-1153	A2R4-HT-301-4 x TJ's CBD	39.4667	1.38656	34	50	efgh	17	26	0	51.7949
HT_14	GVA-H-20-1117	(R4 #6 x TJ's CBD) #15 x (TJxTJ #4)	38.6667	1.03586	34	49	fghi	18	26	0	48.7179
HT_14	GVA-H-19-1162	Cornell-OP-2 x TJ's CBD	37.2667	0.620803	33	42	ghij	19	26	0	43.3333
HT_14	GVA-H-20-1087	(R4 #6 x TJ's CBD) #11 x (TJxTJ #4)	36.8667	0.785988	31	42	hij	20	26	0	41.7949
HT_14	GVA-H-19-1206	(TJxTJ #5) x (TJxTJ #5)	33.8462	0.628859	30	37	ijk	21	26	0	30.1775
HT_14	GVA-H-19-1161	Cornell-OP-1 x TJ's CBD	32.2667	1.03033	26	38	jk	22	26	0	24.1026
HT_14	GVA-H-19-1205	(TJxTJ #4) x (TJxTJ #4)	31.5333	0.80986	29	36	k	23	26	0	21.2821
HT_14	TJ's CBD	TJ's CBD (Stem Holdings)	26	0	26	26	k	24	NA	NA	NA
HT_21	GVA-H-19-1174	(Otto II x NEBf) x TJ's CBD	78.6	2.19697	67	102	a	1	30	0	162
HT_21	GVA-H-19-1164	Double Cherries #2 x TJ's CBD	65.1333	1.44376	55	75	b	2	30	0	117.111
HT_21	GVA-H-20-1072	A2R4-MC-R2-1 x TJxTJ #4	63.1538	2.06884	55	81	bc	3	30	0	110.513
HT_21	GVA-H-19-1153	A2R4-HT-301-4 x TJ's CBD	61.4	2.78226	50	83	bcd	4	30	0	104.667
HT_21	GVA-H-20-1028	((PR x FD) x NEBf) x TJ's CBD	60.6	1.0592	54	68	bcd	5	30	0	102
HT_21	GVA-H-19-1171	The Housewife #1 x TJ's CBD	57.4	1.03187	48	63	bcde	6	30	0	91.3333
HT_21	GVA-H-20-1001	Candida #1 x (TJxTJ #5)	57.0833	1.18997	51	66	bcdef	7	30	0	90.2778
HT_21	GVA-H-19-1154	(AC/DC x Otto II #4) x TJ's CBD	56.8667	1.2831	49	66	cdef	8	30	0	89.5556
HT_21	GVA-H-19-1169	Otto II #3 x TJ's CBD	55.2667	1.38862	48	66	cdefg	9	30	0	84.2222
HT_21	GVA-H-19-1178	(Winterlake #10) x TJ's CBD	55.2667	1.4225	47	63	cdefg	10	30	0	84.2222
HT_21	GVA-H-20-1063	(Lifter x TJ's CBD) #89 x TJ's CBD	54.8	2.48845	40	75	defg	11	30	0	82.6667
HT_21	GVA-H-19-1197	Feral x TJ's CBD	54.4667	1.40701	45	65	defgh	12	30	0	81.5556
HT_21	GVA-H-19-1160	Cherry Wine #4 x TJ's CBD	52.2	0.884792	46	59	efgh	13	30	0	74
HT_21	GVA-H-19-1177	(Winterlake #8) x TJ's CBD	50.1333	1.31608	42	60	efgh	14	30	0	67.1111
HT_21	GVA-H-19-1170	R4 x TJ's CBD	49.4545	2.15476	38	63	efghi	15	30	0	64.8485
HT_21	GVA-H-19-1157	Candida #1 x TJ's CBD	49.3333	1.41981	35	60	fghi	16	30	0	64.4444
HT_21	GVA-H-19-1166	FL58 x TJ's CBD	49	1.16292	42	57	fghi	17	30	0	63.3333
HT_21	GVA-H-19-1162	Cornell-OP-2 x TJ's CBD	47.9333	1.17703	39	57	ghij	18	30	0	59.7778
HT_21	GVA-H-20-1117	(R4 #6 x TJ's CBD) #15 x (TJxTJ #4)	47.8	1.88022	40	71	ghij	19	30	0	59.3333
HT_21	GVA-H-20-1087	(R4 #6 x TJ's CBD) #11 x (TJxTJ #4)	46.5333	1.09487	40	56	hijk	20	30	0	55.1111
HT_21	GVA-H-19-1161	Cornell-OP-1 x TJ's CBD	40.8	1.37044	31	48	ijk	21	30	0	36
HT_21	GVA-H-19-1206	(TJxTJ #5) x (TJxTJ #5)	40	0.993569	36	48	jk	22	30	0	33.3333
HT_21	GVA-H-19-1205	(TJxTJ #4) x (TJxTJ #4)	38.7333	1.1931	32	47	k	23	30	0	29.1111
HT_21	TJ's CBD	TJ's CBD (Stem Holdings)	30	0	30	30	k	24	NA	NA	NA
HT_28	GVA-H-19-1174	(Otto II x NEBf) x TJ's CBD	100.933	2.65557	88	130	a	1	39	0	158.803
HT_28	GVA-H-19-1153	A2R4-HT-301-4 x TJ's CBD	86.8667	3.70182	72	118	b	2	39	0	122.735
HT_28	GVA-H-20-1072	A2R4-MC-R2-1 x TJxTJ #4	81.9231	2.92308	70	106	bc	3	39	0	110.059
HT_28	GVA-H-20-1028	((PR x FD) x NEBf) x TJ's CBD	80.4667	2.22725	67	95	bcd	4	39	0	106.325
HT_28	GVA-H-19-1164	Double Cherries #2 x TJ's CBD	76.6667	1.58465	67	91	bcde	5	39	0	96.5812
HT_28	GVA-H-20-1001	Candida #1 x (TJxTJ #5)	74.9167	1.61648	68	86	cde	6	39	0	92.094
HT_28	GVA-H-19-1169	Otto II #3 x TJ's CBD	71.9333	2.16568	56	91	cdef	7	39	0	84.4444
HT_28	GVA-H-19-1178	(Winterlake #10) x TJ's CBD	70.5333	1.50196	61	81	defg	8	39	0	80.8547
HT_28	GVA-H-20-1063	(Lifter x TJ's CBD) #89 x TJ's CBD	70.4667	3.96877	47	100	defg	9	39	0	80.6838
HT_28	GVA-H-19-1154	(AC/DC x Otto II #4) x TJ's CBD	67.5333	1.4796	59	78	efgh	10	39	0	73.1624
HT_28	GVA-H-19-1171	The Housewife #1 x TJ's CBD	67.1333	1.15415	58	73	efgh	11	39	0	72.1368
HT_28	GVA-H-19-1197	Feral x TJ's CBD	66.9333	1.41914	59	77	efgh	12	39	0	71.6239
HT_28	GVA-H-19-1160	Cherry Wine #4 x TJ's CBD	66.5333	1.48922	55	79	efgh	13	39	0	70.5983
HT_28	GVA-H-19-1177	(Winterlake #8) x TJ's CBD	62.2	2.08212	46	80	fghi	14	39	0	59.4872
HT_28	GVA-H-20-1087	(R4 #6 x TJ's CBD) #11 x (TJxTJ #4)	62.0667	1.27416	53	71	fghi	15	39	0	59.1453
HT_28	GVA-H-19-1166	FL58 x TJ's CBD	61.7333	1.45885	52	71	fghi	16	39	0	58.2906
HT_28	GVA-H-19-1157	Candida #1 x TJ's CBD	61.4	1.80687	49	73	fghi	17	39	0	57.4359
HT_28	GVA-H-19-1162	Cornell-OP-2 x TJ's CBD	61	1.32737	52	71	ghi	18	39	0	56.4103
HT_28	GVA-H-20-1117	(R4 #6 x TJ's CBD) #15 x (TJxTJ #4)	60.8	2.86888	49	97	ghi	19	39	0	55.8974
HT_28	GVA-H-19-1170	R4 x TJ's CBD	58.5455	2.0332	44	66	hij	20	39	0	50.1166
HT_28	GVA-H-19-1161	Cornell-OP-1 x TJ's CBD	55.5333	1.71788	42	64	ij	21	39	0	42.3932
HT_28	GVA-H-19-1206	(TJxTJ #5) x (TJxTJ #5)	52	1.28602	46	62	ij	22	39	0	33.3333
HT_28	GVA-H-19-1205	(TJxTJ #4) x (TJxTJ #4)	49.4	1.38976	42	60	j	23	39	0	26.6667
HT_28	TJ's CBD	TJ's CBD (Stem Holdings)	39	0	39	39	j	24	NA	NA	NA
HT_35	GVA-H-19-1174	(Otto II x NEBf) x TJ's CBD	121.6	4.11825	101	162	a	1	55	0	121.091
HT_35	GVA-H-19-1153	A2R4-HT-301-4 x TJ's CBD	114.733	4.53921	93	161	ab	2	55	0	108.606
HT_35	GVA-H-20-1072	A2R4-MC-R2-1 x TJxTJ #4	105.538	3.24356	92	130	bc	3	55	0	91.8881
HT_35	GVA-H-20-1028	((PR x FD) x NEBf) x TJ's CBD	100.533	2.66166	83	119	cd	4	55	0	82.7879
HT_35	GVA-H-20-1001	Candida #1 x (TJxTJ #5)	95.0833	2.25784	81	108	cde	5	55	0	72.8788
HT_35	GVA-H-19-1164	Double Cherries #2 x TJ's CBD	94.5333	1.80704	82	107	cde	6	55	0	71.8788
HT_35	GVA-H-19-1169	Otto II #3 x TJ's CBD	91.5333	2.67594	73	113	cdef	7	55	0	66.4242
HT_35	GVA-H-19-1178	(Winterlake #10) x TJ's CBD	90.0667	1.73058	79	100	defg	8	55	0	63.7576
HT_35	GVA-H-20-1063	(Lifter x TJ's CBD) #89 x TJ's CBD	89.2667	5.50365	52	130	defgh	9	55	0	62.303
HT_35	GVA-H-19-1154	(AC/DC x Otto II #4) x TJ's CBD	86.4	2.16201	75	100	efghi	10	55	0	57.0909
HT_35	GVA-H-19-1160	Cherry Wine #4 x TJ's CBD	84.4	1.96832	67	98	efghi	11	55	0	53.4545
HT_35	GVA-H-19-1197	Feral x TJ's CBD	84	1.57359	72	93	efghi	12	55	0	52.7273
HT_35	GVA-H-20-1087	(R4 #6 x TJ's CBD) #11 x (TJxTJ #4)	83.6	1.77764	71	94	efghi	13	55	0	52
HT_35	GVA-H-19-1171	The Housewife #1 x TJ's CBD	81	1.50238	68	90	efghij	14	55	0	47.2727
HT_35	GVA-H-20-1117	(R4 #6 x TJ's CBD) #15 x (TJxTJ #4)	79.8667	3.32933	65	119	fghij	15	55	0	45.2121
HT_35	GVA-H-19-1162	Cornell-OP-2 x TJ's CBD	78.3333	1.71455	68	91	fghij	16	55	0	42.4242
HT_35	GVA-H-19-1177	(Winterlake #8) x TJ's CBD	78	2.59119	57	95	fghij	17	55	0	41.8182
HT_35	GVA-H-19-1157	Candida #1 x TJ's CBD	77.2	2.40674	64	95	ghijk	18	55	0	40.3636
HT_35	GVA-H-19-1166	FL58 x TJ's CBD	76.6	1.85113	67	90	ghijk	19	55	0	39.2727
HT_35	GVA-H-19-1170	R4 x TJ's CBD	75	2.06706	61	82	hijk	20	55	0	36.3636
HT_35	GVA-H-19-1161	Cornell-OP-1 x TJ's CBD	73.6	2.06513	58	86	ijk	21	55	0	33.8182
HT_35	GVA-H-19-1206	(TJxTJ #5) x (TJxTJ #5)	67.1538	1.64022	61	79	jk	22	55	0	22.0979
HT_35	GVA-H-19-1205	(TJxTJ #4) x (TJxTJ #4)	63.8	1.65097	53	77	k	23	55	0	16
HT_35	TJ's CBD	TJ's CBD (Stem Holdings)	55	0	55	55	k	24	NA	NA	NA
HT_42	GVA-H-19-1174	(Otto II x NEBf) x TJ's CBD	148.4	4.11594	126	172	a	1	78	0	90.2564
HT_42	GVA-H-19-1153	A2R4-HT-301-4 x TJ's CBD	148.067	5.95576	120	212	a	2	78	0	89.8291
HT_42	GVA-H-20-1072	A2R4-MC-R2-1 x TJxTJ #4	140.077	4.19319	115	167	a	3	78	0	79.5858
HT_42	GVA-H-20-1028	((PR x FD) x NEBf) x TJ's CBD	130.267	2.95436	121	156	ab	4	78	0	67.0085
HT_42	GVA-H-19-1164	Double Cherries #2 x TJ's CBD	119.933	2.4033	105	135	bc	5	78	0	53.7607
HT_42	GVA-H-20-1001	Candida #1 x (TJxTJ #5)	115.167	3.90965	95	136	bcd	6	78	0	47.6496
HT_42	GVA-H-19-1169	Otto II #3 x TJ's CBD	115.133	3.72491	94	147	bcd	7	78	0	47.6068
HT_42	GVA-H-19-1178	(Winterlake #10) x TJ's CBD	113.933	2.44456	98	133	bcd	8	78	0	46.0684
HT_42	GVA-H-20-1063	(Lifter x TJ's CBD) #89 x TJ's CBD	112.067	8.07846	58	171	bcd	9	78	0	43.6752
HT_42	GVA-H-19-1160	Cherry Wine #4 x TJ's CBD	111.4	3.03754	86	129	cde	10	78	0	42.8205
HT_42	GVA-H-19-1154	(AC/DC x Otto II #4) x TJ's CBD	108.933	2.95436	97	136	cde	11	78	0	39.6581
HT_42	GVA-H-20-1087	(R4 #6 x TJ's CBD) #11 x (TJxTJ #4)	107	2.05403	92	118	cde	12	78	0	37.1795
HT_42	GVA-H-19-1197	Feral x TJ's CBD	105.333	1.90154	84	117	cde	13	78	0	35.0427
HT_42	GVA-H-20-1117	(R4 #6 x TJ's CBD) #15 x (TJxTJ #4)	103.6	4.84994	82	161	cde	14	78	0	32.8205
HT_42	GVA-H-19-1171	The Housewife #1 x TJ's CBD	102	1.92725	88	113	cdef	15	78	0	30.7692
HT_42	GVA-H-19-1157	Candida #1 x TJ's CBD	99.8667	2.98387	82	119	defg	16	78	0	28.0342
HT_42	GVA-H-19-1166	FL58 x TJ's CBD	98.2667	2.22211	87	116	defg	17	78	0	25.9829
HT_42	GVA-H-19-1162	Cornell-OP-2 x TJ's CBD	98.1333	2.19928	82	112	defg	18	78	0	25.812
HT_42	GVA-H-19-1177	(Winterlake #8) x TJ's CBD	97.4	3.5601	68	115	defg	19	78	0	24.8718
HT_42	GVA-H-19-1161	Cornell-OP-1 x TJ's CBD	96.2	2.38687	77	110	defg	20	78	0	23.3333
HT_42	GVA-H-19-1170	R4 x TJ's CBD	91.8182	2.7463	73	102	efg	21	78	0	17.7156
HT_42	GVA-H-19-1205	(TJxTJ #4) x (TJxTJ #4)	84.1333	2.05836	72	97	fg	22	78	0	7.86325
HT_42	GVA-H-19-1206	(TJxTJ #5) x (TJxTJ #5)	82.6154	2.21457	69	97	g	23	78	0	5.91716
HT_42	TJ's CBD	TJ's CBD (Stem Holdings)	78	0	78	78	g	24	NA	NA	NA
HT_49	GVA-H-19-1174	(Otto II x NEBf) x TJ's CBD	171.4	4.52906	150	202	a	1	101	0	69.703
HT_49	GVA-H-19-1153	A2R4-HT-301-4 x TJ's CBD	170.933	6.07686	154	239	a	2	101	0	69.2409
HT_49	GVA-H-20-1072	A2R4-MC-R2-1 x TJxTJ #4	161.538	5.13736	132	192	ab	3	101	0	59.9391
HT_49	GVA-H-20-1028	((PR x FD) x NEBf) x TJ's CBD	148.6	3.4028	128	175	bc	4	101	0	47.1287
HT_49	GVA-H-19-1164	Double Cherries #2 x TJ's CBD	139.333	2.4195	119	151	cd	5	101	0	37.9538
HT_49	GVA-H-19-1169	Otto II #3 x TJ's CBD	137.6	4.31697	112	170	cde	6	101	0	36.2376
HT_49	GVA-H-19-1178	(Winterlake #10) x TJ's CBD	136.2	2.47117	120	154	cdef	7	101	0	34.8515
HT_49	GVA-H-19-1154	(AC/DC x Otto II #4) x TJ's CBD	130.467	3.50628	113	163	cdefg	8	101	0	29.1749
HT_49	GVA-H-19-1160	Cherry Wine #4 x TJ's CBD	130.333	2.99947	105	150	cdefg	9	101	0	29.0429
HT_49	GVA-H-20-1063	(Lifter x TJ's CBD) #89 x TJ's CBD	127.133	9.54881	68	196	defgh	10	101	0	25.8746
HT_49	GVA-H-19-1197	Feral x TJ's CBD	126.867	2.91281	96	138	defgh	11	101	0	25.6106
HT_49	GVA-H-20-1001	Candida #1 x (TJxTJ #5)	125.583	5.43482	99	156	defgh	12	101	0	24.3399
HT_49	GVA-H-20-1087	(R4 #6 x TJ's CBD) #11 x (TJxTJ #4)	124.933	2.09641	106	140	defgh	13	101	0	23.6964
HT_49	GVA-H-20-1117	(R4 #6 x TJ's CBD) #15 x (TJxTJ #4)	122.8	5.14846	98	187	defgh	14	101	0	21.5842
HT_49	GVA-H-19-1171	The Housewife #1 x TJ's CBD	118.733	2.85935	97	133	defgh	15	101	0	17.5578
HT_49	GVA-H-19-1177	(Winterlake #8) x TJ's CBD	117.733	4.17757	89	145	efghi	16	101	0	16.5677
HT_49	GVA-H-19-1162	Cornell-OP-2 x TJ's CBD	116.267	2.82416	100	134	fghi	17	101	0	15.1155
HT_49	GVA-H-19-1166	FL58 x TJ's CBD	115.4	2.82809	94	136	fghi	18	101	0	14.2574
HT_49	GVA-H-19-1157	Candida #1 x TJ's CBD	114.867	3.42938	96	139	ghi	19	101	0	13.7294
HT_49	GVA-H-19-1161	Cornell-OP-1 x TJ's CBD	114.8	2.95715	98	135	ghi	20	101	0	13.6634
HT_49	GVA-H-19-1170	R4 x TJ's CBD	106.182	3.52347	83	119	hij	21	101	0	5.13051
HT_49	TJ's CBD	TJ's CBD (Stem Holdings)	101	0	101	101	hij	22	NA	NA	NA
HT_49	GVA-H-19-1205	(TJxTJ #4) x (TJxTJ #4)	97.2667	3.00708	80	115	ij	23	101	0	-3.69637
HT_49	GVA-H-19-1206	(TJxTJ #5) x (TJxTJ #5)	90	2.02548	80	102	j	24	101	0	-10.8911
HT_56	GVA-H-19-1153	A2R4-HT-301-4 x TJ's CBD	188.467	5.77916	165	250	a	1	115.182	2.96899	63.6254
HT_56	GVA-H-19-1174	(Otto II x NEBf) x TJ's CBD	185.667	5.78394	157	236	ab	2	115.182	2.96899	61.1944
HT_56	GVA-H-20-1072	A2R4-MC-R2-1 x TJxTJ #4	170.615	5.53837	143	210	abc	3	115.182	2.96899	48.127
HT_56	GVA-H-20-1028	((PR x FD) x NEBf) x TJ's CBD	164.6	4.74071	132	199	bcd	4	115.182	2.96899	42.9045
HT_56	GVA-H-19-1169	Otto II #3 x TJ's CBD	152.133	4.75281	122	191	cde	5	115.182	2.96899	32.081
HT_56	GVA-H-19-1164	Double Cherries #2 x TJ's CBD	151.733	2.40924	135	169	cde	6	115.182	2.96899	31.7338
HT_56	GVA-H-19-1178	(Winterlake #10) x TJ's CBD	150.2	2.58972	132	169	cdef	7	115.182	2.96899	30.4025
HT_56	GVA-H-19-1160	Cherry Wine #4 x TJ's CBD	150.067	3.48803	129	173	cdef	8	115.182	2.96899	30.2868
HT_56	GVA-H-19-1197	Feral x TJ's CBD	146.067	2.84097	120	160	def	9	115.182	2.96899	26.814
HT_56	GVA-H-19-1154	(AC/DC x Otto II #4) x TJ's CBD	140.467	3.73129	125	180	efg	10	115.182	2.96899	21.9521
HT_56	GVA-H-19-1177	(Winterlake #8) x TJ's CBD	136.533	4.33904	108	159	efgh	11	115.182	2.96899	18.5372
HT_56	GVA-H-20-1117	(R4 #6 x TJ's CBD) #15 x (TJxTJ #4)	136.267	5.60397	115	208	efgh	12	115.182	2.96899	18.3057
HT_56	GVA-H-19-1171	The Housewife #1 x TJ's CBD	136.067	2.98323	113	156	efgh	13	115.182	2.96899	18.1321
HT_56	GVA-H-20-1063	(Lifter x TJ's CBD) #89 x TJ's CBD	136	9.69536	73	204	efgh	14	115.182	2.96899	18.0742
HT_56	GVA-H-20-1087	(R4 #6 x TJ's CBD) #11 x (TJxTJ #4)	134.733	3.35441	106	160	efgh	15	115.182	2.96899	16.9745
HT_56	GVA-H-19-1166	FL58 x TJ's CBD	134.333	2.43715	115	152	efgh	16	115.182	2.96899	16.6272
HT_56	GVA-H-19-1162	Cornell-OP-2 x TJ's CBD	133.933	2.83258	116	153	efgh	17	115.182	2.96899	16.2799
HT_56	GVA-H-19-1157	Candida #1 x TJ's CBD	131.067	3.46612	105	150	efghi	18	115.182	2.96899	13.7911
HT_56	GVA-H-20-1001	Candida #1 x (TJxTJ #5)	128.917	5.53427	103	161	efghi	19	115.182	2.96899	11.9245
HT_56	GVA-H-19-1161	Cornell-OP-1 x TJ's CBD	128.067	4.38337	102	160	fghi	20	115.182	2.96899	11.1865
HT_56	GVA-H-19-1170	R4 x TJ's CBD	117.636	4.36364	92	138	ghij	21	115.182	2.96899	2.13102
HT_56	TJ's CBD	TJ's CBD (Stem Holdings)	115.182	2.96899	100	132	hij	22	NA	NA	NA
HT_56	GVA-H-19-1205	(TJxTJ #4) x (TJxTJ #4)	109	4.80971	83	137	ij	23	115.182	2.96899	-5.36701
HT_56	GVA-H-19-1206	(TJxTJ #5) x (TJxTJ #5)	93.3846	1.86925	81	104	j	24	115.182	2.96899	-18.9242
HT_6	GVA-H-19-1174	(Otto II x NEBf) x TJ's CBD	48.6667	0.892651	42	54	a	1	NA	NA	NA
HT_6	GVA-H-19-1171	The Housewife #1 x TJ's CBD	47.6	1.29026	39	54	a	2	NA	NA	NA
HT_6	GVA-H-20-1072	A2R4-MC-R2-1 x TJxTJ #4	46.3077	1.12309	41	52	a	3	NA	NA	NA
HT_6	GVA-H-19-1164	Double Cherries #2 x TJ's CBD	46.2667	1.09747	37	51	a	4	NA	NA	NA
HT_6	GVA-H-20-1028	((PR x FD) x NEBf) x TJ's CBD	44	0.63994	39	50	ab	5	NA	NA	NA
HT_6	GVA-H-19-1154	(AC/DC x Otto II #4) x TJ's CBD	41.2667	0.997457	33	46	bc	6	NA	NA	NA
HT_6	GVA-H-19-1160	Cherry Wine #4 x TJ's CBD	41.0667	0.992672	35	47	bc	7	NA	NA	NA
HT_6	GVA-H-19-1197	Feral x TJ's CBD	40.9333	1.0577	33	47	bcd	8	NA	NA	NA
HT_6	GVA-H-20-1063	(Lifter x TJ's CBD) #89 x TJ's CBD	40	1.1041	32	48	bcde	9	NA	NA	NA
HT_6	GVA-H-19-1169	Otto II #3 x TJ's CBD	39.3333	0.944491	32	47	bcde	10	NA	NA	NA
HT_6	GVA-H-19-1177	(Winterlake #8) x TJ's CBD	38	0.743223	32	41	cdef	11	NA	NA	NA
HT_6	GVA-H-20-1001	Candida #1 x (TJxTJ #5)	37.3333	1.21439	29	42	cdefg	12	NA	NA	NA
HT_6	GVA-H-19-1157	Candida #1 x TJ's CBD	37.1333	1.2066	24	43	cdefg	13	NA	NA	NA
HT_6	GVA-H-19-1166	FL58 x TJ's CBD	36.2	0.788005	30	40	defgh	14	NA	NA	NA
HT_6	GVA-H-19-1178	(Winterlake #10) x TJ's CBD	35.8	0.971989	29	42	efgh	15	NA	NA	NA
HT_6	GVA-H-20-1117	(R4 #6 x TJ's CBD) #15 x (TJxTJ #4)	34.4667	0.80986	30	40	fgh	16	NA	NA	NA
HT_6	GVA-H-19-1162	Cornell-OP-2 x TJ's CBD	32.8	0.570714	29	36	ghi	17	NA	NA	NA
HT_6	GVA-H-20-1087	(R4 #6 x TJ's CBD) #11 x (TJxTJ #4)	32.6	0.815329	26	37	ghi	18	NA	NA	NA
HT_6	GVA-H-19-1206	(TJxTJ #5) x (TJxTJ #5)	32.1538	0.66839	28	36	ghi	19	NA	NA	NA
HT_6	GVA-H-19-1153	A2R4-HT-301-4 x TJ's CBD	31.4667	0.861155	27	40	hi	20	NA	NA	NA
HT_6	GVA-H-19-1205	(TJxTJ #4) x (TJxTJ #4)	29.3333	0.694651	26	35	i	21	NA	NA	NA
HT_6	GVA-H-19-1161	Cornell-OP-1 x TJ's CBD	28.4667	0.925134	24	35	i	22	NA	NA	NA
HT_63	GVA-H-19-1153	A2R4-HT-301-4 x TJ's CBD	199.533	5.68697	174	255	a	1	124.455	2.484	60.3263
HT_63	GVA-H-19-1174	(Otto II x NEBf) x TJ's CBD	190.8	6.39732	158	239	ab	2	124.455	2.484	53.309
HT_63	GVA-H-20-1072	A2R4-MC-R2-1 x TJxTJ #4	177.154	5.56989	152	214	abc	3	124.455	2.484	42.3442
HT_63	GVA-H-20-1028	((PR x FD) x NEBf) x TJ's CBD	172.533	5.66179	133	217	bcd	4	124.455	2.484	38.6316
HT_63	GVA-H-19-1164	Double Cherries #2 x TJ's CBD	164.533	2.70073	145	182	cde	5	124.455	2.484	32.2036
HT_63	GVA-H-19-1178	(Winterlake #10) x TJ's CBD	163.733	2.96241	149	189	cdef	6	124.455	2.484	31.5607
HT_63	GVA-H-19-1160	Cherry Wine #4 x TJ's CBD	162.667	4.08676	140	187	cdef	7	124.455	2.484	30.7037
HT_63	GVA-H-19-1169	Otto II #3 x TJ's CBD	162.133	4.83919	128	198	cdef	8	124.455	2.484	30.2751
HT_63	GVA-H-19-1197	Feral x TJ's CBD	159.8	2.97321	138	175	cdef	9	124.455	2.484	28.4003
HT_63	GVA-H-19-1154	(AC/DC x Otto II #4) x TJ's CBD	151.867	4.22562	130	196	cdefg	10	124.455	2.484	22.0258
HT_63	GVA-H-19-1177	(Winterlake #8) x TJ's CBD	149.733	4.3888	126	173	defgh	11	124.455	2.484	20.3117
HT_63	GVA-H-20-1117	(R4 #6 x TJ's CBD) #15 x (TJxTJ #4)	148.867	5.63228	120	214	defgh	12	124.455	2.484	19.6153
HT_63	GVA-H-19-1166	FL58 x TJ's CBD	148.8	2.92477	124	168	defgh	13	124.455	2.484	19.5617
HT_63	GVA-H-19-1162	Cornell-OP-2 x TJ's CBD	147.6	2.90943	131	168	defgh	14	124.455	2.484	18.5975
HT_63	GVA-H-19-1171	The Housewife #1 x TJ's CBD	145.6	3.16499	123	173	efgh	15	124.455	2.484	16.9905
HT_63	GVA-H-19-1157	Candida #1 x TJ's CBD	143.333	4.62258	106	169	efghi	16	124.455	2.484	15.1692
HT_63	GVA-H-20-1063	(Lifter x TJ's CBD) #89 x TJ's CBD	142.667	9.88297	77	208	efghi	17	124.455	2.484	14.6336
HT_63	GVA-H-20-1087	(R4 #6 x TJ's CBD) #11 x (TJxTJ #4)	142.267	4.43951	110	171	efghi	18	124.455	2.484	14.3121
HT_63	GVA-H-19-1161	Cornell-OP-1 x TJ's CBD	138.8	5.93553	106	183	fghi	19	124.455	2.484	11.5267
HT_63	GVA-H-20-1001	Candida #1 x (TJxTJ #5)	130.833	5.60416	104	165	ghi	20	124.455	2.484	5.1254
HT_63	GVA-H-19-1170	R4 x TJ's CBD	128.091	4.35985	100	150	ghi	21	124.455	2.484	2.92184
HT_63	TJ's CBD	TJ's CBD (Stem Holdings)	124.455	2.484	110	136	hij	22	NA	NA	NA
HT_63	GVA-H-19-1205	(TJxTJ #4) x (TJxTJ #4)	118.133	6.40451	85	156	ij	23	124.455	2.484	-5.07913
HT_63	GVA-H-19-1206	(TJxTJ #5) x (TJxTJ #5)	96.3077	2.25998	84	110	j	24	124.455	2.484	-22.6162
HT_70	GVA-H-19-1153	A2R4-HT-301-4 x TJ's CBD	204.867	5.55223	176	255	a	1	130.182	3.52863	57.3696
HT_70	GVA-H-19-1174	(Otto II x NEBf) x TJ's CBD	193.733	6.47152	162	243	ab	2	130.182	3.52863	48.8175
HT_70	GVA-H-20-1072	A2R4-MC-R2-1 x TJxTJ #4	185.769	5.25034	165	223	abc	3	130.182	3.52863	42.6998
HT_70	GVA-H-19-1178	(Winterlake #10) x TJ's CBD	176.4	3.87397	156	201	bcd	4	130.182	3.52863	35.5028
HT_70	GVA-H-20-1028	((PR x FD) x NEBf) x TJ's CBD	175.333	6.05111	134	221	bcd	5	130.182	3.52863	34.6834
HT_70	GVA-H-19-1160	Cherry Wine #4 x TJ's CBD	168.933	4.40505	143	194	bcde	6	130.182	3.52863	29.7672
HT_70	GVA-H-19-1197	Feral x TJ's CBD	168.4	3.01394	152	186	bcde	7	130.182	3.52863	29.3575
HT_70	GVA-H-19-1169	Otto II #3 x TJ's CBD	166.667	4.73856	128	198	bcde	8	130.182	3.52863	28.0261
HT_70	GVA-H-19-1164	Double Cherries #2 x TJ's CBD	166.133	2.8147	145	189	cdef	9	130.182	3.52863	27.6164
HT_70	GVA-H-19-1166	FL58 x TJ's CBD	158.333	2.80589	140	174	cdefg	10	130.182	3.52863	21.6248
HT_70	GVA-H-19-1162	Cornell-OP-2 x TJ's CBD	157.733	3.19295	139	182	cdefg	11	130.182	3.52863	21.1639
HT_70	GVA-H-19-1177	(Winterlake #8) x TJ's CBD	156.467	4.68317	129	177	defg	12	130.182	3.52863	20.1909
HT_70	GVA-H-20-1117	(R4 #6 x TJ's CBD) #15 x (TJxTJ #4)	155.933	6.15085	120	222	defg	13	130.182	3.52863	19.7812
HT_70	GVA-H-19-1171	The Housewife #1 x TJ's CBD	152.4	4.01046	126	191	defg	14	130.182	3.52863	17.067
HT_70	GVA-H-19-1154	(AC/DC x Otto II #4) x TJ's CBD	152.133	4.22224	130	196	defg	15	130.182	3.52863	16.8622
HT_70	GVA-H-19-1157	Candida #1 x TJ's CBD	151.133	6.3395	107	191	defg	16	130.182	3.52863	16.094
HT_70	GVA-H-20-1063	(Lifter x TJ's CBD) #89 x TJ's CBD	146.067	10.4213	78	218	efgh	17	130.182	3.52863	12.202
HT_70	GVA-H-20-1087	(R4 #6 x TJ's CBD) #11 x (TJxTJ #4)	144.533	4.85589	110	171	efgh	18	130.182	3.52863	11.0242
HT_70	GVA-H-19-1161	Cornell-OP-1 x TJ's CBD	142.467	6.429	106	183	efgh	19	130.182	3.52863	9.43669
HT_70	GVA-H-19-1170	R4 x TJ's CBD	136.636	5.06373	103	160	fgh	20	130.182	3.52863	4.9581
HT_70	GVA-H-20-1001	Candida #1 x (TJxTJ #5)	132.667	6.00295	106	170	gh	21	130.182	3.52863	1.90875
HT_70	TJ's CBD	TJ's CBD (Stem Holdings)	130.182	3.52863	110	145	gh	22	NA	NA	NA
HT_70	GVA-H-19-1205	(TJxTJ #4) x (TJxTJ #4)	121.333	7.19634	85	167	hi	23	130.182	3.52863	-6.79702
HT_70	GVA-H-19-1206	(TJxTJ #5) x (TJxTJ #5)	97.1538	2.24707	84	110	i	24	130.182	3.52863	-25.3706
INL	GVA-H-19-1178	(Winterlake #10) x TJ's CBD	8.14867	0.314526	6.25	10	a	1	5.94818	0.134461	36.9942
INL	GVA-H-19-1153	A2R4-HT-301-4 x TJ's CBD	8.11067	0.443605	5.56	12.5	a	2	5.94818	0.134461	36.3554
INL	GVA-H-20-1072	A2R4-MC-R2-1 x TJxTJ #4	8.05538	0.144735	7.14	8.33	ab	3	5.94818	0.134461	35.426
INL	GVA-H-19-1164	Double Cherries #2 x TJ's CBD	7.87867	0.294841	6.25	10	ab	4	5.94818	0.134461	32.455
INL	GVA-H-19-1160	Cherry Wine #4 x TJ's CBD	7.84667	0.254502	6.25	10	ab	5	5.94818	0.134461	31.9171
INL	GVA-H-19-1197	Feral x TJ's CBD	7.656	0.206088	6.25	8.33	abc	6	5.94818	0.134461	28.7116
INL	GVA-H-19-1162	Cornell-OP-2 x TJ's CBD	7.57667	0.202799	6.25	8.33	abc	7	5.94818	0.134461	27.3779
INL	GVA-H-20-1117	(R4 #6 x TJ's CBD) #15 x (TJxTJ #4)	7.392	0.235277	5.56	8.33	abc	8	5.94818	0.134461	24.2733
INL	GVA-H-19-1170	R4 x TJ's CBD	7.31091	0.366446	5.56	10	abc	9	5.94818	0.134461	22.91
INL	GVA-H-19-1161	Cornell-OP-1 x TJ's CBD	7.238	0.381501	5	10	abc	10	5.94818	0.134461	21.6842
INL	GVA-H-19-1171	The Housewife #1 x TJ's CBD	7.16067	0.214015	6.25	8.33	abcd	11	5.94818	0.134461	20.3841
INL	GVA-H-19-1166	FL58 x TJ's CBD	7.14067	0.18793	6.25	8.33	abcd	12	5.94818	0.134461	20.0479
INL	GVA-H-20-1087	(R4 #6 x TJ's CBD) #11 x (TJxTJ #4)	7.11067	0.346222	4.17	8.33	abcd	13	5.94818	0.134461	19.5435
INL	GVA-H-19-1174	(Otto II x NEBf) x TJ's CBD	7.05533	0.431811	4.55	10	abcd	14	5.94818	0.134461	18.6133
INL	GVA-H-19-1154	(AC/DC x Otto II #4) x TJ's CBD	7.03333	0.374226	5	10	abcd	15	5.94818	0.134461	18.2434
INL	GVA-H-20-1063	(Lifter x TJ's CBD) #89 x TJ's CBD	6.904	0.51988	3.13	10	abcd	16	5.94818	0.134461	16.0691
INL	GVA-H-20-1028	((PR x FD) x NEBf) x TJ's CBD	6.83067	0.423104	3.85	10	abcd	17	5.94818	0.134461	14.8362
INL	GVA-H-19-1177	(Winterlake #8) x TJ's CBD	6.74133	0.278682	5	8.33	abcd	18	5.94818	0.134461	13.3344
INL	GVA-H-19-1169	Otto II #3 x TJ's CBD	6.738	0.304048	5.56	10	abcd	19	5.94818	0.134461	13.2783
INL	GVA-H-20-1001	Candida #1 x (TJxTJ #5)	6.48583	0.365614	4.55	8.33	abcd	20	5.94818	0.134461	9.03892
INL	GVA-H-19-1157	Candida #1 x TJ's CBD	6.41533	0.41097	3.57	8.33	bcd	21	5.94818	0.134461	7.85369
INL	TJ's CBD	TJ's CBD (Stem Holdings)	5.94818	0.134461	5	6.25	cde	22	NA	NA	NA
INL	GVA-H-19-1205	(TJxTJ #4) x (TJxTJ #4)	5.47933	0.417859	3.57	8.33	de	23	5.94818	0.134461	-7.88222
INL	GVA-H-19-1206	(TJxTJ #5) x (TJxTJ #5)	4.11385	0.12792	3.33	5	e	24	5.94818	0.134461	-30.8386
KA	GVA-H-19-1174	(Otto II x NEBf) x TJ's CBD	12126.3	637.285	9075	16747.5	a	1	7352.23	457.822	64.9332
KA	GVA-H-20-1072	A2R4-MC-R2-1 x TJxTJ #4	12012.9	466.748	10168	16736.5	ab	2	7352.23	457.822	63.3916
KA	GVA-H-19-1153	A2R4-HT-301-4 x TJ's CBD	11876.4	738.525	9672	21384	abc	3	7352.23	457.822	61.5347
KA	GVA-H-19-1178	(Winterlake #10) x TJ's CBD	11754.3	315.905	9628.5	13667	abcd	4	7352.23	457.822	59.8745
KA	GVA-H-19-1197	Feral x TJ's CBD	10441.8	416.225	6961.5	12870	abcde	5	7352.23	457.822	42.0218
KA	GVA-H-19-1164	Double Cherries #2 x TJ's CBD	10411.6	379.982	8008	12782	abcde	6	7352.23	457.822	41.612
KA	GVA-H-19-1160	Cherry Wine #4 x TJ's CBD	10079.9	351.98	8562.5	13833	abcdef	7	7352.23	457.822	37.0995
KA	GVA-H-19-1162	Cornell-OP-2 x TJ's CBD	9983.43	373.717	7788	12284	abcdef	8	7352.23	457.822	35.7879
KA	GVA-H-19-1177	(Winterlake #8) x TJ's CBD	9628	403.531	7139	12719	abcdefg	9	7352.23	457.822	30.9535
KA	GVA-H-19-1169	Otto II #3 x TJ's CBD	9318.37	518.601	6099	13275	bcdefgh	10	7352.23	457.822	26.7421
KA	GVA-H-20-1028	((PR x FD) x NEBf) x TJ's CBD	9246.63	687.475	3535	15840	cdefgh	11	7352.23	457.822	25.7664
KA	GVA-H-19-1154	(AC/DC x Otto II #4) x TJ's CBD	9113.47	467.045	7210	13348	defgh	12	7352.23	457.822	23.9552
KA	GVA-H-19-1170	R4 x TJ's CBD	9010	479.582	6664	12744	defgh	13	7352.23	457.822	22.5479
KA	GVA-H-19-1166	FL58 x TJ's CBD	8954.57	349.84	5994	10656	efgh	14	7352.23	457.822	21.7939
KA	GVA-H-19-1171	The Housewife #1 x TJ's CBD	8753.9	188.332	7072.5	9576	efgh	15	7352.23	457.822	19.0646
KA	GVA-H-20-1117	(R4 #6 x TJ's CBD) #15 x (TJxTJ #4)	8180.3	549.542	5723	14596	efgh	16	7352.23	457.822	11.2629
KA	GVA-H-20-1063	(Lifter x TJ's CBD) #89 x TJ's CBD	8036.1	955.025	2336	13816	efghi	17	7352.23	457.822	9.30157
KA	GVA-H-19-1157	Candida #1 x TJ's CBD	8023.63	624.281	3825	12035	efghi	18	7352.23	457.822	9.13201
KA	GVA-H-20-1087	(R4 #6 x TJ's CBD) #11 x (TJxTJ #4)	7700	488.259	5201.5	10710	fghi	19	7352.23	457.822	4.73017
KA	TJ's CBD	TJ's CBD (Stem Holdings)	7352.23	457.822	5559	9787.5	fghi	20	NA	NA	NA
KA	GVA-H-19-1161	Cornell-OP-1 x TJ's CBD	7014.3	604.068	3456	10437	ghi	21	7352.23	457.822	-4.59626
KA	GVA-H-20-1001	Candida #1 x (TJxTJ #5)	6608.04	502.614	4333.5	9672	hi	22	7352.23	457.822	-10.1219
KA	GVA-H-19-1205	(TJxTJ #4) x (TJxTJ #4)	5463.3	580.215	2656	9250	ij	23	7352.23	457.822	-25.6919
KA	GVA-H-19-1206	(TJxTJ #5) x (TJxTJ #5)	2808.85	160.668	1953	3800	j	24	7352.23	457.822	-61.796
KB	GVA-H-19-1206	(TJxTJ #5) x (TJxTJ #5)	48.6847	2.13899	39.144	67.2296	a	1	42.9872	0.918217	13.254
KB	GVA-H-19-1177	(Winterlake #8) x TJ's CBD	44.9228	1.80555	31.5742	53.5308	ab	2	42.9872	0.918217	4.50281
KB	GVA-H-19-1178	(Winterlake #10) x TJ's CBD	44.0819	1.57227	34.7873	54.3955	ab	3	42.9872	0.918217	2.54666
KB	GVA-H-19-1170	R4 x TJ's CBD	43.753	1.05797	38.2902	48.4136	abc	4	42.9872	0.918217	1.7816
KB	GVA-H-19-1166	FL58 x TJ's CBD	43.5579	1.28278	36.573	57.0306	abc	5	42.9872	0.918217	1.32768
KB	GVA-H-19-1205	(TJxTJ #4) x (TJxTJ #4)	43.0683	1.42118	33.7643	54.6687	abc	6	42.9872	0.918217	0.188777
KB	TJ's CBD	TJ's CBD (Stem Holdings)	42.9872	0.918217	37.1386	47.1211	abc	7	NA	NA	NA
KB	GVA-H-19-1171	The Housewife #1 x TJ's CBD	42.9724	1.24614	36.1932	53.3439	abc	8	42.9872	0.918217	-0.0343269
KB	GVA-H-19-1162	Cornell-OP-2 x TJ's CBD	42.75	0.86193	37.5348	49.4609	abc	9	42.9872	0.918217	-0.551807
KB	GVA-H-20-1028	((PR x FD) x NEBf) x TJ's CBD	42.4816	2.6541	28.4956	65.9611	abc	10	42.9872	0.918217	-1.17608
KB	GVA-H-20-1063	(Lifter x TJ's CBD) #89 x TJ's CBD	42.4631	1.90672	32.203	60.1596	abc	11	42.9872	0.918217	-1.21925
KB	GVA-H-20-1072	A2R4-MC-R2-1 x TJxTJ #4	42.1205	1.958	31.0817	55.0607	abc	12	42.9872	0.918217	-2.01622
KB	GVA-H-19-1157	Candida #1 x TJ's CBD	42.0647	1.61351	32.4398	51.1964	abc	13	42.9872	0.918217	-2.14596
KB	GVA-H-19-1174	(Otto II x NEBf) x TJ's CBD	41.8311	1.87528	26.0573	52.0502	abc	14	42.9872	0.918217	-2.68943
KB	GVA-H-19-1197	Feral x TJ's CBD	41.5287	1.50865	30.3236	54.0193	abc	15	42.9872	0.918217	-3.39274
KB	GVA-H-19-1160	Cherry Wine #4 x TJ's CBD	40.4233	1.57109	32.7352	53.0568	abcd	16	42.9872	0.918217	-5.96418
KB	GVA-H-19-1169	Otto II #3 x TJ's CBD	40.1216	1.32665	30.2564	46.1691	bcd	17	42.9872	0.918217	-6.66616
KB	GVA-H-19-1164	Double Cherries #2 x TJ's CBD	39.6579	1.47507	28.5746	50.8615	bcd	18	42.9872	0.918217	-7.74473
KB	GVA-H-19-1161	Cornell-OP-1 x TJ's CBD	39.4334	1.65386	28.9375	49.2364	bcd	19	42.9872	0.918217	-8.26711
KB	GVA-H-20-1087	(R4 #6 x TJ's CBD) #11 x (TJxTJ #4)	38.8162	0.920963	32.5443	45.2265	bcd	20	42.9872	0.918217	-9.70282
KB	GVA-H-20-1117	(R4 #6 x TJ's CBD) #15 x (TJxTJ #4)	38.7362	0.706637	33.6901	42.7803	bcd	21	42.9872	0.918217	-9.88885
KB	GVA-H-20-1001	Candida #1 x (TJxTJ #5)	37.4368	1.80634	29.7014	51.8817	bcd	22	42.9872	0.918217	-12.9116
KB	GVA-H-19-1154	(AC/DC x Otto II #4) x TJ's CBD	35.4265	1.36907	29.5666	50.4923	cd	23	42.9872	0.918217	-17.5883
KB	GVA-H-19-1153	A2R4-HT-301-4 x TJ's CBD	33.2586	2.14534	19.8769	48.1681	d	24	42.9872	0.918217	-22.6313
KC	TJ's CBD	TJ's CBD (Stem Holdings)	0.77767	0.00177929	0.76698	0.784856	a	1	NA	NA	NA
KC	GVA-H-19-1166	FL58 x TJ's CBD	0.777044	0.00263262	0.753827	0.785206	a	2	0.77767	0.00177929	-0.0804485
KC	GVA-H-19-1171	The Housewife #1 x TJ's CBD	0.776607	0.0019436	0.759758	0.784911	a	3	0.77767	0.00177929	-0.136659
KC	GVA-H-19-1162	Cornell-OP-2 x TJ's CBD	0.775848	0.00192933	0.751527	0.785236	a	4	0.77767	0.00177929	-0.234361
KC	GVA-H-19-1178	(Winterlake #10) x TJ's CBD	0.771827	0.00276046	0.754739	0.784755	a	5	0.77767	0.00177929	-0.751333
KC	GVA-H-19-1206	(TJxTJ #5) x (TJxTJ #5)	0.769995	0.00484598	0.725196	0.784206	ab	6	0.77767	0.00177929	-0.986924
KC	GVA-H-20-1072	A2R4-MC-R2-1 x TJxTJ #4	0.768713	0.00346617	0.744527	0.784508	ab	7	0.77767	0.00177929	-1.15173
KC	GVA-H-19-1177	(Winterlake #8) x TJ's CBD	0.768636	0.00439005	0.736596	0.785103	ab	8	0.77767	0.00177929	-1.1617
KC	GVA-H-20-1087	(R4 #6 x TJ's CBD) #11 x (TJxTJ #4)	0.76839	0.00351214	0.740352	0.781997	ab	9	0.77767	0.00177929	-1.19326
KC	GVA-H-20-1117	(R4 #6 x TJ's CBD) #15 x (TJxTJ #4)	0.768388	0.00314538	0.749981	0.784491	ab	10	0.77767	0.00177929	-1.19362
KC	GVA-H-20-1063	(Lifter x TJ's CBD) #89 x TJ's CBD	0.767395	0.00399455	0.735113	0.783312	ab	11	0.77767	0.00177929	-1.32124
KC	GVA-H-19-1205	(TJxTJ #4) x (TJxTJ #4)	0.766486	0.00354204	0.735582	0.784976	ab	12	0.77767	0.00177929	-1.43815
KC	GVA-H-19-1164	Double Cherries #2 x TJ's CBD	0.766235	0.00385774	0.728311	0.785398	ab	13	0.77767	0.00177929	-1.47042
KC	GVA-H-19-1157	Candida #1 x TJ's CBD	0.76592	0.00326093	0.745457	0.781913	ab	14	0.77767	0.00177929	-1.5109
KC	GVA-H-19-1197	Feral x TJ's CBD	0.765877	0.00446439	0.738472	0.785156	ab	15	0.77767	0.00177929	-1.51643
KC	GVA-H-19-1169	Otto II #3 x TJ's CBD	0.763693	0.00485869	0.724134	0.78514	ab	16	0.77767	0.00177929	-1.79726
KC	GVA-H-19-1160	Cherry Wine #4 x TJ's CBD	0.763576	0.00583207	0.702218	0.785052	ab	17	0.77767	0.00177929	-1.8124
KC	GVA-H-20-1001	Candida #1 x (TJxTJ #5)	0.758435	0.00485708	0.735505	0.781681	ab	18	0.77767	0.00177929	-2.47348
KC	GVA-H-19-1174	(Otto II x NEBf) x TJ's CBD	0.758246	0.00743236	0.700212	0.784646	ab	19	0.77767	0.00177929	-2.49771
KC	GVA-H-19-1161	Cornell-OP-1 x TJ's CBD	0.757616	0.00522552	0.72205	0.78494	ab	20	0.77767	0.00177929	-2.57878
KC	GVA-H-19-1170	R4 x TJ's CBD	0.757241	0.00454358	0.733331	0.774591	ab	21	0.77767	0.00177929	-2.62695
KC	GVA-H-19-1154	(AC/DC x Otto II #4) x TJ's CBD	0.750903	0.00366212	0.720752	0.772615	ab	22	0.77767	0.00177929	-3.44193
KC	GVA-H-20-1028	((PR x FD) x NEBf) x TJ's CBD	0.743387	0.00627636	0.689952	0.781093	bc	23	0.77767	0.00177929	-4.40848
KC	GVA-H-19-1153	A2R4-HT-301-4 x TJ's CBD	0.720317	0.0138207	0.574662	0.780843	c	24	0.77767	0.00177929	-7.37495
KHa	GVA-H-19-1174	(Otto II x NEBf) x TJ's CBD	113.295	4.72038	86.093	154.305	a	1	83.895	2.856	35.0436
KHa	GVA-H-20-1072	A2R4-MC-R2-1 x TJxTJ #4	109.052	4.52555	90.1624	133.69	ab	2	83.895	2.856	29.9866
KHa	GVA-H-19-1153	A2R4-HT-301-4 x TJ's CBD	106.084	5.23799	80.9197	157.813	abc	3	83.895	2.856	26.4485
KHa	GVA-H-19-1178	(Winterlake #10) x TJ's CBD	105.652	2.91845	90.5552	125.364	abc	4	83.895	2.856	25.9335
KHa	GVA-H-20-1028	((PR x FD) x NEBf) x TJ's CBD	102.831	5.04168	74.7061	153.125	abcd	5	83.895	2.856	22.571
KHa	GVA-H-19-1177	(Winterlake #8) x TJ's CBD	100.433	3.75817	76.748	127.094	abcde	6	83.895	2.856	19.7131
KHa	GVA-H-19-1160	Cherry Wine #4 x TJ's CBD	98.8796	3.37921	80.0328	126.115	abcde	7	83.895	2.856	17.8611
KHa	GVA-H-19-1164	Double Cherries #2 x TJ's CBD	97.3741	2.59212	77.0065	116.35	abcdef	8	83.895	2.856	16.0667
KHa	GVA-H-19-1197	Feral x TJ's CBD	96.4728	3.54427	76.0263	125.431	abcdef	9	83.895	2.856	14.9924
KHa	GVA-H-19-1169	Otto II #3 x TJ's CBD	95.8851	3.95907	68.6385	123.406	abcdef	10	83.895	2.856	14.2919
KHa	GVA-H-19-1162	Cornell-OP-2 x TJ's CBD	94.0805	2.63895	79.8123	107.49	bcdefg	11	83.895	2.856	12.1408
KHa	GVA-H-19-1166	FL58 x TJ's CBD	93.3067	2.93266	74.0355	121.211	bcdefg	12	83.895	2.856	11.2185
KHa	GVA-H-19-1157	Candida #1 x TJ's CBD	92.5236	4.63862	57.0548	125.141	bcdefg	13	83.895	2.856	10.285
KHa	GVA-H-19-1171	The Housewife #1 x TJ's CBD	89.8922	1.57315	75.5463	97.8366	bcdefg	14	83.895	2.856	7.14848
KHa	GVA-H-20-1117	(R4 #6 x TJ's CBD) #15 x (TJxTJ #4)	88.0084	2.70831	74.0827	112.486	cdefg	15	83.895	2.856	4.90308
KHa	GVA-H-19-1170	R4 x TJ's CBD	87.5307	2.67872	76.9415	104.198	cdefg	16	83.895	2.856	4.33372
KHa	GVA-H-20-1087	(R4 #6 x TJ's CBD) #11 x (TJxTJ #4)	85.7812	3.05235	67.7366	104.638	defg	17	83.895	2.856	2.24834
KHa	GVA-H-20-1063	(Lifter x TJ's CBD) #89 x TJ's CBD	84.0315	5.50593	50.5693	114.827	defg	18	83.895	2.856	0.162693
KHa	TJ's CBD	TJ's CBD (Stem Holdings)	83.895	2.856	65.2093	95.1223	defg	19	NA	NA	NA
KHa	GVA-H-19-1154	(AC/DC x Otto II #4) x TJ's CBD	83.6697	2.40867	72.1266	101.513	efg	20	83.895	2.856	-0.268458
KHa	GVA-H-19-1161	Cornell-OP-1 x TJ's CBD	82.4641	3.69464	54.5619	106.254	efg	21	83.895	2.856	-1.70554
KHa	GVA-H-20-1001	Candida #1 x (TJxTJ #5)	77.7425	4.73859	54.1872	106.212	fg	22	83.895	2.856	-7.3335
KHa	GVA-H-19-1205	(TJxTJ #4) x (TJxTJ #4)	76.2001	4.40477	52.345	107.123	g	23	83.895	2.856	-9.17202
KHa	GVA-H-19-1206	(TJxTJ #5) x (TJxTJ #5)	56.2705	2.31869	39.8246	66.8225	h	24	83.895	2.856	-32.9274
KHb	GVA-H-19-1153	A2R4-HT-301-4 x TJ's CBD	120.484	3.95319	95.9232	142.436	a	1	87.6162	3.23985	37.5131
KHb	GVA-H-19-1178	(Winterlake #10) x TJ's CBD	112.843	3.45475	94.0213	137.591	ab	2	87.6162	3.23985	28.792
KHb	GVA-H-20-1072	A2R4-MC-R2-1 x TJxTJ #4	112.024	3.83151	89.0506	131.249	abc	3	87.6162	3.23985	27.858
KHb	GVA-H-19-1154	(AC/DC x Otto II #4) x TJ's CBD	110.82	4.26816	73.8783	137.714	abc	4	87.6162	3.23985	26.4835
KHb	GVA-H-19-1174	(Otto II x NEBf) x TJ's CBD	110.067	5.70065	83.4506	158.547	abcd	5	87.6162	3.23985	25.624
KHb	GVA-H-19-1197	Feral x TJ's CBD	109.875	3.56155	84.5	134.89	abcd	6	87.6162	3.23985	25.405
KHb	GVA-H-19-1164	Double Cherries #2 x TJ's CBD	108.77	4.2715	84.5355	136.004	abcde	7	87.6162	3.23985	24.1435
KHb	GVA-H-19-1162	Cornell-OP-2 x TJ's CBD	106.457	1.57397	94.7629	115.278	abcdef	8	87.6162	3.23985	21.5034
KHb	GVA-H-19-1170	R4 x TJ's CBD	105.139	2.77318	92.0217	125.512	abcdefg	9	87.6162	3.23985	20
KHb	GVA-H-19-1160	Cherry Wine #4 x TJ's CBD	104.448	4.29155	78.2001	137.011	abcdefg	10	87.6162	3.23985	19.2108
KHb	GVA-H-19-1169	Otto II #3 x TJ's CBD	98.8529	2.90708	76.0148	121.294	bcdefg	11	87.6162	3.23985	12.8248
KHb	GVA-H-19-1171	The Housewife #1 x TJ's CBD	98.1287	1.89138	80.4006	107.168	bcdefg	12	87.6162	3.23985	11.9983
KHb	GVA-H-19-1177	(Winterlake #8) x TJ's CBD	97.3679	3.31645	82.5969	122.907	bcdefg	13	87.6162	3.23985	11.1301
KHb	GVA-H-19-1166	FL58 x TJ's CBD	96.4155	2.43391	79.6492	115.802	bcdefg	14	87.6162	3.23985	10.043
KHb	GVA-H-20-1117	(R4 #6 x TJ's CBD) #15 x (TJxTJ #4)	93.5742	3.36753	73.1095	130.096	bcdefg	15	87.6162	3.23985	6.80013
KHb	GVA-H-20-1028	((PR x FD) x NEBf) x TJ's CBD	92.7537	5.57205	49.4975	123.305	bcdefg	16	87.6162	3.23985	5.86361
KHb	GVA-H-20-1063	(Lifter x TJ's CBD) #89 x TJ's CBD	92.4702	7.41092	46.6181	139.23	cdefg	17	87.6162	3.23985	5.54001
KHb	GVA-H-20-1087	(R4 #6 x TJ's CBD) #11 x (TJxTJ #4)	90.3738	2.83626	74.3303	111.665	defgh	18	87.6162	3.23985	3.14738
KHb	TJ's CBD	TJ's CBD (Stem Holdings)	87.6162	3.23985	74.9667	104.69	efgh	19	NA	NA	NA
KHb	GVA-H-19-1157	Candida #1 x TJ's CBD	86.7367	3.22997	62.2354	103.005	fgh	20	87.6162	3.23985	-1.0038
KHb	GVA-H-20-1001	Candida #1 x (TJxTJ #5)	86.3853	3.07563	70.9366	102.801	fgh	21	87.6162	3.23985	-1.40486
KHb	GVA-H-19-1161	Cornell-OP-1 x TJ's CBD	85.5966	5.35631	56.225	118.837	gh	22	87.6162	3.23985	-2.30511
KHb	GVA-H-19-1205	(TJxTJ #4) x (TJxTJ #4)	70.5415	4.57304	48.4175	107.057	hi	23	87.6162	3.23985	-19.4881
KHb	GVA-H-19-1206	(TJxTJ #5) x (TJxTJ #5)	50.2647	1.40159	43.1393	57.8381	i	24	87.6162	3.23985	-42.6308
KHR	GVA-H-20-1028	((PR x FD) x NEBf) x TJ's CBD	1.16711	0.0840047	0.614926	1.6797	a	1	0.964756	0.0359381	20.9748
KHR	GVA-H-19-1206	(TJxTJ #5) x (TJxTJ #5)	1.12603	0.0501567	0.812071	1.4233	ab	2	0.964756	0.0359381	16.7168
KHR	GVA-H-19-1205	(TJxTJ #4) x (TJxTJ #4)	1.10228	0.0503865	0.714083	1.50442	ab	3	0.964756	0.0359381	14.2548
KHR	GVA-H-19-1157	Candida #1 x TJ's CBD	1.07076	0.0428997	0.762448	1.32491	ab	4	0.964756	0.0359381	10.9872
KHR	GVA-H-19-1174	(Otto II x NEBf) x TJ's CBD	1.07053	0.0724411	0.570043	1.63701	ab	5	0.964756	0.0359381	10.964
KHR	GVA-H-19-1177	(Winterlake #8) x TJ's CBD	1.05281	0.0587913	0.624437	1.47694	ab	6	0.964756	0.0359381	9.12743
KHR	GVA-H-19-1161	Cornell-OP-1 x TJ's CBD	1.00622	0.0648056	0.557879	1.52606	abc	7	0.964756	0.0359381	4.29734
KHR	GVA-H-20-1072	A2R4-MC-R2-1 x TJxTJ #4	0.998743	0.0701427	0.704406	1.50128	abc	8	0.964756	0.0359381	3.52278
KHR	GVA-H-19-1160	Cherry Wine #4 x TJ's CBD	0.981929	0.0702099	0.641161	1.57358	abc	9	0.964756	0.0359381	1.77997
KHR	GVA-H-19-1169	Otto II #3 x TJ's CBD	0.980031	0.0464125	0.663154	1.23347	abc	10	0.964756	0.0359381	1.58327
KHR	GVA-H-19-1166	FL58 x TJ's CBD	0.97548	0.038368	0.751335	1.3742	abc	11	0.964756	0.0359381	1.11158
KHR	TJ's CBD	TJ's CBD (Stem Holdings)	0.964756	0.0359381	0.764461	1.13132	abc	12	NA	NA	NA
KHR	GVA-H-20-1063	(Lifter x TJ's CBD) #89 x TJ's CBD	0.955433	0.0696594	0.628716	1.54423	abc	13	0.964756	0.0359381	-0.966357
KHR	GVA-H-19-1178	(Winterlake #10) x TJ's CBD	0.953567	0.0462901	0.684996	1.28077	abc	14	0.964756	0.0359381	-1.15977
KHR	GVA-H-20-1087	(R4 #6 x TJ's CBD) #11 x (TJxTJ #4)	0.95134	0.0242699	0.81586	1.12443	abc	15	0.964756	0.0359381	-1.39064
KHR	GVA-H-20-1117	(R4 #6 x TJ's CBD) #15 x (TJxTJ #4)	0.947644	0.0273136	0.831642	1.15351	abc	16	0.964756	0.0359381	-1.77378
KHR	GVA-H-19-1171	The Housewife #1 x TJ's CBD	0.922479	0.0282382	0.767538	1.13014	abc	17	0.964756	0.0359381	-4.38219
KHR	GVA-H-19-1164	Double Cherries #2 x TJ's CBD	0.921477	0.0532857	0.60381	1.30907	abc	18	0.964756	0.0359381	-4.48608
KHR	GVA-H-20-1001	Candida #1 x (TJxTJ #5)	0.907693	0.0582669	0.649948	1.28556	abc	19	0.964756	0.0359381	-5.9148
KHR	GVA-H-19-1153	A2R4-HT-301-4 x TJ's CBD	0.899751	0.0591025	0.601804	1.38367	abc	20	0.964756	0.0359381	-6.73801
KHR	GVA-H-19-1197	Feral x TJ's CBD	0.896578	0.0524105	0.619103	1.39042	abc	21	0.964756	0.0359381	-7.0669
KHR	GVA-H-19-1162	Cornell-OP-2 x TJ's CBD	0.884106	0.0224322	0.770575	1.04	bc	22	0.964756	0.0359381	-8.35965
KHR	GVA-H-19-1170	R4 x TJ's CBD	0.834173	0.0213404	0.724965	0.961575	bc	23	0.964756	0.0359381	-13.5354
KHR	GVA-H-19-1154	(AC/DC x Otto II #4) x TJ's CBD	0.774579	0.0471912	0.60569	1.37407	c	24	0.964756	0.0359381	-19.7125
KP	GVA-H-19-1153	A2R4-HT-301-4 x TJ's CBD	453.135	11.7704	414.066	600.498	a	1	343.022	10.5281	32.1008
KP	GVA-H-19-1174	(Otto II x NEBf) x TJ's CBD	446.724	12.764	385.44	548.233	ab	2	343.022	10.5281	30.2316
KP	GVA-H-20-1072	A2R4-MC-R2-1 x TJxTJ #4	442.153	7.69557	408.102	517.772	ab	3	343.022	10.5281	28.8992
KP	GVA-H-19-1178	(Winterlake #10) x TJ's CBD	436.989	6.2358	394.309	469.147	abc	4	343.022	10.5281	27.3938
KP	GVA-H-19-1197	Feral x TJ's CBD	412.696	8.18843	333.794	454.894	abcd	5	343.022	10.5281	20.3117
KP	GVA-H-19-1164	Double Cherries #2 x TJ's CBD	412.288	7.54358	363.752	459.219	abcd	6	343.022	10.5281	20.1927
KP	GVA-H-19-1160	Cherry Wine #4 x TJ's CBD	406.655	7.0591	370.915	471.79	abcde	7	343.022	10.5281	18.5506
KP	GVA-H-19-1162	Cornell-OP-2 x TJ's CBD	401.074	7.29849	355.128	445.153	abcdef	8	343.022	10.5281	16.9236
KP	GVA-H-19-1177	(Winterlake #8) x TJ's CBD	395.602	8.36647	339.07	451.209	abcdef	9	343.022	10.5281	15.3284
KP	GVA-H-20-1028	((PR x FD) x NEBf) x TJ's CBD	391.169	15.0024	248.407	513.858	bcdefg	10	343.022	10.5281	14.0361
KP	GVA-H-19-1169	Otto II #3 x TJ's CBD	389.476	10.4471	315.077	464.674	bcdefgh	11	343.022	10.5281	13.5424
KP	GVA-H-19-1154	(AC/DC x Otto II #4) x TJ's CBD	388.98	9.91347	350.001	474.836	bcdefgh	12	343.022	10.5281	13.3977
KP	GVA-H-19-1170	R4 x TJ's CBD	385.34	9.80791	337.926	459.42	bcdefgh	13	343.022	10.5281	12.3368
KP	GVA-H-19-1166	FL58 x TJ's CBD	379.444	7.7692	310.074	418.83	cdefgh	14	343.022	10.5281	10.618
KP	GVA-H-19-1171	The Housewife #1 x TJ's CBD	376.042	4.1494	338.52	392.201	defgh	15	343.022	10.5281	9.626
KP	GVA-H-20-1117	(R4 #6 x TJ's CBD) #15 x (TJxTJ #4)	363.165	11.1052	305.598	485.163	defgh	16	343.022	10.5281	5.87218
KP	GVA-H-19-1157	Candida #1 x TJ's CBD	358.521	14.2628	253.927	443.696	defgh	17	343.022	10.5281	4.51815
KP	GVA-H-20-1063	(Lifter x TJ's CBD) #89 x TJ's CBD	353.003	22.7719	194.375	472.181	efgh	18	343.022	10.5281	2.90968
KP	GVA-H-20-1087	(R4 #6 x TJ's CBD) #11 x (TJxTJ #4)	352.31	10.9631	289.112	415.746	efgh	19	343.022	10.5281	2.70761
KP	TJ's CBD	TJ's CBD (Stem Holdings)	343.022	10.5281	299.093	396.842	fghi	20	NA	NA	NA
KP	GVA-H-19-1161	Cornell-OP-1 x TJ's CBD	336.121	14.9672	240.592	410.549	ghi	21	343.022	10.5281	-2.01183
KP	GVA-H-20-1001	Candida #1 x (TJxTJ #5)	328.256	12.4958	270.574	398.682	hi	22	343.022	10.5281	-4.30487
KP	GVA-H-19-1205	(TJxTJ #4) x (TJxTJ #4)	293.483	16.2769	209.651	388.913	i	23	343.022	10.5281	-14.442
KP	GVA-H-19-1206	(TJxTJ #5) x (TJxTJ #5)	213.07	6.08451	177.731	249.321	j	24	343.022	10.5281	-37.8844
KSA	GVA-H-19-1153	A2R4-HT-301-4 x TJ's CBD	7.26874	0.53305	4.76189	13.8173	a	1	4.37975	0.205376	65.9624
KSA	GVA-H-20-1072	A2R4-MC-R2-1 x TJxTJ #4	7.18906	0.439682	5.43767	10.1729	a	2	4.37975	0.205376	64.1431
KSA	GVA-H-19-1205	(TJxTJ #4) x (TJxTJ #4)	6.7644	0.393487	4.79545	11.35	ab	3	4.37975	0.205376	54.447
KSA	GVA-H-19-1157	Candida #1 x TJ's CBD	6.6763	0.781535	3.26794	14.7967	abc	4	4.37975	0.205376	52.4355
KSA	GVA-H-20-1087	(R4 #6 x TJ's CBD) #11 x (TJxTJ #4)	6.34221	0.650282	3.86179	14.5897	abcd	5	4.37975	0.205376	44.8076
KSA	GVA-H-20-1001	Candida #1 x (TJxTJ #5)	6.12623	0.234674	4.86513	7.3559	abcde	6	4.37975	0.205376	39.8762
KSA	GVA-H-19-1174	(Otto II x NEBf) x TJ's CBD	6.09074	0.24177	5.02164	8.41911	abcde	7	4.37975	0.205376	39.0657
KSA	GVA-H-20-1063	(Lifter x TJ's CBD) #89 x TJ's CBD	5.73078	0.576587	3.1237	10.4513	abcdef	8	4.37975	0.205376	30.847
KSA	GVA-H-19-1164	Double Cherries #2 x TJ's CBD	5.65119	0.271924	4.00697	7.94912	abcdefg	9	4.37975	0.205376	29.03
KSA	GVA-H-20-1028	((PR x FD) x NEBf) x TJ's CBD	5.59164	0.250345	4.02308	7.25479	abcdefg	10	4.37975	0.205376	27.6702
KSA	GVA-H-19-1154	(AC/DC x Otto II #4) x TJ's CBD	5.0896	0.260716	3.4888	6.80469	bcdefg	11	4.37975	0.205376	16.2075
KSA	GVA-H-19-1161	Cornell-OP-1 x TJ's CBD	5.06319	0.323662	3.3858	7.43475	bcdefg	12	4.37975	0.205376	15.6045
KSA	GVA-H-19-1160	Cherry Wine #4 x TJ's CBD	4.92095	0.284506	3.39466	7.2444	cdefg	13	4.37975	0.205376	12.3569
KSA	GVA-H-20-1117	(R4 #6 x TJ's CBD) #15 x (TJxTJ #4)	4.80428	0.278445	3.58062	6.81348	defg	14	4.37975	0.205376	9.69306
KSA	GVA-H-19-1171	The Housewife #1 x TJ's CBD	4.68559	0.23459	3.28406	6.61424	defg	15	4.37975	0.205376	6.98297
KSA	GVA-H-19-1206	(TJxTJ #5) x (TJxTJ #5)	4.49622	0.184202	3.28865	5.94487	defg	16	4.37975	0.205376	2.65922
KSA	GVA-H-19-1178	(Winterlake #10) x TJ's CBD	4.44553	0.210755	3.53405	6.4088	efg	17	4.37975	0.205376	1.50193
KSA	GVA-H-19-1170	R4 x TJ's CBD	4.44291	0.195109	3.57757	5.89767	efg	18	4.37975	0.205376	1.44191
KSA	GVA-H-19-1197	Feral x TJ's CBD	4.43767	0.147704	3.46317	5.5068	efg	19	4.37975	0.205376	1.32247
KSA	TJ's CBD	TJ's CBD (Stem Holdings)	4.37975	0.205376	3.41382	5.57569	efg	20	NA	NA	NA
KSA	GVA-H-19-1162	Cornell-OP-2 x TJ's CBD	4.20666	0.21474	3.02563	5.52298	efg	21	4.37975	0.205376	-3.95206
KSA	GVA-H-19-1169	Otto II #3 x TJ's CBD	3.99783	0.216872	2.80056	5.77766	fg	22	4.37975	0.205376	-8.72021
KSA	GVA-H-19-1166	FL58 x TJ's CBD	3.95354	0.139316	2.7578	4.93521	fg	23	4.37975	0.205376	-9.7315
KSA	GVA-H-19-1177	(Winterlake #8) x TJ's CBD	3.86317	0.127297	3.03389	4.71756	g	24	4.37975	0.205376	-11.7949
KVOL	GVA-H-19-1153	A2R4-HT-301-4 x TJ's CBD	2.41005e+06	230897	1837680	5452920	a	1	924510	73268.9	160.684
KVOL	GVA-H-19-1174	(Otto II x NEBf) x TJ's CBD	2.36354e+06	200073	1503765	4.00265e+06	a	2	924510	73268.9	155.653
KVOL	GVA-H-20-1072	A2R4-MC-R2-1 x TJxTJ #4	2.14348e+06	138190	1564992	3.5314e+06	ab	3	924510	73268.9	131.851
KVOL	GVA-H-19-1178	(Winterlake #10) x TJ's CBD	1.93243e+06	78850.7	1521303	2460060	abc	4	924510	73268.9	109.022
KVOL	GVA-H-19-1164	Double Cherries #2 x TJ's CBD	1.72008e+06	80717.5	1239531	2287194	bcd	5	924510	73268.9	86.0532
KVOL	GVA-H-19-1197	Feral x TJ's CBD	1.67895e+06	86682.9	1.00942e+06	2226510	bcd	6	924510	73268.9	81.6043
KVOL	GVA-H-19-1160	Cherry Wine #4 x TJ's CBD	1.64988e+06	86502.3	1198750	2420775	bcde	7	924510	73268.9	78.46
KVOL	GVA-H-20-1028	((PR x FD) x NEBf) x TJ's CBD	1.64251e+06	171637	470155	3437280	bcde	8	924510	73268.9	77.6624
KVOL	GVA-H-19-1169	Otto II #3 x TJ's CBD	1.53145e+06	117234	780672	2628450	bcdef	9	924510	73268.9	65.6495
KVOL	GVA-H-19-1162	Cornell-OP-2 x TJ's CBD	1.48527e+06	79985.2	1059168	1975680	bcdef	10	924510	73268.9	60.6552
KVOL	GVA-H-19-1177	(Winterlake #8) x TJ's CBD	1.46051e+06	95085.6	935209	2060478	cdef	11	924510	73268.9	57.9763
KVOL	GVA-H-19-1154	(AC/DC x Otto II #4) x TJ's CBD	1.40601e+06	113173	966125	2616208	cdef	12	924510	73268.9	52.082
KVOL	GVA-H-19-1166	FL58 x TJ's CBD	1.34287e+06	70956.4	743256	1790208	cdef	13	924510	73268.9	45.2522
KVOL	GVA-H-19-1171	The Housewife #1 x TJ's CBD	1.27895e+06	47413.2	910224	1608900	defg	14	924510	73268.9	38.3378
KVOL	GVA-H-20-1063	(Lifter x TJ's CBD) #89 x TJ's CBD	1.26855e+06	211134	179872	2873728	defg	15	924510	73268.9	37.2137
KVOL	GVA-H-20-1117	(R4 #6 x TJ's CBD) #15 x (TJxTJ #4)	1.25789e+06	147691	686760	3123544	defg	16	924510	73268.9	36.0601
KVOL	GVA-H-19-1157	Candida #1 x TJ's CBD	1.1877e+06	121780	405450	2033915	defg	17	924510	73268.9	28.4685
KVOL	GVA-H-19-1170	R4 x TJ's CBD	1.16898e+06	93289.7	666400	1847880	defg	18	924510	73268.9	26.4436
KVOL	GVA-H-20-1087	(R4 #6 x TJ's CBD) #11 x (TJxTJ #4)	1.12349e+06	102945	572165	1800630	defg	19	924510	73268.9	21.5228
KVOL	GVA-H-19-1161	Cornell-OP-1 x TJ's CBD	1.01875e+06	122005	369792	1841895	efg	20	924510	73268.9	10.1937
KVOL	TJ's CBD	TJ's CBD (Stem Holdings)	924510	73268.9	611820	1331100	fgh	21	NA	NA	NA
KVOL	GVA-H-20-1001	Candida #1 x (TJxTJ #5)	893042	102759	473616	1595880	fgh	22	924510	73268.9	-3.40376
KVOL	GVA-H-19-1205	(TJxTJ #4) x (TJxTJ #4)	696463	106780	239020	1443000	gh	23	924510	73268.9	-24.6668
KVOL	GVA-H-19-1206	(TJxTJ #5) x (TJxTJ #5)	274523	21743.7	166005	406600	h	24	924510	73268.9	-70.3061
LFI	GVA-H-19-1206	(TJxTJ #5) x (TJxTJ #5)	19.0202	1.6679	8.92725	30.1299	a	1	6.78765	0.493553	180.218
LFI	GVA-H-19-1205	(TJxTJ #4) x (TJxTJ #4)	17.483	2.82957	6.13835	43.4977	ab	2	6.78765	0.493553	157.571
LFI	GVA-H-20-1063	(Lifter x TJ's CBD) #89 x TJ's CBD	13.6693	2.5815	3.90963	44.1811	abc	3	6.78765	0.493553	101.386
LFI	GVA-H-20-1001	Candida #1 x (TJxTJ #5)	12.7562	0.93815	8.23645	19.2133	bcd	4	6.78765	0.493553	87.9328
LFI	GVA-H-19-1161	Cornell-OP-1 x TJ's CBD	11.257	1.50119	5.60731	21.2581	cde	5	6.78765	0.493553	65.8461
LFI	GVA-H-19-1174	(Otto II x NEBf) x TJ's CBD	8.82701	0.671214	4.80398	14.8968	cdef	6	6.78765	0.493553	30.0453
LFI	GVA-H-19-1157	Candida #1 x TJ's CBD	8.66321	1.9082	3.09632	31.9886	cdef	7	6.78765	0.493553	27.632
LFI	GVA-H-20-1072	A2R4-MC-R2-1 x TJxTJ #4	8.0875	0.482821	5.52347	12.4937	cdef	8	6.78765	0.493553	19.1503
LFI	GVA-H-19-1166	FL58 x TJ's CBD	7.24569	0.543471	3.47384	10.5346	def	9	6.78765	0.493553	6.7482
LFI	GVA-H-20-1087	(R4 #6 x TJ's CBD) #11 x (TJxTJ #4)	6.95159	0.832332	2.51641	12.5802	def	10	6.78765	0.493553	2.41528
LFI	TJ's CBD	TJ's CBD (Stem Holdings)	6.78765	0.493553	4.88861	9.8163	def	11	NA	NA	NA
LFI	GVA-H-20-1117	(R4 #6 x TJ's CBD) #15 x (TJxTJ #4)	6.42479	0.843987	2.99647	14.6195	ef	12	6.78765	0.493553	-5.3458
LFI	GVA-H-20-1028	((PR x FD) x NEBf) x TJ's CBD	6.16243	0.350996	4.26516	9.38608	ef	13	6.78765	0.493553	-9.2111
LFI	GVA-H-19-1153	A2R4-HT-301-4 x TJ's CBD	5.04158	0.46786	2.73562	8.99758	f	14	6.78765	0.493553	-25.7242
LFI	GVA-H-19-1169	Otto II #3 x TJ's CBD	5.03492	0.330589	3.11088	7.02426	f	15	6.78765	0.493553	-25.8223
LFI	GVA-H-19-1171	The Housewife #1 x TJ's CBD	4.93037	0.397158	2.44321	7.02879	f	16	6.78765	0.493553	-27.3626
LFI	GVA-H-19-1160	Cherry Wine #4 x TJ's CBD	4.47468	0.457694	2.10456	7.88168	f	17	6.78765	0.493553	-34.0762
LFI	GVA-H-19-1154	(AC/DC x Otto II #4) x TJ's CBD	4.20955	0.363069	1.92388	6.51878	f	18	6.78765	0.493553	-37.9822
LFI	GVA-H-19-1162	Cornell-OP-2 x TJ's CBD	4.05325	0.269345	2.60953	5.85409	f	19	6.78765	0.493553	-40.2849
LFI	GVA-H-19-1177	(Winterlake #8) x TJ's CBD	3.82601	0.307984	2.46543	6.26496	f	20	6.78765	0.493553	-43.6327
LFI	GVA-H-19-1164	Double Cherries #2 x TJ's CBD	3.70875	0.337675	2.34957	7.77916	f	21	6.78765	0.493553	-45.3603
LFI	GVA-H-19-1178	(Winterlake #10) x TJ's CBD	3.62572	0.162314	2.44919	4.7421	f	22	6.78765	0.493553	-46.5835
LFI	GVA-H-19-1170	R4 x TJ's CBD	3.46544	0.493246	1.90412	7.02341	f	23	6.78765	0.493553	-48.9449
LFI	GVA-H-19-1197	Feral x TJ's CBD	3.08751	0.269574	2.01091	5.64197	f	24	6.78765	0.493553	-54.5128
LFA	GVA-H-19-1162	Cornell-OP-2 x TJ's CBD	69.7897	3.52115	49.1889	97.8382	a	1	42.0691	1.4051	65.8931
LFA	GVA-H-19-1170	R4 x TJ's CBD	66.2903	4.30578	47.9357	93.1794	ab	2	42.0691	1.4051	57.5748
LFA	GVA-H-19-1197	Feral x TJ's CBD	61.2932	3.77628	41.7209	94.9207	abc	3	42.0691	1.4051	45.6965
LFA	GVA-H-19-1177	(Winterlake #8) x TJ's CBD	52.5247	2.88615	38.0192	71.6299	bcd	4	42.0691	1.4051	24.8535
LFA	GVA-H-19-1160	Cherry Wine #4 x TJ's CBD	52.4311	4.21338	27.0523	88.5758	bcd	5	42.0691	1.4051	24.631
LFA	GVA-H-19-1154	(AC/DC x Otto II #4) x TJ's CBD	51.9694	2.89387	34.5649	69.3623	bcd	6	42.0691	1.4051	23.5334
LFA	GVA-H-19-1164	Double Cherries #2 x TJ's CBD	51.2857	2.27198	33.6847	62.8721	bcd	7	42.0691	1.4051	21.9082
LFA	GVA-H-19-1178	(Winterlake #10) x TJ's CBD	50.3557	2.57574	38.8334	80.6333	bcd	8	42.0691	1.4051	19.6976
LFA	GVA-H-19-1171	The Housewife #1 x TJ's CBD	47.181	3.60621	25.8116	76.1281	cde	9	42.0691	1.4051	12.1512
LFA	GVA-H-20-1117	(R4 #6 x TJ's CBD) #15 x (TJxTJ #4)	46.4872	4.29084	16.5771	82.0495	cdef	10	42.0691	1.4051	10.502
LFA	GVA-H-19-1169	Otto II #3 x TJ's CBD	46.3859	2.47336	21.6947	59.5859	cdef	11	42.0691	1.4051	10.2612
LFA	GVA-H-20-1087	(R4 #6 x TJ's CBD) #11 x (TJxTJ #4)	44.8322	4.26259	26.9458	72.2219	defg	12	42.0691	1.4051	6.56811
LFA	TJ's CBD	TJ's CBD (Stem Holdings)	42.0691	1.4051	35.3231	48.0516	defgh	13	NA	NA	NA
LFA	GVA-H-19-1166	FL58 x TJ's CBD	39.382	2.99064	26.1672	68.1878	defgh	14	42.0691	1.4051	-6.38722
LFA	GVA-H-20-1028	((PR x FD) x NEBf) x TJ's CBD	37.7711	2.53739	18.6727	53.1824	defgh	15	42.0691	1.4051	-10.2164
LFA	GVA-H-19-1161	Cornell-OP-1 x TJ's CBD	34.2304	3.10847	17.3635	55.8774	efghi	16	42.0691	1.4051	-18.6329
LFA	GVA-H-19-1157	Candida #1 x TJ's CBD	31.5082	2.96548	11.4817	48.7044	fghi	17	42.0691	1.4051	-25.1038
LFA	GVA-H-19-1205	(TJxTJ #4) x (TJxTJ #4)	31.2715	3.34329	18.2729	53.2858	fghi	18	42.0691	1.4051	-25.6664
LFA	GVA-H-20-1063	(Lifter x TJ's CBD) #89 x TJ's CBD	29.738	3.08431	13.5357	50.4637	ghi	19	42.0691	1.4051	-29.3116
LFA	GVA-H-19-1206	(TJxTJ #5) x (TJxTJ #5)	29.3139	2.43059	17.556	50.2551	ghi	20	42.0691	1.4051	-30.3197
LFA	GVA-H-19-1153	A2R4-HT-301-4 x TJ's CBD	28.2485	1.5083	18.3828	39.0887	hi	21	42.0691	1.4051	-32.8521
LFA	GVA-H-20-1072	A2R4-MC-R2-1 x TJxTJ #4	26.116	1.52484	15.8008	32.8936	hi	22	42.0691	1.4051	-37.9212
LFA	GVA-H-19-1174	(Otto II x NEBf) x TJ's CBD	21.5697	1.36442	13.6743	32.7594	i	23	42.0691	1.4051	-48.728
LFA	GVA-H-20-1001	Candida #1 x (TJxTJ #5)	20.5885	1.81505	12.4913	33.3787	i	24	42.0691	1.4051	-51.0604
LFC	GVA-H-19-1206	(TJxTJ #5) x (TJxTJ #5)	0.0952276	0.00806686	0.0590939	0.152833	a	1	0.05128	0.00166471	85.7012
LFC	GVA-H-20-1001	Candida #1 x (TJxTJ #5)	0.0755864	0.00380308	0.0517471	0.103944	ab	2	0.05128	0.00166471	47.3994
LFC	GVA-H-19-1174	(Otto II x NEBf) x TJ's CBD	0.0705258	0.00551155	0.0478876	0.113137	bc	3	0.05128	0.00166471	37.5308
LFC	GVA-H-19-1157	Candida #1 x TJ's CBD	0.0632424	0.00530563	0.0307673	0.10185	bcd	4	0.05128	0.00166471	23.3277
LFC	GVA-H-19-1170	R4 x TJ's CBD	0.0602828	0.00257025	0.0474894	0.0790227	bcde	5	0.05128	0.00166471	17.5561
LFC	GVA-H-19-1160	Cherry Wine #4 x TJ's CBD	0.0579757	0.00224609	0.0436346	0.0705263	bcde	6	0.05128	0.00166471	13.0571
LFC	GVA-H-19-1154	(AC/DC x Otto II #4) x TJ's CBD	0.0577118	0.0029587	0.0367785	0.0757187	bcdef	7	0.05128	0.00166471	12.5424
LFC	GVA-H-19-1161	Cornell-OP-1 x TJ's CBD	0.0566894	0.00412425	0.0355033	0.0933577	bcdef	8	0.05128	0.00166471	10.5488
LFC	GVA-H-19-1205	(TJxTJ #4) x (TJxTJ #4)	0.0563239	0.00405739	0.0387309	0.083573	cdef	9	0.05128	0.00166471	9.836
LFC	GVA-H-20-1117	(R4 #6 x TJ's CBD) #15 x (TJxTJ #4)	0.0532671	0.00421876	0.0327204	0.0902066	cdefg	10	0.05128	0.00166471	3.87505
LFC	GVA-H-19-1162	Cornell-OP-2 x TJ's CBD	0.0531297	0.00228857	0.0360297	0.066878	cdefg	11	0.05128	0.00166471	3.60716
LFC	GVA-H-20-1087	(R4 #6 x TJ's CBD) #11 x (TJxTJ #4)	0.0529507	0.00363438	0.032265	0.0730199	cdefg	12	0.05128	0.00166471	3.25799
LFC	GVA-H-20-1028	((PR x FD) x NEBf) x TJ's CBD	0.0514194	0.00430537	0.0320025	0.0963304	defg	13	0.05128	0.00166471	0.271954
LFC	TJ's CBD	TJ's CBD (Stem Holdings)	0.05128	0.00166471	0.0406424	0.0595539	defg	14	NA	NA	NA
LFC	GVA-H-19-1177	(Winterlake #8) x TJ's CBD	0.0511351	0.00315832	0.0284649	0.0694103	defg	15	0.05128	0.00166471	-0.282565
LFC	GVA-H-19-1197	Feral x TJ's CBD	0.0509111	0.00239153	0.0340013	0.0655075	defg	16	0.05128	0.00166471	-0.719405
LFC	GVA-H-19-1178	(Winterlake #10) x TJ's CBD	0.047082	0.00320143	0.0337203	0.0789309	defg	17	0.05128	0.00166471	-8.18642
LFC	GVA-H-20-1063	(Lifter x TJ's CBD) #89 x TJ's CBD	0.0432878	0.00263352	0.0272217	0.057759	efg	18	0.05128	0.00166471	-15.5854
LFC	GVA-H-19-1166	FL58 x TJ's CBD	0.042068	0.00170645	0.0328445	0.0576842	efg	19	0.05128	0.00166471	-17.9641
LFC	GVA-H-19-1171	The Housewife #1 x TJ's CBD	0.041806	0.00209504	0.031963	0.0571044	efg	20	0.05128	0.00166471	-18.475
LFC	GVA-H-20-1072	A2R4-MC-R2-1 x TJxTJ #4	0.0410194	0.00270668	0.0284909	0.064533	efg	21	0.05128	0.00166471	-20.0089
LFC	GVA-H-19-1169	Otto II #3 x TJ's CBD	0.0399709	0.00172316	0.0270654	0.0502792	fg	22	0.05128	0.00166471	-22.0536
LFC	GVA-H-19-1153	A2R4-HT-301-4 x TJ's CBD	0.0384017	0.00172375	0.0296356	0.0515738	g	23	0.05128	0.00166471	-25.1136
LFC	GVA-H-19-1164	Double Cherries #2 x TJ's CBD	0.037088	0.00148816	0.027393	0.0508436	g	24	0.05128	0.00166471	-27.6754
LFDW	GVA-H-19-1162	Cornell-OP-2 x TJ's CBD	0.4182	0.0187693	0.3154	0.568	a	1	0.261555	0.0111883	59.8902
LFDW	GVA-H-19-1170	R4 x TJ's CBD	0.388327	0.0259604	0.26	0.5021	ab	2	0.261555	0.0111883	48.4689
LFDW	GVA-H-19-1197	Feral x TJ's CBD	0.357433	0.0200183	0.2539	0.4907	abc	3	0.261555	0.0111883	36.6573
LFDW	GVA-H-19-1177	(Winterlake #8) x TJ's CBD	0.328173	0.0177053	0.2191	0.4181	abcd	4	0.261555	0.0111883	25.4703
LFDW	GVA-H-19-1178	(Winterlake #10) x TJ's CBD	0.3226	0.0163243	0.24	0.5143	bcd	5	0.261555	0.0111883	23.3395
LFDW	GVA-H-19-1164	Double Cherries #2 x TJ's CBD	0.320853	0.0162216	0.2077	0.4233	bcd	6	0.261555	0.0111883	22.6717
LFDW	GVA-H-19-1160	Cherry Wine #4 x TJ's CBD	0.313707	0.0257129	0.1375	0.5099	bcd	7	0.261555	0.0111883	19.9393
LFDW	GVA-H-19-1154	(AC/DC x Otto II #4) x TJ's CBD	0.299247	0.0164911	0.1841	0.3779	bcd	8	0.261555	0.0111883	14.4108
LFDW	GVA-H-20-1117	(R4 #6 x TJ's CBD) #15 x (TJxTJ #4)	0.28598	0.026387	0.1205	0.5102	cde	9	0.261555	0.0111883	9.33857
LFDW	GVA-H-20-1087	(R4 #6 x TJ's CBD) #11 x (TJxTJ #4)	0.27898	0.0262285	0.1625	0.4494	cdef	10	0.261555	0.0111883	6.66226
LFDW	GVA-H-19-1171	The Housewife #1 x TJ's CBD	0.27568	0.0204844	0.1653	0.4439	cdefg	11	0.261555	0.0111883	5.40058
LFDW	TJ's CBD	TJ's CBD (Stem Holdings)	0.261555	0.0111883	0.2072	0.315	cdefgh	12	NA	NA	NA
LFDW	GVA-H-19-1169	Otto II #3 x TJ's CBD	0.246027	0.0128497	0.1278	0.3276	defgh	13	0.261555	0.0111883	-5.93677
LFDW	GVA-H-20-1028	((PR x FD) x NEBf) x TJ's CBD	0.245893	0.0172211	0.121	0.3742	defgh	14	0.261555	0.0111883	-5.98774
LFDW	GVA-H-19-1166	FL58 x TJ's CBD	0.205513	0.0143781	0.141	0.3463	efghi	15	0.261555	0.0111883	-21.4262
LFDW	GVA-H-19-1161	Cornell-OP-1 x TJ's CBD	0.194613	0.0175491	0.0946	0.2911	efghi	16	0.261555	0.0111883	-25.5936
LFDW	GVA-H-20-1063	(Lifter x TJ's CBD) #89 x TJ's CBD	0.191073	0.0234449	0.0817	0.39	fghi	17	0.261555	0.0111883	-26.947
LFDW	GVA-H-19-1205	(TJxTJ #4) x (TJxTJ #4)	0.1889	0.0188448	0.1156	0.302	fghi	18	0.261555	0.0111883	-27.778
LFDW	GVA-H-19-1157	Candida #1 x TJ's CBD	0.185233	0.0169338	0.0671	0.2941	ghi	19	0.261555	0.0111883	-29.1798
LFDW	GVA-H-19-1153	A2R4-HT-301-4 x TJ's CBD	0.17978	0.00913878	0.1085	0.2299	hi	20	0.261555	0.0111883	-31.2648
LFDW	GVA-H-19-1206	(TJxTJ #5) x (TJxTJ #5)	0.167146	0.0147275	0.1026	0.2867	hi	21	0.261555	0.0111883	-36.0951
LFDW	GVA-H-20-1072	A2R4-MC-R2-1 x TJxTJ #4	0.161077	0.00903011	0.1043	0.2178	hi	22	0.261555	0.0111883	-38.4156
LFDW	GVA-H-19-1174	(Otto II x NEBf) x TJ's CBD	0.140071	0.00861498	0.0872	0.2017	i	23	0.261555	0.0111883	-46.4466
LFDW	GVA-H-20-1001	Candida #1 x (TJxTJ #5)	0.129825	0.0140501	0.0757	0.2299	i	24	0.261555	0.0111883	-50.3641
LFL	GVA-H-20-1028	((PR x FD) x NEBf) x TJ's CBD	15.8623	0.369413	13.2354	18.8005	a	1	15.3594	0.220249	3.27409
LFL	GVA-H-19-1162	Cornell-OP-2 x TJ's CBD	15.7731	0.345901	13.2218	18.237	a	2	15.3594	0.220249	2.6936
LFL	TJ's CBD	TJ's CBD (Stem Holdings)	15.3594	0.220249	14.3381	16.6596	ab	3	NA	NA	NA
LFL	GVA-H-19-1197	Feral x TJ's CBD	15.181	0.234755	13.3997	16.4358	ab	4	15.3594	0.220249	-1.16172
LFL	GVA-H-19-1160	Cherry Wine #4 x TJ's CBD	15.1423	0.361973	12.7883	17.8905	abc	5	15.3594	0.220249	-1.41383
LFL	GVA-H-20-1087	(R4 #6 x TJ's CBD) #11 x (TJxTJ #4)	14.8174	0.25056	13.4661	16.9612	abcd	6	15.3594	0.220249	-3.52905
LFL	GVA-H-19-1164	Double Cherries #2 x TJ's CBD	14.7243	0.241785	12.5579	16.1207	abcde	7	15.3594	0.220249	-4.13469
LFL	GVA-H-20-1063	(Lifter x TJ's CBD) #89 x TJ's CBD	14.6579	0.516582	12.2562	20.0192	abcde	8	15.3594	0.220249	-4.56743
LFL	GVA-H-19-1161	Cornell-OP-1 x TJ's CBD	14.6448	0.257773	13.2517	16.1902	abcde	9	15.3594	0.220249	-4.65277
LFL	GVA-H-19-1171	The Housewife #1 x TJ's CBD	14.6185	0.317068	12.3438	16.5197	abcde	10	15.3594	0.220249	-4.82353
LFL	GVA-H-19-1169	Otto II #3 x TJ's CBD	14.5928	0.315183	12.1961	16.2118	abcde	11	15.3594	0.220249	-4.99098
LFL	GVA-H-19-1170	R4 x TJ's CBD	14.5445	0.426396	11.9436	16.7008	abcde	12	15.3594	0.220249	-5.30556
LFL	GVA-H-20-1117	(R4 #6 x TJ's CBD) #15 x (TJxTJ #4)	14.3694	0.235876	12.6861	16.224	abcde	13	15.3594	0.220249	-6.44551
LFL	GVA-H-19-1177	(Winterlake #8) x TJ's CBD	14.2126	0.316679	12.0933	16.5807	abcde	14	15.3594	0.220249	-7.46635
LFL	GVA-H-19-1178	(Winterlake #10) x TJ's CBD	14.2123	0.339485	12.0944	17.35	abcde	15	15.3594	0.220249	-7.4683
LFL	GVA-H-19-1154	(AC/DC x Otto II #4) x TJ's CBD	13.772	0.360164	11.6734	16.5244	bcdef	16	15.3594	0.220249	-10.3349
LFL	GVA-H-20-1001	Candida #1 x (TJxTJ #5)	13.7259	0.395147	11.9913	16.8878	bcdef	17	15.3594	0.220249	-10.6353
LFL	GVA-H-19-1174	(Otto II x NEBf) x TJ's CBD	13.5237	0.305262	11.9857	15.7384	bcdef	18	15.3594	0.220249	-11.9518
LFL	GVA-H-19-1206	(TJxTJ #5) x (TJxTJ #5)	13.4971	0.586629	10.7891	18.4831	bcdef	19	15.3594	0.220249	-12.1249
LFL	GVA-H-19-1205	(TJxTJ #4) x (TJxTJ #4)	13.4751	0.261962	12.0002	15.4909	cdef	20	15.3594	0.220249	-12.2679
LFL	GVA-H-19-1157	Candida #1 x TJ's CBD	13.2615	0.231596	11.3338	15.5031	def	21	15.3594	0.220249	-13.659
LFL	GVA-H-19-1166	FL58 x TJ's CBD	13.1835	0.329412	11.7379	16.9617	def	22	15.3594	0.220249	-14.1667
LFL	GVA-H-19-1153	A2R4-HT-301-4 x TJ's CBD	13.0714	0.281386	11.2756	15.6296	ef	23	15.3594	0.220249	-14.8965
LFL	GVA-H-20-1072	A2R4-MC-R2-1 x TJxTJ #4	12.4274	0.247478	10.851	14.1515	f	24	15.3594	0.220249	-19.0894
LFLTA	GVA-H-19-1162	Cornell-OP-2 x TJ's CBD	24.6816	0.900231	19.421	30.6217	a	1	18.3023	0.425423	34.8547
LFLTA	GVA-H-19-1170	R4 x TJ's CBD	23.0294	1.53932	14.6796	32.3491	ab	2	18.3023	0.425423	25.8275
LFLTA	GVA-H-19-1197	Feral x TJ's CBD	21.0205	0.96767	14.2241	28.2095	abc	3	18.3023	0.425423	14.8514
LFLTA	GVA-H-20-1028	((PR x FD) x NEBf) x TJ's CBD	19.3885	0.908677	13.1966	27.835	bcd	4	18.3023	0.425423	5.93472
LFLTA	GVA-H-19-1160	Cherry Wine #4 x TJ's CBD	19.3169	1.14779	11.8904	28.1237	bcd	5	18.3023	0.425423	5.54355
LFLTA	TJ's CBD	TJ's CBD (Stem Holdings)	18.3023	0.425423	16.4492	20.1003	bcde	6	NA	NA	NA
LFLTA	GVA-H-19-1178	(Winterlake #10) x TJ's CBD	17.7957	0.911738	13.6319	28.7514	cdef	7	18.3023	0.425423	-2.76817
LFLTA	GVA-H-20-1117	(R4 #6 x TJ's CBD) #15 x (TJxTJ #4)	17.5866	1.00617	11.2944	27.2067	cdefg	8	18.3023	0.425423	-3.91052
LFLTA	GVA-H-19-1154	(AC/DC x Otto II #4) x TJ's CBD	17.2428	0.819309	12.2032	21.6006	cdefg	9	18.3023	0.425423	-5.78906
LFLTA	GVA-H-19-1171	The Housewife #1 x TJ's CBD	17.2231	0.998722	11.8745	25.7783	cdefg	10	18.3023	0.425423	-5.89689
LFLTA	GVA-H-20-1087	(R4 #6 x TJ's CBD) #11 x (TJxTJ #4)	17.1307	0.649948	13.5476	23.2531	cdefg	11	18.3023	0.425423	-6.40176
LFLTA	GVA-H-19-1177	(Winterlake #8) x TJ's CBD	16.4901	1.0056	11.0096	25.9568	defg	12	18.3023	0.425423	-9.90147
LFLTA	GVA-H-19-1206	(TJxTJ #5) x (TJxTJ #5)	15.8353	1.18781	10.8267	25.985	defgh	13	18.3023	0.425423	-13.4794
LFLTA	GVA-H-19-1169	Otto II #3 x TJ's CBD	15.8102	0.809157	8.50951	21.7943	defgh	14	18.3023	0.425423	-13.6163
LFLTA	GVA-H-19-1164	Double Cherries #2 x TJ's CBD	15.5345	0.570922	11.7381	18.9902	defgh	15	18.3023	0.425423	-15.1229
LFLTA	GVA-H-19-1161	Cornell-OP-1 x TJ's CBD	15.4508	0.609494	12.2026	19.048	defgh	16	18.3023	0.425423	-15.5803
LFLTA	GVA-H-19-1174	(Otto II x NEBf) x TJ's CBD	14.4143	0.658887	11.2386	18.7854	efgh	17	18.3023	0.425423	-21.2436
LFLTA	GVA-H-19-1205	(TJxTJ #4) x (TJxTJ #4)	13.7323	0.63918	10.2047	18.2611	efgh	18	18.3023	0.425423	-24.9696
LFLTA	GVA-H-20-1001	Candida #1 x (TJxTJ #5)	13.5899	0.679476	10.875	19.4249	efgh	19	18.3023	0.425423	-25.7477
LFLTA	GVA-H-20-1063	(Lifter x TJ's CBD) #89 x TJ's CBD	13.51	1.16196	7.75071	23.9005	fgh	20	18.3023	0.425423	-26.1842
LFLTA	GVA-H-19-1166	FL58 x TJ's CBD	13.3253	0.872658	9.64982	23.6454	gh	21	18.3023	0.425423	-27.1936
LFLTA	GVA-H-19-1157	Candida #1 x TJ's CBD	13.249	0.446903	10.0249	15.2053	gh	22	18.3023	0.425423	-27.6106
LFLTA	GVA-H-19-1153	A2R4-HT-301-4 x TJ's CBD	11.821	0.50597	8.68183	16.4811	h	23	18.3023	0.425423	-35.4126
LFLTA	GVA-H-20-1072	A2R4-MC-R2-1 x TJxTJ #4	11.1682	0.54149	7.20304	13.7945	h	24	18.3023	0.425423	-38.9797
LFLTN	GVA-H-19-1162	Cornell-OP-2 x TJ's CBD	6.66667	0.186871	5	7	a	1	5	0	33.3333
LFLTN	GVA-H-19-1164	Double Cherries #2 x TJ's CBD	6.53333	0.191899	5	7	ab	2	5	0	30.6667
LFLTN	GVA-H-19-1177	(Winterlake #8) x TJ's CBD	6.4	0.213809	5	7	ab	3	5	0	28
LFLTN	GVA-H-19-1170	R4 x TJ's CBD	6.36364	0.243935	5	7	abc	4	5	0	27.2727
LFLTN	GVA-H-19-1169	Otto II #3 x TJ's CBD	6.26667	0.248168	5	7	abc	5	5	0	25.3333
LFLTN	GVA-H-19-1178	(Winterlake #10) x TJ's CBD	6.2	0.261861	5	7	abc	6	5	0	24
LFLTN	GVA-H-19-1154	(AC/DC x Otto II #4) x TJ's CBD	6.06667	0.228174	5	7	abc	7	5	0	21.3333
LFLTN	GVA-H-19-1197	Feral x TJ's CBD	6.06667	0.228174	5	7	abc	8	5	0	21.3333
LFLTN	GVA-H-19-1166	FL58 x TJ's CBD	5.86667	0.236375	5	7	abcd	9	5	0	17.3333
LFLTN	GVA-H-20-1087	(R4 #6 x TJ's CBD) #11 x (TJxTJ #4)	5.8	0.279455	4	7	abcd	10	5	0	16
LFLTN	GVA-H-19-1153	A2R4-HT-301-4 x TJ's CBD	5.73333	0.228174	5	7	abcd	11	5	0	14.6667
LFLTN	GVA-H-20-1117	(R4 #6 x TJ's CBD) #15 x (TJxTJ #4)	5.66667	0.421637	3	7	abcde	12	5	0	13.3333
LFLTN	GVA-H-19-1171	The Housewife #1 x TJ's CBD	5.46667	0.236375	4	7	abcdef	13	5	0	9.33333
LFLTN	GVA-H-20-1072	A2R4-MC-R2-1 x TJxTJ #4	5.46154	0.215293	5	7	abcdef	14	5	0	9.23077
LFLTN	GVA-H-19-1160	Cherry Wine #4 x TJ's CBD	5.26667	0.181703	5	7	bcdefg	15	5	0	5.33333
LFLTN	TJ's CBD	TJ's CBD (Stem Holdings)	5	0	5	5	cdefg	16	NA	NA	NA
LFLTN	GVA-H-19-1157	Candida #1 x TJ's CBD	4.73333	0.315725	3	7	defg	17	5	0	-5.33333
LFLTN	GVA-H-20-1063	(Lifter x TJ's CBD) #89 x TJ's CBD	4.66667	0.251976	3	7	defg	18	5	0	-6.66667
LFLTN	GVA-H-20-1028	((PR x FD) x NEBf) x TJ's CBD	4.6	0.289499	3	7	defg	19	5	0	-8
LFLTN	GVA-H-19-1161	Cornell-OP-1 x TJ's CBD	4.4	0.235028	3	5	efgh	20	5	0	-12
LFLTN	GVA-H-19-1205	(TJxTJ #4) x (TJxTJ #4)	4.33333	0.318728	3	7	fgh	21	5	0	-13.3333
LFLTN	GVA-H-19-1206	(TJxTJ #5) x (TJxTJ #5)	4	0.27735	3	5	gh	22	5	0	-20
LFLTN	GVA-H-19-1174	(Otto II x NEBf) x TJ's CBD	3.28571	0.194105	3	5	h	23	5	0	-34.2857
LFLTN	GVA-H-20-1001	Candida #1 x (TJxTJ #5)	3.25	0.179435	3	5	h	24	5	0	-35
LFLTW	GVA-H-19-1170	R4 x TJ's CBD	2.34174	0.101365	1.73511	2.88827	a	1	1.78274	0.0335775	31.356
LFLTW	GVA-H-19-1162	Cornell-OP-2 x TJ's CBD	2.32874	0.0447429	2.03676	2.5966	a	2	1.78274	0.0335775	30.6269
LFLTW	GVA-H-19-1197	Feral x TJ's CBD	2.05671	0.0673957	1.58783	2.56211	ab	3	1.78274	0.0335775	15.3677
LFLTW	GVA-H-19-1160	Cherry Wine #4 x TJ's CBD	1.88804	0.0737737	1.32909	2.3499	bc	4	1.78274	0.0335775	5.90651
LFLTW	GVA-H-19-1178	(Winterlake #10) x TJ's CBD	1.86158	0.0562867	1.54397	2.47566	bcd	5	1.78274	0.0335775	4.42243
LFLTW	GVA-H-19-1154	(AC/DC x Otto II #4) x TJ's CBD	1.85992	0.0522673	1.44074	2.24585	bcd	6	1.78274	0.0335775	4.32924
LFLTW	GVA-H-20-1028	((PR x FD) x NEBf) x TJ's CBD	1.81888	0.0540985	1.49182	2.36466	bcde	7	1.78274	0.0335775	2.02739
LFLTW	GVA-H-20-1117	(R4 #6 x TJ's CBD) #15 x (TJxTJ #4)	1.81656	0.0796711	1.30878	2.62326	bcde	8	1.78274	0.0335775	1.89699
LFLTW	TJ's CBD	TJ's CBD (Stem Holdings)	1.78274	0.0335775	1.60035	1.96749	bcdef	9	NA	NA	NA
LFLTW	GVA-H-19-1171	The Housewife #1 x TJ's CBD	1.74761	0.0704048	1.3316	2.33619	cdef	10	1.78274	0.0335775	-1.9705
LFLTW	GVA-H-19-1206	(TJxTJ #5) x (TJxTJ #5)	1.73548	0.063228	1.19856	2.10338	cdef	11	1.78274	0.0335775	-2.65103
LFLTW	GVA-H-20-1087	(R4 #6 x TJ's CBD) #11 x (TJxTJ #4)	1.72395	0.0433232	1.50195	2.05046	cdef	12	1.78274	0.0335775	-3.29774
LFLTW	GVA-H-19-1177	(Winterlake #8) x TJ's CBD	1.7234	0.0798973	1.27753	2.40865	cdef	13	1.78274	0.0335775	-3.32845
LFLTW	GVA-H-19-1169	Otto II #3 x TJ's CBD	1.61005	0.0602877	1.04505	2.05701	cdefg	14	1.78274	0.0335775	-9.68682
LFLTW	GVA-H-19-1174	(Otto II x NEBf) x TJ's CBD	1.59191	0.0591513	1.29739	1.95881	cdefg	15	1.78274	0.0335775	-10.7044
LFLTW	GVA-H-19-1164	Double Cherries #2 x TJ's CBD	1.57388	0.0410725	1.30206	1.80992	defg	16	1.78274	0.0335775	-11.7156
LFLTW	GVA-H-19-1161	Cornell-OP-1 x TJ's CBD	1.57275	0.0407546	1.34331	1.80688	defg	17	1.78274	0.0335775	-11.7789
LFLTW	GVA-H-19-1205	(TJxTJ #4) x (TJxTJ #4)	1.51609	0.0455654	1.1888	1.76367	efg	18	1.78274	0.0335775	-14.9572
LFLTW	GVA-H-19-1166	FL58 x TJ's CBD	1.49485	0.055375	1.23046	2.08479	fg	19	1.78274	0.0335775	-16.1489
LFLTW	GVA-H-19-1157	Candida #1 x TJ's CBD	1.49388	0.0425472	1.17992	1.71217	fg	20	1.78274	0.0335775	-16.2033
LFLTW	GVA-H-20-1001	Candida #1 x (TJxTJ #5)	1.47642	0.0428178	1.31647	1.75695	fg	21	1.78274	0.0335775	-17.1826
LFLTW	GVA-H-20-1063	(Lifter x TJ's CBD) #89 x TJ's CBD	1.36193	0.0836334	0.88231	1.86032	g	22	1.78274	0.0335775	-23.6049
LFLTW	GVA-H-19-1153	A2R4-HT-301-4 x TJ's CBD	1.34806	0.0371523	1.10108	1.5785	g	23	1.78274	0.0335775	-24.3828
LFLTW	GVA-H-20-1072	A2R4-MC-R2-1 x TJxTJ #4	1.34279	0.0580163	0.95238	1.67372	g	24	1.78274	0.0335775	-24.6784
LFP	GVA-H-19-1164	Double Cherries #2 x TJ's CBD	132.581	4.37266	104.406	162.695	a	1	101.787	2.35434	30.2531
LFP	GVA-H-19-1162	Cornell-OP-2 x TJ's CBD	129.255	4.26956	102.924	152.347	ab	2	101.787	2.35434	26.9855
LFP	GVA-H-19-1197	Feral x TJ's CBD	123.493	4.2722	94.1744	149.128	abc	3	101.787	2.35434	21.3254
LFP	GVA-H-19-1169	Otto II #3 x TJ's CBD	120.942	3.84335	94.5975	147.576	abcd	4	101.787	2.35434	18.8185
LFP	GVA-H-19-1171	The Housewife #1 x TJ's CBD	119.437	5.38367	88.4747	151.878	abcde	5	101.787	2.35434	17.3408
LFP	GVA-H-19-1178	(Winterlake #10) x TJ's CBD	118.196	5.03546	82.1254	154.664	abcde	6	101.787	2.35434	16.1215
LFP	GVA-H-19-1170	R4 x TJ's CBD	117.518	4.01687	97.8164	137.198	abcdef	7	101.787	2.35434	15.4552
LFP	GVA-H-19-1177	(Winterlake #8) x TJ's CBD	115.048	3.91673	89.4926	148.147	abcdef	8	101.787	2.35434	13.0287
LFP	GVA-H-19-1166	FL58 x TJ's CBD	108.412	4.2876	81.8049	145.707	abcdefg	9	101.787	2.35434	6.50917
LFP	GVA-H-19-1154	(AC/DC x Otto II #4) x TJ's CBD	107.653	4.63506	75.7393	139.617	abcdefg	10	101.787	2.35434	5.76311
LFP	GVA-H-20-1117	(R4 #6 x TJ's CBD) #15 x (TJxTJ #4)	107.105	7.01674	54.7764	142.882	abcdefg	11	101.787	2.35434	5.22436
LFP	GVA-H-19-1160	Cherry Wine #4 x TJ's CBD	106.921	5.76945	69.8251	149.34	abcdefg	12	101.787	2.35434	5.0439
LFP	GVA-H-20-1087	(R4 #6 x TJ's CBD) #11 x (TJxTJ #4)	105.61	7.76	75.6204	150.687	bcdefg	13	101.787	2.35434	3.75593
LFP	TJ's CBD	TJ's CBD (Stem Holdings)	101.787	2.35434	89.6389	116.234	bcdefg	14	NA	NA	NA
LFP	GVA-H-20-1028	((PR x FD) x NEBf) x TJ's CBD	98.994	5.81269	59.7374	135.817	cdefg	15	101.787	2.35434	-2.74382
LFP	GVA-H-19-1153	A2R4-HT-301-4 x TJ's CBD	96.5064	3.12722	75.8544	123.968	defg	16	101.787	2.35434	-5.18774
LFP	GVA-H-20-1063	(Lifter x TJ's CBD) #89 x TJ's CBD	93.2621	5.98655	56.6925	137.331	efg	17	101.787	2.35434	-8.37508
LFP	GVA-H-20-1072	A2R4-MC-R2-1 x TJxTJ #4	89.9626	2.80128	76.385	108.391	fgh	18	101.787	2.35434	-11.6167
LFP	GVA-H-19-1161	Cornell-OP-1 x TJ's CBD	89.0099	6.0334	50.5247	121.415	fgh	19	101.787	2.35434	-12.5527
LFP	GVA-H-19-1205	(TJxTJ #4) x (TJxTJ #4)	85.676	6.93209	52.434	126.505	ghi	20	101.787	2.35434	-15.828
LFP	GVA-H-19-1157	Candida #1 x TJ's CBD	82.4832	6.85345	37.9955	126.334	ghi	21	101.787	2.35434	-18.9648
LFP	GVA-H-19-1206	(TJxTJ #5) x (TJxTJ #5)	64.2934	4.55651	37.9936	93.8755	hi	22	101.787	2.35434	-36.8353
LFP	GVA-H-19-1174	(Otto II x NEBf) x TJ's CBD	63.8053	3.75696	42.1656	88.1126	hi	23	101.787	2.35434	-37.3148
LFP	GVA-H-20-1001	Candida #1 x (TJxTJ #5)	59.0673	3.87838	40.7473	87.2169	i	24	101.787	2.35434	-41.9696
MCD	GVA-H-19-1178	(Winterlake #10) x TJ's CBD	154.667	2.92064	131	173	a	1	119.545	5.43284	29.379
MCD	GVA-H-20-1072	A2R4-MC-R2-1 x TJxTJ #4	147.538	3.98493	124	179	ab	2	119.545	5.43284	23.4162
MCD	GVA-H-19-1170	R4 x TJ's CBD	145.182	4.7841	120	177	ab	3	119.545	5.43284	21.4449
MCD	GVA-H-19-1162	Cornell-OP-2 x TJ's CBD	144.267	3.07442	126	166	ab	4	119.545	5.43284	20.6793
MCD	GVA-H-19-1197	Feral x TJ's CBD	143.6	3.63161	119	166	ab	5	119.545	5.43284	20.1217
MCD	GVA-H-19-1174	(Otto II x NEBf) x TJ's CBD	142.2	3.57931	120	165	abc	6	119.545	5.43284	18.9506
MCD	GVA-H-19-1164	Double Cherries #2 x TJ's CBD	136.6	4.08342	112	166	abcd	7	119.545	5.43284	14.2662
MCD	GVA-H-19-1177	(Winterlake #8) x TJ's CBD	134.933	3.24619	118	158	abcde	8	119.545	5.43284	12.872
MCD	GVA-H-19-1171	The Housewife #1 x TJ's CBD	132.733	2.15466	115	146	abcde	9	119.545	5.43284	11.0317
MCD	GVA-H-19-1160	Cherry Wine #4 x TJ's CBD	132.667	2.96273	112	159	abcde	10	119.545	5.43284	10.9759
MCD	GVA-H-19-1166	FL58 x TJ's CBD	132.067	3.54087	100	151	bcde	11	119.545	5.43284	10.474
MCD	GVA-H-19-1153	A2R4-HT-301-4 x TJ's CBD	128.2	5.15401	94	176	bcdef	12	119.545	5.43284	7.23954
MCD	GVA-H-19-1154	(AC/DC x Otto II #4) x TJ's CBD	126.733	4.47795	103	159	bcdefg	13	119.545	5.43284	6.01267
MCD	GVA-H-19-1169	Otto II #3 x TJ's CBD	126.667	4.90157	107	175	bcdefg	14	119.545	5.43284	5.95691
MCD	GVA-H-20-1063	(Lifter x TJ's CBD) #89 x TJ's CBD	120.533	7.51181	73	157	cdefg	15	119.545	5.43284	0.826362
MCD	GVA-H-20-1028	((PR x FD) x NEBf) x TJ's CBD	119.933	5.58012	70	165	cdefg	16	119.545	5.43284	0.324461
MCD	TJ's CBD	TJ's CBD (Stem Holdings)	119.545	5.43284	102	145	cdefg	17	NA	NA	NA
MCD	GVA-H-20-1117	(R4 #6 x TJ's CBD) #15 x (TJxTJ #4)	116.933	4.50235	94	164	defgh	18	119.545	5.43284	-2.18504
MCD	GVA-H-19-1157	Candida #1 x TJ's CBD	115.4	5.40264	75	145	defgh	19	119.545	5.43284	-3.46768
MCD	GVA-H-20-1087	(R4 #6 x TJ's CBD) #11 x (TJxTJ #4)	113	4.02847	94	140	efgh	20	119.545	5.43284	-5.47529
MCD	GVA-H-19-1161	Cornell-OP-1 x TJ's CBD	106.267	5.63025	72	142	fgh	21	119.545	5.43284	-11.1077
MCD	GVA-H-20-1001	Candida #1 x (TJxTJ #5)	103.75	4.22676	81	130	gh	22	119.545	5.43284	-13.2129
MCD	GVA-H-19-1205	(TJxTJ #4) x (TJxTJ #4)	94.4667	4.72568	64	125	hi	23	119.545	5.43284	-20.9785
MCD	GVA-H-19-1206	(TJxTJ #5) x (TJxTJ #5)	74.7692	2.91581	61	95	i	24	119.545	5.43284	-37.4554
MCDH	GVA-H-19-1153	A2R4-HT-301-4 x TJ's CBD	115.4	5.59234	81	160	a	1	66.1818	2.18182	74.3681
MCDH	GVA-H-19-1174	(Otto II x NEBf) x TJ's CBD	103.733	6.01939	76	149	ab	2	66.1818	2.18182	56.7399
MCDH	GVA-H-19-1154	(AC/DC x Otto II #4) x TJ's CBD	98.8667	4.31594	63	126	abc	3	66.1818	2.18182	49.3864
MCDH	GVA-H-20-1072	A2R4-MC-R2-1 x TJxTJ #4	97.9231	4.83372	64	120	abcd	4	66.1818	2.18182	47.9607
MCDH	GVA-H-19-1197	Feral x TJ's CBD	97	4.35453	73	129	abcd	5	66.1818	2.18182	46.5659
MCDH	GVA-H-19-1164	Double Cherries #2 x TJ's CBD	96.2667	3.72439	80	121	abcd	6	66.1818	2.18182	45.4579
MCDH	GVA-H-19-1178	(Winterlake #10) x TJ's CBD	92.8667	3.70568	75	119	bcde	7	66.1818	2.18182	40.3205
MCDH	GVA-H-19-1169	Otto II #3 x TJ's CBD	91.1333	2.73577	75	108	bcdef	8	66.1818	2.18182	37.7015
MCDH	GVA-H-19-1160	Cherry Wine #4 x TJ's CBD	90.7333	4.95068	65	125	bcdef	9	66.1818	2.18182	37.0971
MCDH	GVA-H-20-1028	((PR x FD) x NEBf) x TJ's CBD	89.7333	4.88581	62	120	bcdef	10	66.1818	2.18182	35.5861
MCDH	GVA-H-19-1162	Cornell-OP-2 x TJ's CBD	87.6667	1.65232	72	96	bcdefg	11	66.1818	2.18182	32.4634
MCDH	GVA-H-20-1063	(Lifter x TJ's CBD) #89 x TJ's CBD	85.4667	7.5611	42	128	bcdefg	12	66.1818	2.18182	29.1392
MCDH	GVA-H-19-1171	The Housewife #1 x TJ's CBD	85.4	2.88807	62	100	bcdefg	13	66.1818	2.18182	29.0385
MCDH	GVA-H-19-1166	FL58 x TJ's CBD	83.4667	2.4686	72	100	bcdefg	14	66.1818	2.18182	26.1172
MCDH	GVA-H-20-1117	(R4 #6 x TJ's CBD) #15 x (TJxTJ #4)	83.4667	4.35766	64	137	bcdefg	15	66.1818	2.18182	26.1172
MCDH	GVA-H-19-1170	R4 x TJ's CBD	80.0909	2.50619	64	90	cdefgh	16	66.1818	2.18182	21.0165
MCDH	GVA-H-20-1087	(R4 #6 x TJ's CBD) #11 x (TJxTJ #4)	77.9333	2.70532	57	94	cdefgh	17	66.1818	2.18182	17.7564
MCDH	GVA-H-19-1161	Cornell-OP-1 x TJ's CBD	76.5333	5.28958	43	110	defghi	18	66.1818	2.18182	15.641
MCDH	GVA-H-19-1177	(Winterlake #8) x TJ's CBD	76.3333	4.16295	60	113	defghi	19	66.1818	2.18182	15.3388
MCDH	GVA-H-20-1001	Candida #1 x (TJxTJ #5)	73.5833	3.18961	59	91	efghi	20	66.1818	2.18182	11.1836
MCDH	GVA-H-19-1157	Candida #1 x TJ's CBD	71.2	2.72764	51	91	fghi	21	66.1818	2.18182	7.58242
MCDH	TJ's CBD	TJ's CBD (Stem Holdings)	66.1818	2.18182	56	79	ghi	22	NA	NA	NA
MCDH	GVA-H-19-1205	(TJxTJ #4) x (TJxTJ #4)	58.8	3.78996	40	93	hi	23	66.1818	2.18182	-11.1538
MCDH	GVA-H-19-1206	(TJxTJ #5) x (TJxTJ #5)	54.5385	1.93687	42	64	i	24	66.1818	2.18182	-17.593
pDBM	GVA-H-19-1178	(Winterlake #10) x TJ's CBD	2.6915	0.0910143	1.92496	3.2946	a	1	1.69878	0.102635	58.4372
pDBM	GVA-H-19-1177	(Winterlake #8) x TJ's CBD	2.52851	0.129827	1.65737	3.32293	ab	2	1.69878	0.102635	48.8431
pDBM	GVA-H-19-1162	Cornell-OP-2 x TJ's CBD	2.46939	0.166135	1.57705	3.95443	ab	3	1.69878	0.102635	45.363
pDBM	GVA-H-19-1197	Feral x TJ's CBD	2.37214	0.0943187	1.57504	2.88684	abc	4	1.69878	0.102635	39.6381
pDBM	GVA-H-19-1169	Otto II #3 x TJ's CBD	2.3571	0.0970384	1.54489	3.17181	abc	5	1.69878	0.102635	38.7529
pDBM	GVA-H-19-1166	FL58 x TJ's CBD	2.2908	0.10083	1.54781	3.00378	abcd	6	1.69878	0.102635	34.8502
pDBM	GVA-H-19-1160	Cherry Wine #4 x TJ's CBD	2.14149	0.137829	1.33731	3.03933	abcde	7	1.69878	0.102635	26.0605
pDBM	GVA-H-19-1170	R4 x TJ's CBD	2.07431	0.167673	1.59167	3.5622	abcdef	8	1.69878	0.102635	22.1059
pDBM	GVA-H-19-1174	(Otto II x NEBf) x TJ's CBD	2.04662	0.146232	1.13046	3.33507	abcdef	9	1.69878	0.102635	20.4762
pDBM	GVA-H-19-1171	The Housewife #1 x TJ's CBD	1.94068	0.113135	1.24174	2.74358	bcdef	10	1.69878	0.102635	14.2401
pDBM	GVA-H-19-1164	Double Cherries #2 x TJ's CBD	1.88744	0.0935385	1.41471	2.58708	bcdef	11	1.69878	0.102635	11.106
pDBM	GVA-H-19-1154	(AC/DC x Otto II #4) x TJ's CBD	1.8599	0.135175	1.05956	3.17474	bcdef	12	1.69878	0.102635	9.48462
pDBM	GVA-H-20-1117	(R4 #6 x TJ's CBD) #15 x (TJxTJ #4)	1.7495	0.112853	0.96875	2.40582	cdefg	13	1.69878	0.102635	2.98607
pDBM	GVA-H-20-1072	A2R4-MC-R2-1 x TJxTJ #4	1.72884	0.0987956	1.09757	2.34103	cdefg	14	1.69878	0.102635	1.76961
pDBM	GVA-H-20-1028	((PR x FD) x NEBf) x TJ's CBD	1.70657	0.134318	0.487264	2.40736	cdefg	15	1.69878	0.102635	0.458486
pDBM	TJ's CBD	TJ's CBD (Stem Holdings)	1.69878	0.102635	1.07418	2.28164	cdefg	16	NA	NA	NA
pDBM	GVA-H-19-1153	A2R4-HT-301-4 x TJ's CBD	1.66104	0.0518721	1.16957	2.03112	defg	17	1.69878	0.102635	-2.22131
pDBM	GVA-H-20-1063	(Lifter x TJ's CBD) #89 x TJ's CBD	1.64586	0.241566	0.303989	3.01932	defg	18	1.69878	0.102635	-3.11507
pDBM	GVA-H-19-1161	Cornell-OP-1 x TJ's CBD	1.52491	0.189286	0.528195	2.68356	efgh	19	1.69878	0.102635	-10.2347
pDBM	GVA-H-19-1157	Candida #1 x TJ's CBD	1.4491	0.186759	0.335235	2.57831	fgh	20	1.69878	0.102635	-14.6973
pDBM	GVA-H-20-1087	(R4 #6 x TJ's CBD) #11 x (TJxTJ #4)	1.38001	0.1579	0.41125	2.36781	fgh	21	1.69878	0.102635	-18.7645
pDBM	GVA-H-20-1001	Candida #1 x (TJxTJ #5)	1.08466	0.0802282	0.756239	1.46376	ghi	22	1.69878	0.102635	-36.1505
pDBM	GVA-H-19-1205	(TJxTJ #4) x (TJxTJ #4)	0.870102	0.115761	0.274933	1.69984	hi	23	1.69878	0.102635	-48.7807
pDBM	GVA-H-19-1206	(TJxTJ #5) x (TJxTJ #5)	0.645111	0.0554183	0.374337	1.11109	i	24	1.69878	0.102635	-62.025
pDLeafBM	GVA-H-19-1178	(Winterlake #10) x TJ's CBD	1.54841	0.0431281	1.18461	1.83245	a	1	1.06992	0.0520422	44.7216
pDLeafBM	GVA-H-19-1162	Cornell-OP-2 x TJ's CBD	1.44533	0.0790902	1.0082	2.14525	ab	2	1.06992	0.0520422	35.0872
pDLeafBM	GVA-H-19-1177	(Winterlake #8) x TJ's CBD	1.44296	0.0633417	1.00227	1.82504	ab	3	1.06992	0.0520422	34.8655
pDLeafBM	GVA-H-19-1197	Feral x TJ's CBD	1.39294	0.0487502	0.984453	1.67234	abc	4	1.06992	0.0520422	30.1905
pDLeafBM	GVA-H-19-1169	Otto II #3 x TJ's CBD	1.3633	0.0467373	0.991891	1.77019	abcd	5	1.06992	0.0520422	27.4203
pDLeafBM	GVA-H-19-1166	FL58 x TJ's CBD	1.34689	0.0490022	0.993374	1.73164	abcd	6	1.06992	0.0520422	25.8869
pDLeafBM	GVA-H-19-1160	Cherry Wine #4 x TJ's CBD	1.26081	0.0649032	0.886636	1.68124	abcde	7	1.06992	0.0520422	17.8413
pDLeafBM	GVA-H-19-1170	R4 x TJ's CBD	1.21453	0.0866476	0.974102	2.01479	abcdef	8	1.06992	0.0520422	13.5157
pDLeafBM	GVA-H-19-1174	(Otto II x NEBf) x TJ's CBD	1.20756	0.0685869	0.77349	1.82604	bcdef	9	1.06992	0.0520422	12.8638
pDLeafBM	GVA-H-19-1171	The Housewife #1 x TJ's CBD	1.15009	0.0596698	0.764595	1.5997	bcdef	10	1.06992	0.0520422	7.49272
pDLeafBM	GVA-H-19-1164	Double Cherries #2 x TJ's CBD	1.12225	0.0468818	0.879224	1.47369	bcdef	11	1.06992	0.0520422	4.89068
pDLeafBM	GVA-H-19-1154	(AC/DC x Otto II #4) x TJ's CBD	1.11741	0.0661316	0.745802	1.77167	bcdef	12	1.06992	0.0520422	4.43807
pDLeafBM	TJ's CBD	TJ's CBD (Stem Holdings)	1.06992	0.0520422	0.753214	1.36547	cdefg	13	NA	NA	NA
pDLeafBM	GVA-H-20-1117	(R4 #6 x TJ's CBD) #15 x (TJxTJ #4)	1.06427	0.056866	0.669717	1.42181	cdefg	14	1.06992	0.0520422	-0.528003
pDLeafBM	GVA-H-20-1028	((PR x FD) x NEBf) x TJ's CBD	1.04641	0.0694736	0.447347	1.42922	defg	15	1.06992	0.0520422	-2.19764
pDLeafBM	GVA-H-20-1072	A2R4-MC-R2-1 x TJxTJ #4	1.02163	0.0503507	0.669717	1.322	defg	16	1.06992	0.0520422	-4.5135
pDLeafBM	GVA-H-20-1063	(Lifter x TJ's CBD) #89 x TJ's CBD	0.998331	0.111637	0.376189	1.66593	efg	17	1.06992	0.0520422	-6.69134
pDLeafBM	GVA-H-19-1153	A2R4-HT-301-4 x TJ's CBD	0.983012	0.0244009	0.749771	1.16486	efg	18	1.06992	0.0520422	-8.12311
pDLeafBM	GVA-H-19-1161	Cornell-OP-1 x TJ's CBD	0.958982	0.0966692	0.468102	1.52262	efg	19	1.06992	0.0520422	-10.3691
pDLeafBM	GVA-H-19-1157	Candida #1 x TJ's CBD	0.90608	0.0921224	0.370259	1.46925	fgh	20	1.06992	0.0520422	-15.3135
pDLeafBM	GVA-H-20-1087	(R4 #6 x TJ's CBD) #11 x (TJxTJ #4)	0.888951	0.0808239	0.408803	1.37437	fgh	21	1.06992	0.0520422	-16.9145
pDLeafBM	GVA-H-20-1001	Candida #1 x (TJxTJ #5)	0.750265	0.0406807	0.583734	0.942491	ghi	22	1.06992	0.0520422	-29.8768
pDLeafBM	GVA-H-19-1205	(TJxTJ #4) x (TJxTJ #4)	0.61588	0.0642104	0.296136	1.07046	hi	23	1.06992	0.0520422	-42.437
pDLeafBM	GVA-H-19-1206	(TJxTJ #5) x (TJxTJ #5)	0.483839	0.0281005	0.34654	0.720121	i	24	1.06992	0.0520422	-54.7782
pDStemBM	GVA-H-19-1178	(Winterlake #10) x TJ's CBD	1.14309	0.0484913	0.740348	1.46215	a	1	0.628854	0.0505924	81.7729
pDStemBM	GVA-H-19-1177	(Winterlake #8) x TJ's CBD	1.08556	0.0668661	0.655098	1.49789	ab	2	0.628854	0.0505924	72.6245
pDStemBM	GVA-H-19-1162	Cornell-OP-2 x TJ's CBD	1.02406	0.0872937	0.568848	1.80918	abc	3	0.628854	0.0505924	62.8462
pDStemBM	GVA-H-19-1169	Otto II #3 x TJ's CBD	0.993803	0.0505335	0.552996	1.40162	abcd	4	0.628854	0.0505924	58.0341
pDStemBM	GVA-H-19-1197	Feral x TJ's CBD	0.979201	0.0460155	0.590585	1.23301	abcd	5	0.628854	0.0505924	55.7121
pDStemBM	GVA-H-19-1166	FL58 x TJ's CBD	0.943911	0.0526102	0.554437	1.27214	abcd	6	0.628854	0.0505924	50.1003
pDStemBM	GVA-H-19-1160	Cherry Wine #4 x TJ's CBD	0.880675	0.0735867	0.450673	1.3581	abcde	7	0.628854	0.0505924	40.0445
pDStemBM	GVA-H-19-1170	R4 x TJ's CBD	0.859775	0.0820238	0.576054	1.5474	abcdef	8	0.628854	0.0505924	36.721
pDStemBM	GVA-H-19-1174	(Otto II x NEBf) x TJ's CBD	0.839065	0.0779286	0.356974	1.50903	abcdef	9	0.628854	0.0505924	33.4278
pDStemBM	GVA-H-19-1171	The Housewife #1 x TJ's CBD	0.790595	0.0549574	0.477148	1.19668	bcdef	10	0.628854	0.0505924	25.72
pDStemBM	GVA-H-19-1164	Double Cherries #2 x TJ's CBD	0.765194	0.0471646	0.535481	1.11339	bcdef	11	0.628854	0.0505924	21.6808
pDStemBM	GVA-H-19-1154	(AC/DC x Otto II #4) x TJ's CBD	0.742492	0.0693939	0.313761	1.40307	bcdef	12	0.628854	0.0505924	18.0707
pDStemBM	GVA-H-20-1072	A2R4-MC-R2-1 x TJxTJ #4	0.707206	0.0490113	0.427854	1.01903	cdefg	13	0.628854	0.0505924	12.4596
pDStemBM	GVA-H-20-1117	(R4 #6 x TJ's CBD) #15 x (TJxTJ #4)	0.68523	0.056711	0.299033	1.02404	cdefg	14	0.628854	0.0505924	8.96487
pDStemBM	GVA-H-19-1153	A2R4-HT-301-4 x TJ's CBD	0.67803	0.0282173	0.419796	0.866264	cdefg	15	0.628854	0.0505924	7.81994
pDStemBM	GVA-H-20-1028	((PR x FD) x NEBf) x TJ's CBD	0.660155	0.0652698	0.039917	0.978141	defg	16	0.628854	0.0505924	4.97758
pDStemBM	GVA-H-20-1063	(Lifter x TJ's CBD) #89 x TJ's CBD	0.647528	0.130278	-0.0722	1.35338	defg	17	0.628854	0.0505924	2.96956
pDStemBM	TJ's CBD	TJ's CBD (Stem Holdings)	0.628854	0.0505924	0.320968	0.916171	defgh	18	NA	NA	NA
pDStemBM	GVA-H-19-1161	Cornell-OP-1 x TJ's CBD	0.56593	0.0928748	0.060093	1.16095	efgh	19	0.628854	0.0505924	-10.0061
pDStemBM	GVA-H-19-1157	Candida #1 x TJ's CBD	0.543021	0.0950681	-0.035024	1.10907	efgh	20	0.628854	0.0505924	-13.649
pDStemBM	GVA-H-20-1087	(R4 #6 x TJ's CBD) #11 x (TJxTJ #4)	0.491059	0.0773871	0.002447	1.0053	fghi	21	0.628854	0.0505924	-21.9121
pDStemBM	GVA-H-20-1001	Candida #1 x (TJxTJ #5)	0.334396	0.0395475	0.172505	0.521268	ghi	22	0.628854	0.0505924	-46.8245
pDStemBM	GVA-H-19-1205	(TJxTJ #4) x (TJxTJ #4)	0.254221	0.0517557	-0.021203	0.629378	hi	23	0.628854	0.0505924	-59.5738
pDStemBM	GVA-H-19-1206	(TJxTJ #5) x (TJxTJ #5)	0.161272	0.0273178	0.027797	0.390973	i	24	0.628854	0.0505924	-74.3546
PM_71	GVA-H-20-1001	Candida #1 x (TJxTJ #5)	56.25	3.2054	35	70	a	1	17.9091	3.01648	214.086
PM_71	GVA-H-20-1087	(R4 #6 x TJ's CBD) #11 x (TJxTJ #4)	49.6667	5.7625	20	90	ab	2	17.9091	3.01648	177.327
PM_71	GVA-H-20-1117	(R4 #6 x TJ's CBD) #15 x (TJxTJ #4)	46.3333	5.98543	15	85	abc	3	17.9091	3.01648	158.714
PM_71	GVA-H-19-1171	The Housewife #1 x TJ's CBD	41	4.65986	15	75	abcd	4	17.9091	3.01648	128.934
PM_71	GVA-H-19-1157	Candida #1 x TJ's CBD	40.6667	6.67024	5	80	abcd	5	17.9091	3.01648	127.073
PM_71	GVA-H-19-1174	(Otto II x NEBf) x TJ's CBD	38	5.95219	5	70	abcde	6	17.9091	3.01648	112.183
PM_71	GVA-H-19-1178	(Winterlake #10) x TJ's CBD	37.3333	4.54781	15	75	abcde	7	17.9091	3.01648	108.46
PM_71	GVA-H-19-1205	(TJxTJ #4) x (TJxTJ #4)	37.3333	4.30577	20	75	abcde	8	17.9091	3.01648	108.46
PM_71	GVA-H-20-1063	(Lifter x TJ's CBD) #89 x TJ's CBD	35.6667	5.97349	0	75	abcde	9	17.9091	3.01648	99.154
PM_71	GVA-H-19-1153	A2R4-HT-301-4 x TJ's CBD	33.3333	4.54257	15	90	abcdef	10	17.9091	3.01648	86.1252
PM_71	GVA-H-19-1197	Feral x TJ's CBD	29.3333	3.67963	10	60	bcdefg	11	17.9091	3.01648	63.7902
PM_71	GVA-H-19-1164	Double Cherries #2 x TJ's CBD	26.6667	2.95468	10	50	cdefgh	12	17.9091	3.01648	48.9002
PM_71	GVA-H-19-1162	Cornell-OP-2 x TJ's CBD	26.3333	3.82556	10	55	cdefgh	13	17.9091	3.01648	47.0389
PM_71	GVA-H-20-1072	A2R4-MC-R2-1 x TJxTJ #4	25.1538	5.80323	0	55	cdefgh	14	17.9091	3.01648	40.4529
PM_71	GVA-H-20-1028	((PR x FD) x NEBf) x TJ's CBD	22.8	5.858	2	75	defgh	15	17.9091	3.01648	27.3096
PM_71	GVA-H-19-1160	Cherry Wine #4 x TJ's CBD	22.3333	2.28174	10	40	defgh	16	17.9091	3.01648	24.7039
PM_71	GVA-H-19-1177	(Winterlake #8) x TJ's CBD	20.8667	4.21095	0	50	defgh	17	17.9091	3.01648	16.5144
PM_71	TJ's CBD	TJ's CBD (Stem Holdings)	17.9091	3.01648	2	35	defgh	18	NA	NA	NA
PM_71	GVA-H-19-1161	Cornell-OP-1 x TJ's CBD	17.4667	4.91728	0	50	efgh	19	17.9091	3.01648	-2.47039
PM_71	GVA-H-19-1170	R4 x TJ's CBD	14.0909	2.92467	0	25	efgh	20	17.9091	3.01648	-21.3198
PM_71	GVA-H-19-1154	(AC/DC x Otto II #4) x TJ's CBD	10.5	4.19268	0	50	fgh	21	17.9091	3.01648	-41.3706
PM_71	GVA-H-19-1206	(TJxTJ #5) x (TJxTJ #5)	8.23077	1.38283	2	20	gh	22	17.9091	3.01648	-54.0414
PM_71	GVA-H-19-1166	FL58 x TJ's CBD	7	1.06904	0	15	gh	23	17.9091	3.01648	-60.9137
PM_71	GVA-H-19-1169	Otto II #3 x TJ's CBD	4.46667	1.40362	0	15	h	24	17.9091	3.01648	-75.0592
PM_86	GVA-H-20-1001	Candida #1 x (TJxTJ #5)	69.1667	1.48647	60	75	a	1	45	4.47214	53.7037
PM_86	GVA-H-20-1117	(R4 #6 x TJ's CBD) #15 x (TJxTJ #4)	60.3333	4.76762	20	85	ab	2	45	4.47214	34.0741
PM_86	GVA-H-20-1087	(R4 #6 x TJ's CBD) #11 x (TJxTJ #4)	58	5.99206	20	85	abc	3	45	4.47214	28.8889
PM_86	GVA-H-19-1205	(TJxTJ #4) x (TJxTJ #4)	57	5.296	15	80	abc	4	45	4.47214	26.6667
PM_86	GVA-H-19-1157	Candida #1 x TJ's CBD	54.6667	5.39988	15	80	abcd	5	45	4.47214	21.4815
PM_86	GVA-H-19-1153	A2R4-HT-301-4 x TJ's CBD	50.6667	4.94895	25	95	abcde	6	45	4.47214	12.5926
PM_86	GVA-H-19-1171	The Housewife #1 x TJ's CBD	49	4.76095	25	85	abcdef	7	45	4.47214	8.88889
PM_86	GVA-H-20-1072	A2R4-MC-R2-1 x TJxTJ #4	46.6923	7.44069	2	75	abcdef	8	45	4.47214	3.76068
PM_86	TJ's CBD	TJ's CBD (Stem Holdings)	45	4.47214	25	65	abcdef	9	NA	NA	NA
PM_86	GVA-H-19-1178	(Winterlake #10) x TJ's CBD	44.3333	4.33333	25	75	abcdef	10	45	4.47214	-1.48148
PM_86	GVA-H-19-1174	(Otto II x NEBf) x TJ's CBD	44	5.54634	10	75	abcdef	11	45	4.47214	-2.22222
PM_86	GVA-H-19-1197	Feral x TJ's CBD	43	4.41318	20	75	abcdef	12	45	4.47214	-4.44444
PM_86	GVA-H-19-1162	Cornell-OP-2 x TJ's CBD	41	5.87975	15	75	bcdef	13	45	4.47214	-8.88889
PM_86	GVA-H-20-1028	((PR x FD) x NEBf) x TJ's CBD	40.3333	4.53732	5	70	bcdef	14	45	4.47214	-10.3704
PM_86	GVA-H-20-1063	(Lifter x TJ's CBD) #89 x TJ's CBD	37.6667	5.02059	15	75	bcdef	15	45	4.47214	-16.2963
PM_86	GVA-H-19-1166	FL58 x TJ's CBD	36.6667	5.06309	15	65	bcdef	16	45	4.47214	-18.5185
PM_86	GVA-H-19-1161	Cornell-OP-1 x TJ's CBD	35	6.96932	5	75	cdefg	17	45	4.47214	-22.2222
PM_86	GVA-H-19-1177	(Winterlake #8) x TJ's CBD	34	5.71548	10	75	cdefg	18	45	4.47214	-24.4444
PM_86	GVA-H-19-1160	Cherry Wine #4 x TJ's CBD	31.3333	3.14214	15	60	defg	19	45	4.47214	-30.3704
PM_86	GVA-H-19-1170	R4 x TJ's CBD	28.1818	3.52089	10	45	defg	20	45	4.47214	-37.3737
PM_86	GVA-H-19-1206	(TJxTJ #5) x (TJxTJ #5)	27.6923	1.07647	20	35	efg	21	45	4.47214	-38.4615
PM_86	GVA-H-19-1164	Double Cherries #2 x TJ's CBD	27.3333	2.66667	10	45	efg	22	45	4.47214	-39.2593
PM_86	GVA-H-19-1154	(AC/DC x Otto II #4) x TJ's CBD	25.6667	5.1609	5	65	fg	23	45	4.47214	-42.963
PM_86	GVA-H-19-1169	Otto II #3 x TJ's CBD	11.3333	2.02053	1	25	g	24	45	4.47214	-74.8148
PM_92	GVA-H-20-1001	Candida #1 x (TJxTJ #5)	58.3333	2.24733	40	70	a	1	41.3636	4.0503	41.0256
PM_92	GVA-H-19-1205	(TJxTJ #4) x (TJxTJ #4)	55	5.07093	20	80	ab	2	41.3636	4.0503	32.967
PM_92	GVA-H-20-1117	(R4 #6 x TJ's CBD) #15 x (TJxTJ #4)	53.6667	4.69211	25	75	ab	3	41.3636	4.0503	29.7436
PM_92	GVA-H-20-1087	(R4 #6 x TJ's CBD) #11 x (TJxTJ #4)	53.3333	5.36005	20	80	ab	4	41.3636	4.0503	28.9377
PM_92	GVA-H-19-1157	Candida #1 x TJ's CBD	47	3.86683	25	70	abc	5	41.3636	4.0503	13.6264
PM_92	GVA-H-19-1171	The Housewife #1 x TJ's CBD	47	3.92792	25	75	abc	6	41.3636	4.0503	13.6264
PM_92	GVA-H-19-1153	A2R4-HT-301-4 x TJ's CBD	46.3333	4.74258	30	95	abc	7	41.3636	4.0503	12.0147
PM_92	GVA-H-20-1072	A2R4-MC-R2-1 x TJxTJ #4	44.3846	6.08122	2	75	abcd	8	41.3636	4.0503	7.30347
PM_92	GVA-H-19-1174	(Otto II x NEBf) x TJ's CBD	42	5.36301	10	75	abcd	9	41.3636	4.0503	1.53846
PM_92	GVA-H-19-1178	(Winterlake #10) x TJ's CBD	42	4.5198	15	70	abcd	10	41.3636	4.0503	1.53846
PM_92	TJ's CBD	TJ's CBD (Stem Holdings)	41.3636	4.0503	25	65	abcde	11	NA	NA	NA
PM_92	GVA-H-19-1162	Cornell-OP-2 x TJ's CBD	41	4.93288	20	75	abcde	12	41.3636	4.0503	-0.879121
PM_92	GVA-H-19-1177	(Winterlake #8) x TJ's CBD	38.3333	4.5687	10	70	abcde	13	41.3636	4.0503	-7.32601
PM_92	GVA-H-19-1197	Feral x TJ's CBD	34.6667	4.03752	15	65	bcde	14	41.3636	4.0503	-16.1905
PM_92	GVA-H-19-1160	Cherry Wine #4 x TJ's CBD	34	3.05505	15	55	bcde	15	41.3636	4.0503	-17.8022
PM_92	GVA-H-19-1206	(TJxTJ #5) x (TJxTJ #5)	33.0769	1.83786	25	40	bcde	16	41.3636	4.0503	-20.0338
PM_92	GVA-H-20-1063	(Lifter x TJ's CBD) #89 x TJ's CBD	31.4286	4.36735	10	65	cdef	17	41.3636	4.0503	-24.0188
PM_92	GVA-H-19-1166	FL58 x TJ's CBD	29.3333	3.11932	10	55	cdef	18	41.3636	4.0503	-29.0842
PM_92	GVA-H-20-1028	((PR x FD) x NEBf) x TJ's CBD	29.3333	4.10768	5	55	cdef	19	41.3636	4.0503	-29.0842
PM_92	GVA-H-19-1161	Cornell-OP-1 x TJ's CBD	28.8	5.32845	2	75	cdef	20	41.3636	4.0503	-30.3736
PM_92	GVA-H-19-1170	R4 x TJ's CBD	27.2727	3.52676	10	55	cdef	21	41.3636	4.0503	-34.0659
PM_92	GVA-H-19-1164	Double Cherries #2 x TJ's CBD	23.6667	2.46242	5	40	def	22	41.3636	4.0503	-42.7839
PM_92	GVA-H-19-1154	(AC/DC x Otto II #4) x TJ's CBD	20.3333	3.50057	5	50	ef	23	41.3636	4.0503	-50.8425
PM_92	GVA-H-19-1169	Otto II #3 x TJ's CBD	9.86667	1.8513	1	25	f	24	41.3636	4.0503	-76.1465
PTA	GVA-H-19-1162	Cornell-OP-2 x TJ's CBD	1.43842	0.0883826	0.95527	2.06269	a	1	0.784604	0.041625	83.3312
PTA	GVA-H-19-1197	Feral x TJ's CBD	1.1601	0.0893235	0.63772	2.21001	ab	2	0.784604	0.041625	47.8584
PTA	GVA-H-19-1170	R4 x TJ's CBD	1.12197	0.0633148	0.73959	1.50734	abc	3	0.784604	0.041625	42.9982
PTA	GVA-H-19-1154	(AC/DC x Otto II #4) x TJ's CBD	1.00992	0.0781601	0.52163	1.52278	bcd	4	0.784604	0.041625	28.7176
PTA	GVA-H-19-1160	Cherry Wine #4 x TJ's CBD	1.00107	0.0876428	0.41301	1.64271	bcd	5	0.784604	0.041625	27.5893
PTA	GVA-H-19-1178	(Winterlake #10) x TJ's CBD	0.983813	0.0658007	0.63104	1.67437	bcd	6	0.784604	0.041625	25.3898
PTA	GVA-H-19-1206	(TJxTJ #5) x (TJxTJ #5)	0.978528	0.0741639	0.62108	1.52947	bcd	7	0.784604	0.041625	24.7163
PTA	GVA-H-19-1171	The Housewife #1 x TJ's CBD	0.955847	0.0792006	0.46928	1.45983	bcd	8	0.784604	0.041625	21.8254
PTA	GVA-H-19-1164	Double Cherries #2 x TJ's CBD	0.939846	0.0551298	0.62093	1.46445	bcd	9	0.784604	0.041625	19.7861
PTA	GVA-H-19-1177	(Winterlake #8) x TJ's CBD	0.926999	0.0455304	0.71462	1.28668	bcd	10	0.784604	0.041625	18.1487
PTA	GVA-H-20-1087	(R4 #6 x TJ's CBD) #11 x (TJxTJ #4)	0.864162	0.0888344	0.39971	1.53935	bcde	11	0.784604	0.041625	10.1399
PTA	GVA-H-20-1117	(R4 #6 x TJ's CBD) #15 x (TJxTJ #4)	0.826287	0.0727088	0.52156	1.6398	bcdef	12	0.784604	0.041625	5.31262
PTA	GVA-H-19-1169	Otto II #3 x TJ's CBD	0.809807	0.0591446	0.42311	1.29209	cdef	13	0.784604	0.041625	3.2122
PTA	TJ's CBD	TJ's CBD (Stem Holdings)	0.784604	0.041625	0.56595	1.03216	cdef	14	NA	NA	NA
PTA	GVA-H-19-1166	FL58 x TJ's CBD	0.730786	0.0518098	0.47461	1.19264	def	15	0.784604	0.041625	-6.85921
PTA	GVA-H-20-1028	((PR x FD) x NEBf) x TJ's CBD	0.727134	0.0826219	0.22905	1.46651	def	16	0.784604	0.041625	-7.32467
PTA	GVA-H-20-1063	(Lifter x TJ's CBD) #89 x TJ's CBD	0.676075	0.084062	0.18609	1.4148	def	17	0.784604	0.041625	-13.8323
PTA	GVA-H-19-1161	Cornell-OP-1 x TJ's CBD	0.572943	0.0461212	0.33213	0.86905	ef	18	0.784604	0.041625	-26.9768
PTA	GVA-H-19-1157	Candida #1 x TJ's CBD	0.566859	0.0461623	0.26163	0.9027	ef	19	0.784604	0.041625	-27.7521
PTA	GVA-H-19-1205	(TJxTJ #4) x (TJxTJ #4)	0.517632	0.0481433	0.26789	0.89736	f	20	0.784604	0.041625	-34.0263
PTA	GVA-H-19-1174	(Otto II x NEBf) x TJ's CBD	0.495124	0.0442755	0.26441	0.85817	f	21	0.784604	0.041625	-36.895
PTA	GVA-H-20-1001	Candida #1 x (TJxTJ #5)	0.493515	0.037763	0.31114	0.71896	f	22	0.784604	0.041625	-37.1001
PTA	GVA-H-19-1153	A2R4-HT-301-4 x TJ's CBD	0.491949	0.0272238	0.31278	0.70374	f	23	0.784604	0.041625	-37.2996
PTA	GVA-H-20-1072	A2R4-MC-R2-1 x TJxTJ #4	0.488504	0.0519667	0.25239	0.96565	f	24	0.784604	0.041625	-37.7388
PTC	GVA-H-20-1072	A2R4-MC-R2-1 x TJxTJ #4	0.165118	0.0130559	0.0722664	0.223134	a	1	0.130777	0.00301133	26.259
PTC	GVA-H-19-1161	Cornell-OP-1 x TJ's CBD	0.160813	0.00891308	0.112208	0.228756	ab	2	0.130777	0.00301133	22.9669
PTC	GVA-H-20-1028	((PR x FD) x NEBf) x TJ's CBD	0.158825	0.010458	0.0950678	0.254833	ab	3	0.130777	0.00301133	21.4474
PTC	GVA-H-19-1205	(TJxTJ #4) x (TJxTJ #4)	0.156776	0.010205	0.094841	0.231879	abc	4	0.130777	0.00301133	19.8799
PTC	GVA-H-19-1174	(Otto II x NEBf) x TJ's CBD	0.153721	0.0111036	0.0908101	0.236877	abcd	5	0.130777	0.00301133	17.5438
PTC	GVA-H-19-1153	A2R4-HT-301-4 x TJ's CBD	0.147737	0.00847451	0.0839311	0.202735	abcde	6	0.130777	0.00301133	12.9683
PTC	GVA-H-19-1160	Cherry Wine #4 x TJ's CBD	0.137205	0.00634285	0.0978879	0.172286	abcdef	7	0.130777	0.00301133	4.915
PTC	GVA-H-20-1001	Candida #1 x (TJxTJ #5)	0.135428	0.0067672	0.0991271	0.184179	abcdef	8	0.130777	0.00301133	3.55605
PTC	GVA-H-19-1157	Candida #1 x TJ's CBD	0.133584	0.00870815	0.0996384	0.214793	abcdef	9	0.130777	0.00301133	2.14619
PTC	TJ's CBD	TJ's CBD (Stem Holdings)	0.130777	0.00301133	0.114129	0.144467	abcdef	10	NA	NA	NA
PTC	GVA-H-20-1117	(R4 #6 x TJ's CBD) #15 x (TJxTJ #4)	0.130014	0.00567708	0.0832163	0.176841	abcdef	11	0.130777	0.00301133	-0.583572
PTC	GVA-H-19-1162	Cornell-OP-2 x TJ's CBD	0.129944	0.00701615	0.072016	0.166782	abcdef	12	0.130777	0.00301133	-0.637131
PTC	GVA-H-20-1063	(Lifter x TJ's CBD) #89 x TJ's CBD	0.128725	0.0102265	0.0820018	0.23096	abcdef	13	0.130777	0.00301133	-1.56899
PTC	GVA-H-20-1087	(R4 #6 x TJ's CBD) #11 x (TJxTJ #4)	0.124794	0.00987239	0.0739023	0.233521	abcdef	14	0.130777	0.00301133	-4.57549
PTC	GVA-H-19-1166	FL58 x TJ's CBD	0.122194	0.00553417	0.0851692	0.164226	bcdef	15	0.130777	0.00301133	-6.56324
PTC	GVA-H-19-1178	(Winterlake #10) x TJ's CBD	0.121837	0.00536989	0.0898433	0.167554	bcdef	16	0.130777	0.00301133	-6.8359
PTC	GVA-H-19-1197	Feral x TJ's CBD	0.118335	0.00597986	0.085346	0.190363	cdef	17	0.130777	0.00301133	-9.51373
PTC	GVA-H-19-1177	(Winterlake #8) x TJ's CBD	0.115304	0.00423801	0.0955551	0.148586	def	18	0.130777	0.00301133	-11.832
PTC	GVA-H-19-1170	R4 x TJ's CBD	0.114652	0.00418789	0.0894656	0.139636	def	19	0.130777	0.00301133	-12.3303
PTC	GVA-H-19-1206	(TJxTJ #5) x (TJxTJ #5)	0.108335	0.00770208	0.0612893	0.158456	ef	20	0.130777	0.00301133	-17.1603
PTC	GVA-H-19-1171	The Housewife #1 x TJ's CBD	0.108233	0.00566891	0.0751107	0.162389	f	21	0.130777	0.00301133	-17.2386
PTC	GVA-H-19-1154	(AC/DC x Otto II #4) x TJ's CBD	0.106546	0.00506986	0.0751332	0.142271	f	22	0.130777	0.00301133	-18.529
PTC	GVA-H-19-1164	Double Cherries #2 x TJ's CBD	0.10587	0.00284727	0.0802676	0.120549	f	23	0.130777	0.00301133	-19.0455
PTC	GVA-H-19-1169	Otto II #3 x TJ's CBD	0.100559	0.00520243	0.0677932	0.13824	f	24	0.130777	0.00301133	-23.1069
PTDW	GVA-H-19-1162	Cornell-OP-2 x TJ's CBD	0.0445467	0.00305425	0.0273	0.0632	a	1	0.0249909	0.00160824	78.2515
PTDW	GVA-H-19-1170	R4 x TJ's CBD	0.0383091	0.00251108	0.0276	0.0492	ab	2	0.0249909	0.00160824	53.2921
PTDW	GVA-H-19-1154	(AC/DC x Otto II #4) x TJ's CBD	0.0382933	0.00340763	0.022	0.0652	ab	3	0.0249909	0.00160824	53.2291
PTDW	GVA-H-19-1197	Feral x TJ's CBD	0.03806	0.00350753	0.0198	0.0782	ab	4	0.0249909	0.00160824	52.2954
PTDW	GVA-H-19-1164	Double Cherries #2 x TJ's CBD	0.03504	0.00240285	0.0186	0.0496	ab	5	0.0249909	0.00160824	40.211
PTDW	GVA-H-19-1177	(Winterlake #8) x TJ's CBD	0.0340067	0.00227413	0.022	0.0534	abc	6	0.0249909	0.00160824	36.0761
PTDW	GVA-H-19-1178	(Winterlake #10) x TJ's CBD	0.0338533	0.00282221	0.0191	0.0653	abc	7	0.0249909	0.00160824	35.4626
PTDW	GVA-H-19-1171	The Housewife #1 x TJ's CBD	0.03266	0.00331994	0.0141	0.0557	abcd	8	0.0249909	0.00160824	30.6875
PTDW	GVA-H-19-1160	Cherry Wine #4 x TJ's CBD	0.0325667	0.00383583	0.0111	0.0632	abcd	9	0.0249909	0.00160824	30.3141
PTDW	GVA-H-20-1087	(R4 #6 x TJ's CBD) #11 x (TJxTJ #4)	0.02886	0.00406066	0.0093	0.0625	bcde	10	0.0249909	0.00160824	15.482
PTDW	GVA-H-19-1169	Otto II #3 x TJ's CBD	0.0275333	0.00172137	0.0153	0.0437	bcdef	11	0.0249909	0.00160824	10.1734
PTDW	GVA-H-20-1117	(R4 #6 x TJ's CBD) #15 x (TJxTJ #4)	0.0252667	0.00305514	0.0099	0.0584	bcdefg	12	0.0249909	0.00160824	1.10343
PTDW	TJ's CBD	TJ's CBD (Stem Holdings)	0.0249909	0.00160824	0.0163	0.0315	bcdefgh	13	NA	NA	NA
PTDW	GVA-H-20-1028	((PR x FD) x NEBf) x TJ's CBD	0.0240267	0.00310162	0.0086	0.0509	bcdefgh	14	0.0249909	0.00160824	-3.85837
PTDW	GVA-H-19-1206	(TJxTJ #5) x (TJxTJ #5)	0.0204308	0.00229867	0.0109	0.0383	cdefgh	15	0.0249909	0.00160824	-18.2472
PTDW	GVA-H-19-1166	FL58 x TJ's CBD	0.0200667	0.00158777	0.013	0.0357	defgh	16	0.0249909	0.00160824	-19.7041
PTDW	GVA-H-20-1063	(Lifter x TJ's CBD) #89 x TJ's CBD	0.0183733	0.0025995	0.0048	0.039	efgh	17	0.0249909	0.00160824	-26.4799
PTDW	GVA-H-19-1157	Candida #1 x TJ's CBD	0.0157	0.00180201	0.0054	0.0319	efgh	18	0.0249909	0.00160824	-37.1772
PTDW	GVA-H-19-1161	Cornell-OP-1 x TJ's CBD	0.0149867	0.00162078	0.0071	0.0259	fgh	19	0.0249909	0.00160824	-40.0315
PTDW	GVA-H-19-1153	A2R4-HT-301-4 x TJ's CBD	0.0144467	0.000904321	0.0078	0.0198	fgh	20	0.0249909	0.00160824	-42.1923
PTDW	GVA-H-20-1072	A2R4-MC-R2-1 x TJxTJ #4	0.0141077	0.0015915	0.0083	0.0286	fgh	21	0.0249909	0.00160824	-43.5487
PTDW	GVA-H-19-1205	(TJxTJ #4) x (TJxTJ #4)	0.0136067	0.00168959	0.0056	0.0272	gh	22	0.0249909	0.00160824	-45.5535
PTDW	GVA-H-19-1174	(Otto II x NEBf) x TJ's CBD	0.0121429	0.00126833	0.0043	0.0236	gh	23	0.0249909	0.00160824	-51.4109
PTDW	GVA-H-20-1001	Candida #1 x (TJxTJ #5)	0.0100833	0.0011864	0.0056	0.02	h	24	0.0249909	0.00160824	-59.652
PTFD	GVA-H-19-1170	R4 x TJ's CBD	76.2727	3.11037	63	85	a	1	63	0	21.0678
PTFD	GVA-H-19-1177	(Winterlake #8) x TJ's CBD	73.6	2.26527	63	85	ab	2	63	0	16.8254
PTFD	GVA-H-19-1164	Double Cherries #2 x TJ's CBD	73.2667	1.89854	63	85	ab	3	63	0	16.2963
PTFD	GVA-H-19-1169	Otto II #3 x TJ's CBD	72.8	1.42829	63	78	abc	4	63	0	15.5556
PTFD	GVA-H-19-1160	Cherry Wine #4 x TJ's CBD	70.7333	2.425	63	85	abc	5	63	0	12.2751
PTFD	GVA-H-19-1178	(Winterlake #10) x TJ's CBD	68.8667	1.66152	63	78	abcd	6	63	0	9.31217
PTFD	GVA-H-19-1154	(AC/DC x Otto II #4) x TJ's CBD	68.2	1.11355	63	78	abcd	7	63	0	8.25397
PTFD	GVA-H-19-1162	Cornell-OP-2 x TJ's CBD	66.8667	2.00206	63	85	abcde	8	63	0	6.13757
PTFD	GVA-H-19-1166	FL58 x TJ's CBD	66.3333	1.83787	56	85	abcde	9	63	0	5.29101
PTFD	GVA-H-19-1171	The Housewife #1 x TJ's CBD	65.4667	2.41003	56	85	abcde	10	63	0	3.91534
PTFD	TJ's CBD	TJ's CBD (Stem Holdings)	63	0	63	63	abcdef	11	NA	NA	NA
PTFD	GVA-H-19-1197	Feral x TJ's CBD	61.6	1.4	56	70	bcdef	12	63	0	-2.22222
PTFD	GVA-H-20-1117	(R4 #6 x TJ's CBD) #15 x (TJxTJ #4)	60.3333	3.31184	42	78	cdef	13	63	0	-4.2328
PTFD	GVA-H-19-1157	Candida #1 x TJ's CBD	56.9333	4.03375	35	70	defg	14	63	0	-9.62963
PTFD	GVA-H-19-1161	Cornell-OP-1 x TJ's CBD	54.2	3.6842	35	85	efgh	15	63	0	-13.9683
PTFD	GVA-H-19-1205	(TJxTJ #4) x (TJxTJ #4)	52.7333	3.12054	42	70	fgh	16	63	0	-16.2963
PTFD	GVA-H-20-1087	(R4 #6 x TJ's CBD) #11 x (TJxTJ #4)	52.4	4.03532	35	78	fgh	17	63	0	-16.8254
PTFD	GVA-H-20-1072	A2R4-MC-R2-1 x TJxTJ #4	52.2308	1.70276	42	63	fgh	18	63	0	-17.094
PTFD	GVA-H-19-1153	A2R4-HT-301-4 x TJ's CBD	50.8667	1.59722	42	63	fgh	19	63	0	-19.2593
PTFD	GVA-H-20-1028	((PR x FD) x NEBf) x TJ's CBD	49.4667	2.10185	35	63	fgh	20	63	0	-21.4815
PTFD	GVA-H-20-1063	(Lifter x TJ's CBD) #89 x TJ's CBD	46.2667	4.00888	28	78	ghi	21	63	0	-26.5608
PTFD	GVA-H-19-1174	(Otto II x NEBf) x TJ's CBD	42.9333	2.03415	35	63	hi	22	63	0	-31.8519
PTFD	GVA-H-19-1206	(TJxTJ #5) x (TJxTJ #5)	42.5385	0.538462	42	49	hi	23	63	0	-32.4786
PTFD	GVA-H-20-1001	Candida #1 x (TJxTJ #5)	35	0	35	35	i	24	63	0	-44.4444
PTL	GVA-H-19-1162	Cornell-OP-2 x TJ's CBD	5.07853	0.259733	3.71011	6.83199	a	1	3.7512	0.146092	35.384
PTL	GVA-H-19-1197	Feral x TJ's CBD	4.88917	0.290475	2.72643	8.04127	ab	2	3.7512	0.146092	30.336
PTL	GVA-H-19-1170	R4 x TJ's CBD	4.80278	0.207989	3.72007	6.05622	abc	3	3.7512	0.146092	28.033
PTL	GVA-H-19-1206	(TJxTJ #5) x (TJxTJ #5)	4.72242	0.316988	2.97009	6.53934	abc	4	3.7512	0.146092	25.891
PTL	GVA-H-19-1171	The Housewife #1 x TJ's CBD	4.64322	0.292004	2.52356	6.15838	abc	5	3.7512	0.146092	23.7795
PTL	GVA-H-19-1154	(AC/DC x Otto II #4) x TJ's CBD	4.61565	0.232098	2.82552	6.30955	abc	6	3.7512	0.146092	23.0445
PTL	GVA-H-19-1164	Double Cherries #2 x TJ's CBD	4.57298	0.201372	3.7295	6.79828	abc	7	3.7512	0.146092	21.9072
PTL	GVA-H-19-1178	(Winterlake #10) x TJ's CBD	4.43092	0.229827	3.24198	6.37969	abcd	8	3.7512	0.146092	18.1201
PTL	GVA-H-19-1177	(Winterlake #8) x TJ's CBD	4.38949	0.187901	3.42261	5.65026	abcd	9	3.7512	0.146092	17.0156
PTL	GVA-H-19-1160	Cherry Wine #4 x TJ's CBD	4.18445	0.276542	2.47965	6.04885	abcd	10	3.7512	0.146092	11.5496
PTL	GVA-H-20-1087	(R4 #6 x TJ's CBD) #11 x (TJxTJ #4)	4.17704	0.331034	1.91596	6.82367	abcd	11	3.7512	0.146092	11.3521
PTL	GVA-H-19-1169	Otto II #3 x TJ's CBD	4.06074	0.199551	2.83995	5.38261	abcde	12	3.7512	0.146092	8.25172
PTL	GVA-H-20-1117	(R4 #6 x TJ's CBD) #15 x (TJxTJ #4)	3.8336	0.219631	2.64966	6.09833	abcdef	13	3.7512	0.146092	2.19656
PTL	GVA-H-19-1166	FL58 x TJ's CBD	3.79028	0.213088	2.61764	5.60744	bcdef	14	3.7512	0.146092	1.04163
PTL	TJ's CBD	TJ's CBD (Stem Holdings)	3.7512	0.146092	2.90624	4.65884	bcdef	15	NA	NA	NA
PTL	GVA-H-20-1063	(Lifter x TJ's CBD) #89 x TJ's CBD	3.46168	0.315332	1.44706	6.04169	cdef	16	3.7512	0.146092	-7.71818
PTL	GVA-H-20-1028	((PR x FD) x NEBf) x TJ's CBD	3.28001	0.31343	1.20345	6.16545	def	17	3.7512	0.146092	-12.5611
PTL	GVA-H-19-1157	Candida #1 x TJ's CBD	3.18454	0.235058	1.48004	4.7241	def	18	3.7512	0.146092	-15.1061
PTL	GVA-H-19-1205	(TJxTJ #4) x (TJxTJ #4)	2.87125	0.215081	1.61973	4.23119	ef	19	3.7512	0.146092	-23.4579
PTL	GVA-H-19-1161	Cornell-OP-1 x TJ's CBD	2.86342	0.199402	1.73874	4.04067	ef	20	3.7512	0.146092	-23.6667
PTL	GVA-H-19-1153	A2R4-HT-301-4 x TJ's CBD	2.75124	0.134881	2.04948	3.65015	f	21	3.7512	0.146092	-26.657
PTL	GVA-H-20-1072	A2R4-MC-R2-1 x TJxTJ #4	2.74682	0.304392	1.65698	5.6275	f	22	3.7512	0.146092	-26.7749
PTL	GVA-H-19-1174	(Otto II x NEBf) x TJ's CBD	2.66681	0.243097	1.51704	4.69594	f	23	3.7512	0.146092	-28.9078
PTL	GVA-H-20-1001	Candida #1 x (TJxTJ #5)	2.59641	0.171469	1.88565	3.76938	f	24	3.7512	0.146092	-30.7845
PTP	GVA-H-19-1162	Cornell-OP-2 x TJ's CBD	12.0349	0.690247	8.59052	17.8391	a	1	8.68544	0.302987	38.5636
PTP	GVA-H-19-1197	Feral x TJ's CBD	11.2225	0.629814	6.48827	18.0389	ab	2	8.68544	0.302987	29.211
PTP	GVA-H-19-1170	R4 x TJ's CBD	11.1125	0.412093	9.12402	13.4421	abc	3	8.68544	0.302987	27.9444
PTP	GVA-H-19-1154	(AC/DC x Otto II #4) x TJ's CBD	10.9503	0.535154	7.46344	15.1656	abc	4	8.68544	0.302987	26.0767
PTP	GVA-H-19-1206	(TJxTJ #5) x (TJxTJ #5)	10.9193	0.722891	7.25284	16.0672	abc	5	8.68544	0.302987	25.7192
PTP	GVA-H-19-1171	The Housewife #1 x TJ's CBD	10.6606	0.648073	6.02619	13.7926	abc	6	8.68544	0.302987	22.7407
PTP	GVA-H-19-1164	Double Cherries #2 x TJ's CBD	10.5765	0.426654	8.56681	15.1416	abcd	7	8.68544	0.302987	21.7734
PTP	GVA-H-19-1169	Otto II #3 x TJ's CBD	10.185	0.567569	6.56817	14.914	abcde	8	8.68544	0.302987	17.2655
PTP	GVA-H-19-1178	(Winterlake #10) x TJ's CBD	10.1749	0.517129	7.27853	14.5676	abcde	9	8.68544	0.302987	17.1484
PTP	GVA-H-19-1177	(Winterlake #8) x TJ's CBD	10.1244	0.397971	7.96449	13.0081	abcde	10	8.68544	0.302987	16.5671
PTP	GVA-H-19-1160	Cherry Wine #4 x TJ's CBD	9.65928	0.632985	5.87417	14.2865	abcdef	11	8.68544	0.302987	11.2124
PTP	GVA-H-20-1087	(R4 #6 x TJ's CBD) #11 x (TJxTJ #4)	9.59145	0.767514	4.80363	16.1787	abcdefg	12	8.68544	0.302987	10.4314
PTP	GVA-H-20-1117	(R4 #6 x TJ's CBD) #15 x (TJxTJ #4)	8.95151	0.455601	6.28599	13.4835	bcdefgh	13	8.68544	0.302987	3.06346
PTP	GVA-H-19-1166	FL58 x TJ's CBD	8.77918	0.501873	6.02633	13.2653	bcdefgh	14	8.68544	0.302987	1.07929
PTP	TJ's CBD	TJ's CBD (Stem Holdings)	8.68544	0.302987	7.01633	10.6606	bcdefgh	15	NA	NA	NA
PTP	GVA-H-20-1063	(Lifter x TJ's CBD) #89 x TJ's CBD	8.30948	0.715242	3.56047	13.7806	cdefgh	16	8.68544	0.302987	-4.32861
PTP	GVA-H-20-1028	((PR x FD) x NEBf) x TJ's CBD	7.76347	0.700914	3.3608	13.7943	defgh	17	8.68544	0.302987	-10.6151
PTP	GVA-H-19-1157	Candida #1 x TJ's CBD	7.45618	0.489694	4.13829	10.67	efgh	18	8.68544	0.302987	-14.153
PTP	GVA-H-20-1001	Candida #1 x (TJxTJ #5)	6.82233	0.378176	4.97372	8.9599	fgh	19	8.68544	0.302987	-21.4509
PTP	GVA-H-19-1161	Cornell-OP-1 x TJ's CBD	6.79814	0.429934	4.4482	9.26969	gh	20	8.68544	0.302987	-21.7294
PTP	GVA-H-19-1153	A2R4-HT-301-4 x TJ's CBD	6.59441	0.340104	4.94197	9.22882	h	21	8.68544	0.302987	-24.0751
PTP	GVA-H-19-1205	(TJxTJ #4) x (TJxTJ #4)	6.58486	0.471307	3.81024	9.62238	h	22	8.68544	0.302987	-24.185
PTP	GVA-H-19-1174	(Otto II x NEBf) x TJ's CBD	6.56271	0.518446	4.00384	10.8974	h	23	8.68544	0.302987	-24.4401
PTP	GVA-H-20-1072	A2R4-MC-R2-1 x TJxTJ #4	6.40332	0.683355	3.82422	12.9583	h	24	8.68544	0.302987	-26.2752
SLA	GVA-H-19-1166	FL58 x TJ's CBD	191.085	3.29525	164.712	210.132	a	1	162.221	5.00918	17.7931
SLA	GVA-H-19-1169	Otto II #3 x TJ's CBD	188.769	4.57317	154.299	219.28	ab	2	162.221	5.00918	16.3651
SLA	GVA-H-19-1206	(TJxTJ #5) x (TJxTJ #5)	177.008	4.46463	144.783	205.902	abc	3	162.221	5.00918	9.115
SLA	GVA-H-19-1161	Cornell-OP-1 x TJ's CBD	176.681	4.20067	149.229	204.754	abc	4	162.221	5.00918	8.91343
SLA	GVA-H-19-1154	(AC/DC x Otto II #4) x TJ's CBD	174.067	2.75062	156.02	189.129	abcd	5	162.221	5.00918	7.30242
SLA	GVA-H-19-1170	R4 x TJ's CBD	171.736	4.73165	144.794	196.575	abcd	6	162.221	5.00918	5.86541
SLA	GVA-H-19-1197	Feral x TJ's CBD	171.663	4.41805	145.652	215.24	abcd	7	162.221	5.00918	5.82059
SLA	GVA-H-19-1171	The Housewife #1 x TJ's CBD	171.163	3.76946	153.381	201.38	abcd	8	162.221	5.00918	5.51239
SLA	GVA-H-19-1157	Candida #1 x TJ's CBD	170.418	4.76656	142.159	210.072	bcd	9	162.221	5.00918	5.05315
SLA	GVA-H-19-1160	Cherry Wine #4 x TJ's CBD	168.33	3.57607	149.162	196.744	cd	10	162.221	5.00918	3.76594
SLA	GVA-H-19-1162	Cornell-OP-2 x TJ's CBD	166.915	3.67544	144.264	199.304	cd	11	162.221	5.00918	2.89363
SLA	GVA-H-19-1205	(TJxTJ #4) x (TJxTJ #4)	163.98	2.39179	148.061	180.377	cd	12	162.221	5.00918	1.08424
SLA	GVA-H-20-1001	Candida #1 x (TJxTJ #5)	162.481	5.08376	139.235	203.951	cd	13	162.221	5.00918	0.160113
SLA	GVA-H-20-1072	A2R4-MC-R2-1 x TJxTJ #4	162.473	5.29295	140.202	214.291	cd	14	162.221	5.00918	0.155069
SLA	TJ's CBD	TJ's CBD (Stem Holdings)	162.221	5.00918	131.929	191.393	cd	15	NA	NA	NA
SLA	GVA-H-20-1117	(R4 #6 x TJ's CBD) #15 x (TJxTJ #4)	162.18	3.36971	137.569	187.512	cd	16	162.221	5.00918	-0.0256838
SLA	GVA-H-20-1087	(R4 #6 x TJ's CBD) #11 x (TJxTJ #4)	161.059	2.39162	142.191	176.963	cd	17	162.221	5.00918	-0.716564
SLA	GVA-H-19-1164	Double Cherries #2 x TJ's CBD	160.959	3.19088	148.529	195.577	cd	18	162.221	5.00918	-0.778015
SLA	GVA-H-19-1177	(Winterlake #8) x TJ's CBD	160.845	3.70537	134.448	184.375	cd	19	162.221	5.00918	-0.848503
SLA	GVA-H-20-1063	(Lifter x TJ's CBD) #89 x TJ's CBD	160.017	5.04691	121.984	196.778	cd	20	162.221	5.00918	-1.35895
SLA	GVA-H-19-1153	A2R4-HT-301-4 x TJ's CBD	157.498	3.31965	134.998	176.314	cd	21	162.221	5.00918	-2.91169
SLA	GVA-H-19-1178	(Winterlake #10) x TJ's CBD	156.257	1.90892	144.275	166.315	cd	22	162.221	5.00918	-3.67672
SLA	GVA-H-19-1174	(Otto II x NEBf) x TJ's CBD	155.178	5.15257	132.573	204.817	d	23	162.221	5.00918	-4.34197
SLA	GVA-H-20-1028	((PR x FD) x NEBf) x TJ's CBD	154.827	4.37171	123.893	178.645	d	24	162.221	5.00918	-4.55777
SPA	GVA-H-20-1001	Candida #1 x (TJxTJ #5)	51.6087	2.9357	35.443	74.7804	a	1	31.9204	1.20836	61.6796
SPA	GVA-H-19-1206	(TJxTJ #5) x (TJxTJ #5)	50.4116	2.18788	39.9339	62.7147	a	2	31.9204	1.20836	57.9295
SPA	GVA-H-19-1174	(Otto II x NEBf) x TJ's CBD	42.2963	2.36346	31.4771	61.4907	b	3	31.9204	1.20836	32.5058
SPA	GVA-H-19-1205	(TJxTJ #4) x (TJxTJ #4)	40.362	1.80904	30.171	53.1857	bc	4	31.9204	1.20836	26.446
SPA	GVA-H-19-1161	Cornell-OP-1 x TJ's CBD	40.3332	1.65996	32.5783	51.4838	bc	5	31.9204	1.20836	26.3557
SPA	GVA-H-20-1063	(Lifter x TJ's CBD) #89 x TJ's CBD	38.5304	1.6965	26.8486	51.0824	bcd	6	31.9204	1.20836	20.7078
SPA	GVA-H-19-1157	Candida #1 x TJ's CBD	38.3545	1.97506	28.2978	58.1463	bcde	7	31.9204	1.20836	20.1569
SPA	GVA-H-19-1166	FL58 x TJ's CBD	36.7294	0.780205	31.8793	41.1303	bcdef	8	31.9204	1.20836	15.0659
SPA	GVA-H-20-1072	A2R4-MC-R2-1 x TJxTJ #4	34.9724	1.15268	27.4337	41.9846	bcdefg	9	31.9204	1.20836	9.5614
SPA	GVA-H-20-1117	(R4 #6 x TJ's CBD) #15 x (TJxTJ #4)	34.9651	1.99769	26.9878	57.7485	bcdefg	10	31.9204	1.20836	9.53858
SPA	GVA-H-19-1153	A2R4-HT-301-4 x TJ's CBD	34.4655	0.841769	30.0984	40.4315	cdefg	11	31.9204	1.20836	7.97327
SPA	GVA-H-19-1162	Cornell-OP-2 x TJ's CBD	32.6499	0.858703	28.8568	41.9538	defgh	12	31.9204	1.20836	2.28539
SPA	GVA-H-20-1087	(R4 #6 x TJ's CBD) #11 x (TJxTJ #4)	32.2776	1.48462	24.6296	42.9796	defgh	13	31.9204	1.20836	1.11916
SPA	GVA-H-19-1160	Cherry Wine #4 x TJ's CBD	32.1565	1.01407	23.3231	39.237	defgh	14	31.9204	1.20836	0.739761
SPA	TJ's CBD	TJ's CBD (Stem Holdings)	31.9204	1.20836	21.7358	35.1606	defgh	15	NA	NA	NA
SPA	GVA-H-20-1028	((PR x FD) x NEBf) x TJ's CBD	31.7365	1.65057	24.2259	42.9742	defgh	16	31.9204	1.20836	-0.576012
SPA	GVA-H-19-1197	Feral x TJ's CBD	31.0715	0.850421	27.4661	39.2961	efgh	17	31.9204	1.20836	-2.65936
SPA	GVA-H-19-1171	The Housewife #1 x TJ's CBD	30.3895	1.19233	25.0153	41.9037	fgh	18	31.9204	1.20836	-4.79591
SPA	GVA-H-19-1170	R4 x TJ's CBD	29.6432	1.10887	25.7317	38.7111	fgh	19	31.9204	1.20836	-7.13397
SPA	GVA-H-19-1178	(Winterlake #10) x TJ's CBD	29.6013	0.752197	25.6412	33.5691	fgh	20	31.9204	1.20836	-7.26525
SPA	GVA-H-19-1169	Otto II #3 x TJ's CBD	29.3246	0.936108	20.3637	35.0107	fgh	21	31.9204	1.20836	-8.13202
SPA	GVA-H-19-1177	(Winterlake #8) x TJ's CBD	27.8212	0.88722	24.0056	34.0927	gh	22	31.9204	1.20836	-12.8417
SPA	GVA-H-19-1164	Double Cherries #2 x TJ's CBD	27.4043	0.91104	22.2004	33.3833	gh	23	31.9204	1.20836	-14.1478
SPA	GVA-H-19-1154	(AC/DC x Otto II #4) x TJ's CBD	26.8904	0.898429	22.9845	35.3732	h	24	31.9204	1.20836	-15.7578
TFD	GVA-H-19-1177	(Winterlake #8) x TJ's CBD	85.3333	1.81703	70	92	a	1	70	0	21.9048
TFD	GVA-H-19-1170	R4 x TJ's CBD	84.7273	2.96676	70	92	ab	2	70	0	21.039
TFD	GVA-H-19-1164	Double Cherries #2 x TJ's CBD	83.9333	1.59005	70	92	ab	3	70	0	19.9048
TFD	GVA-H-19-1169	Otto II #3 x TJ's CBD	83	1.36277	70	85	abc	4	70	0	18.5714
TFD	GVA-H-19-1154	(AC/DC x Otto II #4) x TJ's CBD	81	1.77281	70	85	abcd	5	70	0	15.7143
TFD	GVA-H-19-1160	Cherry Wine #4 x TJ's CBD	80.8	2.76405	70	92	abcd	6	70	0	15.4286
TFD	GVA-H-19-1178	(Winterlake #10) x TJ's CBD	78	2	70	85	abcd	7	70	0	11.4286
TFD	GVA-H-19-1166	FL58 x TJ's CBD	77.4667	2.1797	70	92	abcde	8	70	0	10.6667
TFD	GVA-H-19-1162	Cornell-OP-2 x TJ's CBD	74.9333	2.23919	70	92	abcdef	9	70	0	7.04762
TFD	GVA-H-19-1171	The Housewife #1 x TJ's CBD	74.5333	2.65629	63	92	abcdefg	10	70	0	6.47619
TFD	GVA-H-19-1197	Feral x TJ's CBD	70.2	2.14742	63	85	bcdefgh	11	70	0	0.285714
TFD	TJ's CBD	TJ's CBD (Stem Holdings)	70	0	70	70	bcdefghi	12	NA	NA	NA
TFD	GVA-H-20-1117	(R4 #6 x TJ's CBD) #15 x (TJxTJ #4)	69.8667	3.41407	49	85	cdefghi	13	70	0	-0.190476
TFD	GVA-H-19-1157	Candida #1 x TJ's CBD	67.6667	4.93739	42	85	defghi	14	70	0	-3.33333
TFD	GVA-H-19-1205	(TJxTJ #4) x (TJxTJ #4)	64.5333	2.73403	56	85	efghij	15	70	0	-7.80952
TFD	GVA-H-19-1161	Cornell-OP-1 x TJ's CBD	62.2	3.73682	42	92	fghij	16	70	0	-11.1429
TFD	GVA-H-19-1153	A2R4-HT-301-4 x TJ's CBD	61.1333	1.59722	49	70	ghij	17	70	0	-12.6667
TFD	GVA-H-20-1087	(R4 #6 x TJ's CBD) #11 x (TJxTJ #4)	59.8667	3.91683	42	85	hij	18	70	0	-14.4762
TFD	GVA-H-20-1072	A2R4-MC-R2-1 x TJxTJ #4	59.7692	1.70276	49	70	hij	19	70	0	-14.6154
TFD	GVA-H-20-1028	((PR x FD) x NEBf) x TJ's CBD	58.8	2.24499	42	70	hij	20	70	0	-16
TFD	GVA-H-19-1206	(TJxTJ #5) x (TJxTJ #5)	56	0	56	56	ijk	21	70	0	-20
TFD	GVA-H-20-1063	(Lifter x TJ's CBD) #89 x TJ's CBD	53.7333	4.11555	35	85	jk	22	70	0	-23.2381
TFD	GVA-H-19-1174	(Otto II x NEBf) x TJ's CBD	51.8	2.34663	42	70	jk	23	70	0	-26
TFD	GVA-H-20-1001	Candida #1 x (TJxTJ #5)	42	0	42	42	k	24	70	0	-40
TRKL	GVA-H-19-1206	(TJxTJ #5) x (TJxTJ #5)	21.5385	1.35218	12	28	a	1	2.27273	0.194978	847.692
TRKL	GVA-H-19-1174	(Otto II x NEBf) x TJ's CBD	21	2.12692	8	38	a	2	2.27273	0.194978	824
TRKL	GVA-H-20-1028	((PR x FD) x NEBf) x TJ's CBD	20.8	2.5842	6	39	a	3	2.27273	0.194978	815.2
TRKL	GVA-H-20-1063	(Lifter x TJ's CBD) #89 x TJ's CBD	16.2	2.58236	5	39	ab	4	2.27273	0.194978	612.8
TRKL	GVA-H-19-1169	Otto II #3 x TJ's CBD	15.7333	1.71677	9	29	ab	5	2.27273	0.194978	592.267
TRKL	GVA-H-19-1153	A2R4-HT-301-4 x TJ's CBD	14.7333	2.52882	4	37	abc	6	2.27273	0.194978	548.267
TRKL	GVA-H-20-1072	A2R4-MC-R2-1 x TJxTJ #4	14.6154	4.47004	5	50	abc	7	2.27273	0.194978	543.077
TRKL	GVA-H-19-1197	Feral x TJ's CBD	14.5333	2.16216	1	28	abc	8	2.27273	0.194978	539.467
TRKL	GVA-H-19-1166	FL58 x TJ's CBD	13.6667	1.62617	1	24	abc	9	2.27273	0.194978	501.333
TRKL	GVA-H-19-1171	The Housewife #1 x TJ's CBD	13.5333	1.75626	1	23	abc	10	2.27273	0.194978	495.467
TRKL	GVA-H-19-1164	Double Cherries #2 x TJ's CBD	12.2667	2.14801	2	30	abcd	11	2.27273	0.194978	439.733
TRKL	GVA-H-19-1178	(Winterlake #10) x TJ's CBD	11.5333	1.45689	3	24	abcd	12	2.27273	0.194978	407.467
TRKL	GVA-H-19-1160	Cherry Wine #4 x TJ's CBD	10.7333	2.40529	1	34	bcd	13	2.27273	0.194978	372.267
TRKL	GVA-H-20-1117	(R4 #6 x TJ's CBD) #15 x (TJxTJ #4)	10.5333	2.22511	2	36	bcd	14	2.27273	0.194978	363.467
TRKL	GVA-H-19-1161	Cornell-OP-1 x TJ's CBD	10.0667	1.21289	3	18	bcd	15	2.27273	0.194978	342.933
TRKL	GVA-H-19-1162	Cornell-OP-2 x TJ's CBD	9.6	0.8663	3	18	bcd	16	2.27273	0.194978	322.4
TRKL	GVA-H-19-1154	(AC/DC x Otto II #4) x TJ's CBD	8.4	1.27914	2	18	bcd	17	2.27273	0.194978	269.6
TRKL	GVA-H-20-1087	(R4 #6 x TJ's CBD) #11 x (TJxTJ #4)	7.6	0.960159	1	14	bcd	18	2.27273	0.194978	234.4
TRKL	GVA-H-19-1177	(Winterlake #8) x TJ's CBD	7.13333	0.955519	1	11	bcd	19	2.27273	0.194978	213.867
TRKL	GVA-H-19-1157	Candida #1 x TJ's CBD	7.06667	1.42917	1	17	bcd	20	2.27273	0.194978	210.933
TRKL	GVA-H-19-1205	(TJxTJ #4) x (TJxTJ #4)	6.8	0.781939	3	13	bcd	21	2.27273	0.194978	199.2
TRKL	GVA-H-20-1001	Candida #1 x (TJxTJ #5)	5.08333	0.949149	1	10	cd	22	2.27273	0.194978	123.667
TRKL	GVA-H-19-1170	R4 x TJ's CBD	4.27273	0.714663	1	8	cd	23	2.27273	0.194978	88
TRKL	TJ's CBD	TJ's CBD (Stem Holdings)	2.27273	0.194978	1	3	d	24	NA	NA	NA
VOL	GVA-H-19-1178	(Winterlake #10) x TJ's CBD	1377.24	64.396	943.011	1850.44	a	1	641.418	52.3535	114.719
VOL	GVA-H-19-1197	Feral x TJ's CBD	1366.47	70.1382	864.189	1690.82	a	2	641.418	52.3535	113.038
VOL	GVA-H-19-1177	(Winterlake #8) x TJ's CBD	1253.55	86.0743	716.721	1724.26	ab	3	641.418	52.3535	95.4341
VOL	GVA-H-19-1153	A2R4-HT-301-4 x TJ's CBD	1205.87	85.301	826.978	1838.16	abc	4	641.418	52.3535	88.0004
VOL	GVA-H-19-1169	Otto II #3 x TJ's CBD	1175.97	62.7379	751.798	1565.47	abc	5	641.418	52.3535	83.3387
VOL	GVA-H-19-1174	(Otto II x NEBf) x TJ's CBD	1064	81.3863	537.506	1868.85	abcd	6	641.418	52.3535	65.8819
VOL	GVA-H-19-1170	R4 x TJ's CBD	1046.57	117.14	637.081	1988.51	abcde	7	641.418	52.3535	63.1645
VOL	GVA-H-19-1160	Cherry Wine #4 x TJ's CBD	1043.81	82.7234	522.005	1611.8	abcde	8	641.418	52.3535	62.7342
VOL	GVA-H-19-1164	Double Cherries #2 x TJ's CBD	1028.15	68.1606	598.298	1407.09	abcde	9	641.418	52.3535	60.2932
VOL	GVA-H-19-1154	(AC/DC x Otto II #4) x TJ's CBD	993.746	87.7388	474.133	1606.95	abcde	10	641.418	52.3535	54.9295
VOL	GVA-H-19-1166	FL58 x TJ's CBD	990.548	59.5324	637.173	1342.4	abcde	11	641.418	52.3535	54.4309
VOL	GVA-H-19-1171	The Housewife #1 x TJ's CBD	943.162	73.8516	590.228	1734.73	bcdef	12	641.418	52.3535	47.0432
VOL	GVA-H-19-1162	Cornell-OP-2 x TJ's CBD	921.513	78.9488	487.163	1555.84	bcdefg	13	641.418	52.3535	43.6681
VOL	GVA-H-19-1157	Candida #1 x TJ's CBD	857.831	129.755	168.145	1966.93	cdefg	14	641.418	52.3535	33.7398
VOL	GVA-H-20-1072	A2R4-MC-R2-1 x TJxTJ #4	816.697	39.898	517.483	1051.21	cdefg	15	641.418	52.3535	27.3267
VOL	GVA-H-20-1028	((PR x FD) x NEBf) x TJ's CBD	734.462	46.0496	257.639	925.126	defg	16	641.418	52.3535	14.5059
VOL	GVA-H-20-1117	(R4 #6 x TJ's CBD) #15 x (TJxTJ #4)	715.234	74.6153	348.368	1294.81	defg	17	641.418	52.3535	11.5082
VOL	GVA-H-20-1063	(Lifter x TJ's CBD) #89 x TJ's CBD	662.054	113.062	54.9226	1142.72	efg	18	641.418	52.3535	3.21722
VOL	TJ's CBD	TJ's CBD (Stem Holdings)	641.418	52.3535	311.618	930.845	efgh	19	NA	NA	NA
VOL	GVA-H-20-1087	(R4 #6 x TJ's CBD) #11 x (TJxTJ #4)	582.684	76.9662	224.295	1230.57	fgh	20	641.418	52.3535	-9.15689
VOL	GVA-H-19-1161	Cornell-OP-1 x TJ's CBD	560.166	80.7473	198.557	1207.87	fghi	21	641.418	52.3535	-12.6676
VOL	GVA-H-20-1001	Candida #1 x (TJxTJ #5)	519.811	59.5586	291.316	949.952	ghi	22	641.418	52.3535	-18.9592
VOL	GVA-H-19-1205	(TJxTJ #4) x (TJxTJ #4)	263.472	39.9936	77.1725	529.473	hi	23	641.418	52.3535	-58.9235
VOL	GVA-H-19-1206	(TJxTJ #5) x (TJxTJ #5)	172.965	16.8105	86.6078	306.044	i	24	641.418	52.3535	-73.0339
WBM	GVA-H-19-1178	(Winterlake #10) x TJ's CBD	9.024	0.290921	6.57	10.94	a	1	5.79636	0.351051	55.6838
WBM	GVA-H-19-1162	Cornell-OP-2 x TJ's CBD	8.32867	0.533504	5.38	13.05	ab	2	5.79636	0.351051	43.6878
WBM	GVA-H-19-1177	(Winterlake #8) x TJ's CBD	8.31267	0.427272	5.34	10.89	ab	3	5.79636	0.351051	43.4118
WBM	GVA-H-19-1197	Feral x TJ's CBD	8.09533	0.307495	5.52	9.86	abc	4	5.79636	0.351051	39.6623
WBM	GVA-H-19-1169	Otto II #3 x TJ's CBD	7.77533	0.315267	5.27	10.52	abcd	5	5.79636	0.351051	34.1416
WBM	GVA-H-19-1166	FL58 x TJ's CBD	7.66467	0.330545	5.28	10.26	abcd	6	5.79636	0.351051	32.2323
WBM	GVA-H-19-1174	(Otto II x NEBf) x TJ's CBD	7.368	0.462654	4.44	11.54	abcde	7	5.79636	0.351051	27.1142
WBM	GVA-H-19-1160	Cherry Wine #4 x TJ's CBD	7.084	0.437805	4.56	9.92	abcdef	8	5.79636	0.351051	22.2146
WBM	GVA-H-19-1170	R4 x TJ's CBD	6.77182	0.584482	5.15	12.17	abcdefg	9	5.79636	0.351051	16.8287
WBM	GVA-H-19-1171	The Housewife #1 x TJ's CBD	6.52867	0.352563	4.38	9.37	bcdefgh	10	5.79636	0.351051	12.6338
WBM	GVA-H-19-1164	Double Cherries #2 x TJ's CBD	6.14933	0.316242	4.51	8.52	cdefgh	11	5.79636	0.351051	6.0895
WBM	GVA-H-19-1154	(AC/DC x Otto II #4) x TJ's CBD	6.11667	0.446092	3.61	10.53	cdefgh	12	5.79636	0.351051	5.52593
WBM	GVA-H-20-1072	A2R4-MC-R2-1 x TJxTJ #4	6.11385	0.339641	3.74	8.14	cdefgh	13	5.79636	0.351051	5.47727
WBM	GVA-H-20-1028	((PR x FD) x NEBf) x TJ's CBD	6.058	0.417168	2.24	8.22	cdefgh	14	5.79636	0.351051	4.5138
WBM	GVA-H-20-1117	(R4 #6 x TJ's CBD) #15 x (TJxTJ #4)	5.97267	0.337952	3.74	8.17	cdefgh	15	5.79636	0.351051	3.04161
WBM	GVA-H-20-1063	(Lifter x TJ's CBD) #89 x TJ's CBD	5.95667	0.753052	1.76	10.46	cdefgh	16	5.79636	0.351051	2.76558
WBM	GVA-H-19-1153	A2R4-HT-301-4 x TJ's CBD	5.85333	0.164597	4.28	7.08	defgh	17	5.79636	0.351051	0.982852
WBM	TJ's CBD	TJ's CBD (Stem Holdings)	5.79636	0.351051	3.66	7.79	defgh	18	NA	NA	NA
WBM	GVA-H-19-1161	Cornell-OP-1 x TJ's CBD	5.36533	0.585651	2.38	8.85	efgh	19	5.79636	0.351051	-7.43622
WBM	GVA-H-19-1157	Candida #1 x TJ's CBD	4.99133	0.548079	1.72	8.49	fghi	20	5.79636	0.351051	-13.8885
WBM	GVA-H-20-1087	(R4 #6 x TJ's CBD) #11 x (TJxTJ #4)	4.91867	0.466545	1.98	7.85	ghi	21	5.79636	0.351051	-15.1422
WBM	GVA-H-20-1001	Candida #1 x (TJxTJ #5)	4.28333	0.274412	3.16	5.58	hij	22	5.79636	0.351051	-26.1031
WBM	GVA-H-19-1205	(TJxTJ #4) x (TJxTJ #4)	3.07667	0.356188	1.22	5.8	ij	23	5.79636	0.351051	-46.9207
WBM	GVA-H-19-1206	(TJxTJ #5) x (TJxTJ #5)	2.48615	0.189553	1.56	4.08	j	24	5.79636	0.351051	-57.1084
WBML	GVA-H-19-1178	(Winterlake #10) x TJ's CBD	5.19338	0.139125	4.04315	6.0848	a	1	3.65059	0.178128	42.2613
WBML	GVA-H-19-1162	Cornell-OP-2 x TJ's CBD	4.87789	0.252746	3.43941	7.07953	ab	2	3.65059	0.178128	33.6193
WBML	GVA-H-19-1197	Feral x TJ's CBD	4.75514	0.159475	3.45019	5.7119	abc	3	3.65059	0.178128	30.2568
WBML	GVA-H-19-1177	(Winterlake #8) x TJ's CBD	4.74477	0.210278	3.22929	5.98107	abc	4	3.65059	0.178128	29.9727
WBML	GVA-H-19-1166	FL58 x TJ's CBD	4.5089	0.163268	3.38867	5.91476	abcd	5	3.65059	0.178128	23.5115
WBML	GVA-H-19-1169	Otto II #3 x TJ's CBD	4.49819	0.15198	3.38359	5.87121	abcd	6	3.65059	0.178128	23.2181
WBML	GVA-H-19-1174	(Otto II x NEBf) x TJ's CBD	4.35687	0.210249	3.03795	6.31847	abcde	7	3.65059	0.178128	19.347
WBML	GVA-H-19-1160	Cherry Wine #4 x TJ's CBD	4.17527	0.207101	2.99348	5.48735	abcdef	8	3.65059	0.178128	14.3724
WBML	GVA-H-19-1170	R4 x TJ's CBD	3.96681	0.307086	3.13183	6.8834	bcdefg	9	3.65059	0.178128	8.66206
WBML	GVA-H-19-1171	The Housewife #1 x TJ's CBD	3.87185	0.186375	2.69696	5.46338	bcdefg	10	3.65059	0.178128	6.06098
WBML	GVA-H-20-1028	((PR x FD) x NEBf) x TJ's CBD	3.72923	0.204112	2.0565	4.88011	cdefg	11	3.65059	0.178128	2.15405
WBML	GVA-H-20-1063	(Lifter x TJ's CBD) #89 x TJ's CBD	3.68944	0.315056	2.17802	5.7714	defg	12	3.65059	0.178128	1.06433
WBML	GVA-H-19-1154	(AC/DC x Otto II #4) x TJ's CBD	3.67664	0.219541	2.45714	5.87629	defg	13	3.65059	0.178128	0.713488
WBML	GVA-H-19-1164	Double Cherries #2 x TJ's CBD	3.65686	0.161794	2.80292	4.85329	defg	14	3.65059	0.178128	0.171633
WBML	TJ's CBD	TJ's CBD (Stem Holdings)	3.65059	0.178128	2.56638	4.662	defg	15	NA	NA	NA
WBML	GVA-H-20-1117	(R4 #6 x TJ's CBD) #15 x (TJxTJ #4)	3.63939	0.164853	2.58554	4.85475	defg	16	3.65059	0.178128	-0.306838
WBML	GVA-H-20-1072	A2R4-MC-R2-1 x TJxTJ #4	3.61493	0.174922	2.28208	4.59674	defg	17	3.65059	0.178128	-0.97694
WBML	GVA-H-19-1153	A2R4-HT-301-4 x TJ's CBD	3.46639	0.0793915	2.74377	4.06042	efg	18	3.65059	0.178128	-5.04562
WBML	GVA-H-19-1161	Cornell-OP-1 x TJ's CBD	3.40168	0.285776	1.95065	5.09314	efg	19	3.65059	0.178128	-6.8184
WBML	GVA-H-20-1087	(R4 #6 x TJ's CBD) #11 x (TJxTJ #4)	3.19829	0.222519	1.96822	4.69244	fgh	20	3.65059	0.178128	-12.3897
WBML	GVA-H-19-1157	Candida #1 x TJ's CBD	3.17186	0.247003	1.8997	4.83801	fgh	21	3.65059	0.178128	-13.1138
WBML	GVA-H-20-1001	Candida #1 x (TJxTJ #5)	2.96917	0.131318	2.43918	3.59287	ghi	22	3.65059	0.178128	-18.6659
WBML	GVA-H-19-1205	(TJxTJ #4) x (TJxTJ #4)	2.20103	0.187391	1.31409	3.65251	hi	23	3.65059	0.178128	-39.7074
WBML	GVA-H-19-1206	(TJxTJ #5) x (TJxTJ #5)	1.87049	0.0904612	1.44416	2.64433	i	24	3.65059	0.178128	-48.762
WBMS	GVA-H-19-1178	(Winterlake #10) x TJ's CBD	3.83062	0.154927	2.52685	4.8552	a	1	2.14577	0.172923	78.5195
WBMS	GVA-H-19-1177	(Winterlake #8) x TJ's CBD	3.5679	0.218819	2.11071	4.90893	ab	2	2.14577	0.172923	66.2756
WBMS	GVA-H-19-1162	Cornell-OP-2 x TJ's CBD	3.45077	0.281995	1.94059	5.97047	abc	3	2.14577	0.172923	60.8172
WBMS	GVA-H-19-1197	Feral x TJ's CBD	3.34019	0.149979	2.06981	4.1481	abcd	4	2.14577	0.172923	55.6637
WBMS	GVA-H-19-1169	Otto II #3 x TJ's CBD	3.27715	0.164525	1.88641	4.64879	abcd	5	2.14577	0.172923	52.7256
WBMS	GVA-H-19-1166	FL58 x TJ's CBD	3.15577	0.171112	1.89133	4.34524	abcd	6	2.14577	0.172923	47.069
WBMS	GVA-H-19-1174	(Otto II x NEBf) x TJ's CBD	3.01113	0.254249	1.40205	5.22153	abcde	7	2.14577	0.172923	40.3284
WBMS	GVA-H-19-1160	Cherry Wine #4 x TJ's CBD	2.90873	0.234331	1.53672	4.43265	abcdef	8	2.14577	0.172923	35.5564
WBMS	GVA-H-19-1170	R4 x TJ's CBD	2.80501	0.281472	1.96522	5.2866	abcdefg	9	2.14577	0.172923	30.7226
WBMS	GVA-H-19-1171	The Housewife #1 x TJ's CBD	2.65682	0.172076	1.68304	3.90662	bcdefg	10	2.14577	0.172923	23.8162
WBMS	GVA-H-20-1072	A2R4-MC-R2-1 x TJxTJ #4	2.49892	0.167705	1.45792	3.54326	bcdefgh	11	2.14577	0.172923	16.4578
WBMS	GVA-H-19-1164	Double Cherries #2 x TJ's CBD	2.49248	0.156836	1.70708	3.66671	bcdefgh	12	2.14577	0.172923	16.1575
WBMS	GVA-H-19-1154	(AC/DC x Otto II #4) x TJ's CBD	2.44003	0.228452	1.069	4.65371	bcdefgh	13	2.14577	0.172923	13.7133
WBMS	GVA-H-19-1153	A2R4-HT-301-4 x TJ's CBD	2.38694	0.0899587	1.53623	3.01958	cdefgh	14	2.14577	0.172923	11.2391
WBMS	GVA-H-20-1117	(R4 #6 x TJ's CBD) #15 x (TJxTJ #4)	2.33328	0.176055	1.15446	3.36264	cdefgh	15	2.14577	0.172923	8.73831
WBMS	GVA-H-20-1028	((PR x FD) x NEBf) x TJ's CBD	2.32877	0.216136	0.183502	3.33989	cdefgh	16	2.14577	0.172923	8.52843
WBMS	GVA-H-20-1063	(Lifter x TJ's CBD) #89 x TJ's CBD	2.26722	0.44145	-0.418015	4.6886	defgh	17	2.14577	0.172923	5.6599
WBMS	TJ's CBD	TJ's CBD (Stem Holdings)	2.14577	0.172923	1.09362	3.128	defgh	18	NA	NA	NA
WBMS	GVA-H-19-1161	Cornell-OP-1 x TJ's CBD	1.96366	0.301654	0.270774	3.82864	efghi	19	2.14577	0.172923	-8.48731
WBMS	GVA-H-19-1157	Candida #1 x TJ's CBD	1.81948	0.306142	-0.179699	3.65199	fghi	20	2.14577	0.172923	-15.2066
WBMS	GVA-H-20-1087	(R4 #6 x TJ's CBD) #11 x (TJxTJ #4)	1.72037	0.246604	0.0117813	3.29891	ghij	21	2.14577	0.172923	-19.825
WBMS	GVA-H-20-1001	Candida #1 x (TJxTJ #5)	1.31416	0.143105	0.720825	1.98713	hij	22	2.14577	0.172923	-38.7559
WBMS	GVA-H-19-1205	(TJxTJ #4) x (TJxTJ #4)	0.875633	0.170458	-0.0940871	2.14749	ij	23	2.14577	0.172923	-59.1927
WBMS	GVA-H-19-1206	(TJxTJ #5) x (TJxTJ #5)	0.615664	0.0991373	0.11584	1.43567	j	24	2.14577	0.172923	-71.3081
CBC	GVA-H-19-1164	Double Cherries #2 x TJ's CBD	1.19541	0.0651868	0.605961	1.66674	a	1	0.550065	0.0185513	117.321
CBC	GVA-H-19-1171	The Housewife #1 x TJ's CBD	0.90353	0.119632	0.422307	1.73889	b	2	0.550065	0.0185513	64.2588
CBC	GVA-H-19-1154	(AC/DC x Otto II #4) x TJ's CBD	0.834052	0.0833249	0.320781	1.30027	bc	3	0.550065	0.0185513	51.628
CBC	GVA-H-19-1178	(Winterlake #10) x TJ's CBD	0.811395	0.0923027	0.457051	1.43596	bcd	4	0.550065	0.0185513	47.5089
CBC	GVA-H-19-1160	Cherry Wine #4 x TJ's CBD	0.757923	0.128333	0.340604	2.03123	bcde	5	0.550065	0.0185513	37.7879
CBC	GVA-H-19-1166	FL58 x TJ's CBD	0.640546	0.0176161	0.524187	0.762339	bcdef	6	0.550065	0.0185513	16.4492
CBC	GVA-H-19-1169	Otto II #3 x TJ's CBD	0.635378	0.0706709	0.341525	1.24368	bcdefg	7	0.550065	0.0185513	15.5096
CBC	GVA-H-19-1153	A2R4-HT-301-4 x TJ's CBD	0.563199	0.0415065	0.358776	0.881738	cdefgh	8	0.550065	0.0185513	2.38778
CBC	TJ's CBD	TJ's CBD (Stem Holdings)	0.550065	0.0185513	0.483116	0.683368	cdefghi	9	NA	NA	NA
CBC	GVA-H-19-1177	(Winterlake #8) x TJ's CBD	0.544071	0.016978	0.462766	0.731268	defghi	10	0.550065	0.0185513	-1.08968
CBC	GVA-H-19-1162	Cornell-OP-2 x TJ's CBD	0.538827	0.0130861	0.431736	0.611681	efghi	11	0.550065	0.0185513	-2.0431
CBC	GVA-H-19-1161	Cornell-OP-1 x TJ's CBD	0.432056	0.0204692	0.29176	0.546493	fghi	12	0.550065	0.0185513	-21.4537
CBC	GVA-H-19-1197	Feral x TJ's CBD	0.426607	0.0209631	0.350588	0.607436	fghi	13	0.550065	0.0185513	-22.4442
CBC	GVA-H-19-1205	(TJxTJ #4) x (TJxTJ #4)	0.413283	0.0161005	0.303811	0.552824	fghi	14	0.550065	0.0185513	-24.8664
CBC	GVA-H-20-1001	Candida #1 x (TJxTJ #5)	0.396639	0.0265653	0.240934	0.543304	fghi	15	0.550065	0.0185513	-27.8924
CBC	GVA-H-19-1157	Candida #1 x TJ's CBD	0.371418	0.0218971	0.219279	0.516276	fghi	16	0.550065	0.0185513	-32.4775
CBC	GVA-H-20-1028	((PR x FD) x NEBf) x TJ's CBD	0.368486	0.0216363	0.209532	0.534457	ghi	17	0.550065	0.0185513	-33.0104
CBC	GVA-H-19-1206	(TJxTJ #5) x (TJxTJ #5)	0.353293	0.00999064	0.281227	0.408473	hi	18	0.550065	0.0185513	-35.7725
CBC	GVA-H-20-1087	(R4 #6 x TJ's CBD) #11 x (TJxTJ #4)	0.328976	0.0295288	0.188144	0.601407	hi	19	0.550065	0.0185513	-40.1932
CBC	GVA-H-20-1063	(Lifter x TJ's CBD) #89 x TJ's CBD	0.327877	0.0212732	0.191925	0.515014	hi	20	0.550065	0.0185513	-40.3931
CBC	GVA-H-20-1117	(R4 #6 x TJ's CBD) #15 x (TJxTJ #4)	0.308073	0.0336603	0.090602	0.525634	hi	21	0.550065	0.0185513	-43.9933
CBC	GVA-H-19-1174	(Otto II x NEBf) x TJ's CBD	0.303195	0.0217207	0.177511	0.447647	hi	22	0.550065	0.0185513	-44.8802
CBC	GVA-H-20-1072	A2R4-MC-R2-1 x TJxTJ #4	0.281581	0.021791	0.133324	0.423581	i	23	0.550065	0.0185513	-48.8095
CBC	GVA-H-19-1170	R4 x TJ's CBD	0.24717	0.0183102	0.163489	0.378315	i	24	0.550065	0.0185513	-55.0653
CBD	GVA-H-19-1166	FL58 x TJ's CBD	13.0357	0.56273	9.4395	16.7594	a	1	11.0699	0.55961	17.7578
CBD	GVA-H-19-1177	(Winterlake #8) x TJ's CBD	12.0691	0.439489	9.84322	15.0428	ab	2	11.0699	0.55961	9.02634
CBD	GVA-H-19-1178	(Winterlake #10) x TJ's CBD	11.7795	0.339527	9.79282	13.8119	ab	3	11.0699	0.55961	6.41057
CBD	TJ's CBD	TJ's CBD (Stem Holdings)	11.0699	0.55961	8.53714	14.706	abc	4	NA	NA	NA
CBD	GVA-H-19-1162	Cornell-OP-2 x TJ's CBD	10.8689	0.38922	8.32052	13.4631	abc	5	11.0699	0.55961	-1.81537
CBD	GVA-H-19-1171	The Housewife #1 x TJ's CBD	10.7803	0.460315	8.21077	13.8482	abc	6	11.0699	0.55961	-2.61578
CBD	GVA-H-19-1154	(AC/DC x Otto II #4) x TJ's CBD	10.1524	0.576038	5.14405	14.6364	bc	7	11.0699	0.55961	-8.28837
CBD	GVA-H-20-1001	Candida #1 x (TJxTJ #5)	10.1271	0.64447	7.18017	13.9932	bc	8	11.0699	0.55961	-8.51655
CBD	GVA-H-19-1164	Double Cherries #2 x TJ's CBD	9.92768	0.457842	6.81814	13.1455	bc	9	11.0699	0.55961	-10.3182
CBD	GVA-H-19-1205	(TJxTJ #4) x (TJxTJ #4)	9.30687	0.435393	6.44571	11.8646	cd	10	11.0699	0.55961	-15.9263
CBD	GVA-H-19-1161	Cornell-OP-1 x TJ's CBD	9.27938	0.47735	5.19135	12.8021	cd	11	11.0699	0.55961	-16.1746
CBD	GVA-H-19-1153	A2R4-HT-301-4 x TJ's CBD	9.17253	0.236546	7.86587	11.262	cd	12	11.0699	0.55961	-17.1398
CBD	GVA-H-19-1206	(TJxTJ #5) x (TJxTJ #5)	8.84209	0.314119	7.08938	10.829	cde	13	11.0699	0.55961	-20.1249
CBD	GVA-H-19-1169	Otto II #3 x TJ's CBD	8.74216	0.282188	6.97467	10.1649	cde	14	11.0699	0.55961	-21.0276
CBD	GVA-H-19-1160	Cherry Wine #4 x TJ's CBD	8.71183	0.452521	6.36274	11.2816	cde	15	11.0699	0.55961	-21.3016
CBD	GVA-H-19-1157	Candida #1 x TJ's CBD	8.57091	0.361664	6.4012	10.3271	cde	16	11.0699	0.55961	-22.5746
CBD	GVA-H-20-1028	((PR x FD) x NEBf) x TJ's CBD	7.43121	0.445328	4.91603	11.2695	def	17	11.0699	0.55961	-32.8701
CBD	GVA-H-19-1197	Feral x TJ's CBD	7.33132	0.329171	5.40479	9.77913	def	18	11.0699	0.55961	-33.7725
CBD	GVA-H-20-1087	(R4 #6 x TJ's CBD) #11 x (TJxTJ #4)	6.52776	0.725587	3.31201	13.6482	efg	19	11.0699	0.55961	-41.0314
CBD	GVA-H-20-1072	A2R4-MC-R2-1 x TJxTJ #4	6.40693	0.474313	2.40529	9.09536	efg	20	11.0699	0.55961	-42.1229
CBD	GVA-H-20-1117	(R4 #6 x TJ's CBD) #15 x (TJxTJ #4)	5.92291	0.904882	0.138839	11.5787	fg	21	11.0699	0.55961	-46.4953
CBD	GVA-H-19-1174	(Otto II x NEBf) x TJ's CBD	5.32084	0.411054	2.96139	8.17243	fg	22	11.0699	0.55961	-51.9341
CBD	GVA-H-20-1063	(Lifter x TJ's CBD) #89 x TJ's CBD	5.25623	0.377718	3.12745	8.16246	fg	23	11.0699	0.55961	-52.5178
CBD	GVA-H-19-1170	R4 x TJ's CBD	4.16936	0.304392	2.8213	6.17132	g	24	11.0699	0.55961	-62.336
CBD:CBC	GVA-H-20-1001	Candida #1 x (TJxTJ #5)	25.7115	0.681919	22.4543	29.9471	a	1	20.0613	0.556578	28.1646
CBD:CBC	GVA-H-19-1206	(TJxTJ #5) x (TJxTJ #5)	24.9997	0.412767	22.9179	27.9827	ab	2	20.0613	0.556578	24.616
CBD:CBC	GVA-H-19-1157	Candida #1 x TJ's CBD	23.523	0.794182	19.7624	29.8194	abc	3	20.0613	0.556578	17.2555
CBD:CBC	GVA-H-20-1072	A2R4-MC-R2-1 x TJxTJ #4	22.7873	0.675766	18.0409	26.1995	abcd	4	20.0613	0.556578	13.5882
CBD:CBC	GVA-H-19-1205	(TJxTJ #4) x (TJxTJ #4)	22.4517	0.425841	19.0431	24.7547	abcd	5	20.0613	0.556578	11.915
CBD:CBC	GVA-H-19-1177	(Winterlake #8) x TJ's CBD	22.2785	0.713203	17.9068	26.7591	abcde	6	20.0613	0.556578	11.0517
CBD:CBC	GVA-H-19-1161	Cornell-OP-1 x TJ's CBD	21.5853	0.730762	17.563	25.9885	abcdef	7	20.0613	0.556578	7.59654
CBD:CBC	GVA-H-19-1166	FL58 x TJ's CBD	20.3301	0.650759	16.7403	25.628	abcdefg	8	20.0613	0.556578	1.33983
CBD:CBC	GVA-H-20-1028	((PR x FD) x NEBf) x TJ's CBD	20.2903	0.477255	17.6617	23.4619	bcdefg	9	20.0613	0.556578	1.1415
CBD:CBC	GVA-H-19-1162	Cornell-OP-2 x TJ's CBD	20.1998	0.582398	15.4305	23.6072	bcdefg	10	20.0613	0.556578	0.690259
CBD:CBC	TJ's CBD	TJ's CBD (Stem Holdings)	20.0613	0.556578	17.3221	23.675	bcdefgh	11	NA	NA	NA
CBD:CBC	GVA-H-20-1087	(R4 #6 x TJ's CBD) #11 x (TJxTJ #4)	19.4169	0.567522	16.8401	24.399	cdefghi	12	20.0613	0.556578	-3.21216
CBD:CBC	GVA-H-19-1174	(Otto II x NEBf) x TJ's CBD	17.6614	0.747938	13.5279	23.7436	defghij	13	20.0613	0.556578	-11.963
CBD:CBC	GVA-H-19-1153	A2R4-HT-301-4 x TJ's CBD	17.5354	1.30289	9.4316	25.4231	defghij	14	20.0613	0.556578	-12.5913
CBD:CBC	GVA-H-19-1197	Feral x TJ's CBD	17.3143	0.513036	14.3314	20.4277	efghij	15	20.0613	0.556578	-13.693
CBD:CBC	GVA-H-20-1117	(R4 #6 x TJ's CBD) #15 x (TJxTJ #4)	17.0234	1.68711	1.5324	23.5426	fghij	16	20.0613	0.556578	-15.1434
CBD:CBC	GVA-H-19-1170	R4 x TJ's CBD	16.9251	0.410819	14.485	19.7168	fghij	17	20.0613	0.556578	-15.6332
CBD:CBC	GVA-H-19-1178	(Winterlake #10) x TJ's CBD	16.8329	1.53028	6.89233	25.2662	fghij	18	20.0613	0.556578	-16.093
CBD:CBC	GVA-H-19-1169	Otto II #3 x TJ's CBD	16.0699	1.67587	8.14525	24.9552	ghij	19	20.0613	0.556578	-19.8963
CBD:CBC	GVA-H-20-1063	(Lifter x TJ's CBD) #89 x TJ's CBD	16.0444	0.502802	13.5194	20.0609	ghij	20	20.0613	0.556578	-20.0233
CBD:CBC	GVA-H-19-1171	The Housewife #1 x TJ's CBD	14.6565	1.70102	6.10253	22.0831	hij	21	20.0613	0.556578	-26.9418
CBD:CBC	GVA-H-19-1160	Cherry Wine #4 x TJ's CBD	14.4391	1.39686	4.90786	21.0983	ij	22	20.0613	0.556578	-28.0253
CBD:CBC	GVA-H-19-1154	(AC/DC x Otto II #4) x TJ's CBD	13.9972	1.52924	6.90329	24.6845	j	23	20.0613	0.556578	-30.2279
CBD:CBC	GVA-H-19-1164	Double Cherries #2 x TJ's CBD	8.54588	0.46233	5.39553	12.2143	k	24	20.0613	0.556578	-57.4013
CBD:THC	GVA-H-19-1177	(Winterlake #8) x TJ's CBD	28.0415	0.372794	25.7622	30.5214	a	1	26.7918	0.587332	4.66456
CBD:THC	GVA-H-19-1206	(TJxTJ #5) x (TJxTJ #5)	27.4532	0.512091	23.6657	30.9832	a	2	26.7918	0.587332	2.46901
CBD:THC	GVA-H-19-1164	Double Cherries #2 x TJ's CBD	27.0038	0.406726	23.5451	29.1355	a	3	26.7918	0.587332	0.791621
CBD:THC	TJ's CBD	TJ's CBD (Stem Holdings)	26.7918	0.587332	23.1639	30.7671	a	4	NA	NA	NA
CBD:THC	GVA-H-19-1169	Otto II #3 x TJ's CBD	26.7827	0.46261	22.7484	30.1186	a	5	26.7918	0.587332	-0.0339069
CBD:THC	GVA-H-19-1178	(Winterlake #10) x TJ's CBD	26.6866	0.452012	24.8992	29.5964	a	6	26.7918	0.587332	-0.392612
CBD:THC	GVA-H-20-1001	Candida #1 x (TJxTJ #5)	26.518	0.607187	21.7974	29.1524	a	7	26.7918	0.587332	-1.02166
CBD:THC	GVA-H-19-1171	The Housewife #1 x TJ's CBD	26.2432	0.437624	23.6171	29.2294	a	8	26.7918	0.587332	-2.0473
CBD:THC	GVA-H-19-1166	FL58 x TJ's CBD	25.91	0.492651	22.6078	28.4401	a	9	26.7918	0.587332	-3.29104
CBD:THC	GVA-H-19-1205	(TJxTJ #4) x (TJxTJ #4)	25.9043	0.393155	22.4813	27.752	a	10	26.7918	0.587332	-3.31236
CBD:THC	GVA-H-19-1157	Candida #1 x TJ's CBD	25.7938	0.744239	18.7632	30.484	a	11	26.7918	0.587332	-3.72469
CBD:THC	GVA-H-20-1028	((PR x FD) x NEBf) x TJ's CBD	25.7455	0.40658	22.1471	28.4739	a	12	26.7918	0.587332	-3.90521
CBD:THC	GVA-H-19-1154	(AC/DC x Otto II #4) x TJ's CBD	25.6693	1.86018	0.942238	32.2678	a	13	26.7918	0.587332	-4.18953
CBD:THC	GVA-H-19-1153	A2R4-HT-301-4 x TJ's CBD	25.3594	0.548436	21.1534	29.2811	a	14	26.7918	0.587332	-5.34615
CBD:THC	GVA-H-19-1162	Cornell-OP-2 x TJ's CBD	25.3286	0.431959	21.2475	27.9011	a	15	26.7918	0.587332	-5.46123
CBD:THC	GVA-H-20-1072	A2R4-MC-R2-1 x TJxTJ #4	24.5976	1.99449	1.05292	28.8752	a	16	26.7918	0.587332	-8.18973
CBD:THC	GVA-H-19-1161	Cornell-OP-1 x TJ's CBD	24.0364	1.6485	2.19949	29.0732	a	17	26.7918	0.587332	-10.2845
CBD:THC	GVA-H-20-1063	(Lifter x TJ's CBD) #89 x TJ's CBD	14.7763	2.60199	0.933407	22.6237	b	18	26.7918	0.587332	-44.8474
CBD:THC	GVA-H-19-1174	(Otto II x NEBf) x TJ's CBD	14.3891	3.33735	0.653728	28.5638	b	19	26.7918	0.587332	-46.2928
CBD:THC	GVA-H-19-1160	Cherry Wine #4 x TJ's CBD	11.7179	2.95316	2.14648	29.0876	bc	20	26.7918	0.587332	-56.2629
CBD:THC	GVA-H-20-1117	(R4 #6 x TJ's CBD) #15 x (TJxTJ #4)	11.4529	3.13271	0.0204931	27.7322	bc	21	26.7918	0.587332	-57.2522
CBD:THC	GVA-H-20-1087	(R4 #6 x TJ's CBD) #11 x (TJxTJ #4)	10.3004	3.12847	0.679274	26.9326	bc	22	26.7918	0.587332	-61.554
CBD:THC	GVA-H-19-1197	Feral x TJ's CBD	3.77858	1.58473	1.90232	25.949	cd	23	26.7918	0.587332	-85.8965
CBD:THC	GVA-H-19-1170	R4 x TJ's CBD	0.802341	0.0263882	0.684806	0.947748	d	24	26.7918	0.587332	-97.0053
CBDV	GVA-H-20-1063	(Lifter x TJ's CBD) #89 x TJ's CBD	1.33918	0.325668	0.0410468	3.79204	a	1	0.0866132	0.0037035	1446.16
CBDV	GVA-H-20-1028	((PR x FD) x NEBf) x TJ's CBD	0.304933	0.0728292	0.0391969	0.860244	b	2	0.0866132	0.0037035	252.063
CBDV	GVA-H-19-1160	Cherry Wine #4 x TJ's CBD	0.299283	0.0404683	0.0486792	0.567075	b	3	0.0866132	0.0037035	245.54
CBDV	GVA-H-20-1072	A2R4-MC-R2-1 x TJxTJ #4	0.279805	0.109714	0.0450781	1.35457	b	4	0.0866132	0.0037035	223.051
CBDV	GVA-H-19-1206	(TJxTJ #5) x (TJxTJ #5)	0.0984873	0.00532504	0.0499992	0.126634	b	5	0.0866132	0.0037035	13.7093
CBDV	GVA-H-19-1178	(Winterlake #10) x TJ's CBD	0.0951183	0.00534042	0.0598113	0.143319	b	6	0.0866132	0.0037035	9.81967
CBDV	GVA-H-19-1205	(TJxTJ #4) x (TJxTJ #4)	0.0930184	0.00504854	0.0651802	0.133317	b	7	0.0866132	0.0037035	7.39518
CBDV	GVA-H-19-1161	Cornell-OP-1 x TJ's CBD	0.092612	0.0065032	0.0373725	0.14008	b	8	0.0866132	0.0037035	6.92598
CBDV	GVA-H-19-1174	(Otto II x NEBf) x TJ's CBD	0.0911402	0.0189832	0.034132	0.26375	b	9	0.0866132	0.0037035	5.22676
CBDV	TJ's CBD	TJ's CBD (Stem Holdings)	0.0866132	0.0037035	0.0672429	0.101598	b	10	NA	NA	NA
CBDV	GVA-H-19-1154	(AC/DC x Otto II #4) x TJ's CBD	0.0850735	0.00671367	0.045474	0.152057	b	11	0.0866132	0.0037035	-1.77763
CBDV	GVA-H-19-1166	FL58 x TJ's CBD	0.0800953	0.00731708	0.0416903	0.142866	b	12	0.0866132	0.0037035	-7.52528
CBDV	GVA-H-20-1001	Candida #1 x (TJxTJ #5)	0.0768624	0.00615472	0.0499751	0.117445	b	13	0.0866132	0.0037035	-11.2578
CBDV	GVA-H-19-1153	A2R4-HT-301-4 x TJ's CBD	0.0751073	0.00648024	0.0365143	0.118019	b	14	0.0866132	0.0037035	-13.2842
CBDV	GVA-H-19-1162	Cornell-OP-2 x TJ's CBD	0.0693229	0.00591594	0.040266	0.117152	b	15	0.0866132	0.0037035	-19.9626
CBDV	GVA-H-20-1117	(R4 #6 x TJ's CBD) #15 x (TJxTJ #4)	0.0667951	0.0117928	0.00696199	0.166732	b	16	0.0866132	0.0037035	-22.8811
CBDV	GVA-H-19-1169	Otto II #3 x TJ's CBD	0.0664748	0.00423903	0.0433696	0.0949156	b	17	0.0866132	0.0037035	-23.2509
CBDV	GVA-H-20-1087	(R4 #6 x TJ's CBD) #11 x (TJxTJ #4)	0.0635323	0.00859677	0.0255419	0.155217	b	18	0.0866132	0.0037035	-26.6483
CBDV	GVA-H-19-1177	(Winterlake #8) x TJ's CBD	0.0635281	0.00465354	0.0425517	0.096799	b	19	0.0866132	0.0037035	-26.653
CBDV	GVA-H-19-1164	Double Cherries #2 x TJ's CBD	0.0611915	0.0078638	0.0333368	0.144489	b	20	0.0866132	0.0037035	-29.3508
CBDV	GVA-H-19-1197	Feral x TJ's CBD	0.0585171	0.00485745	0.0345645	0.0936345	b	21	0.0866132	0.0037035	-32.4386
CBDV	GVA-H-19-1157	Candida #1 x TJ's CBD	0.0566858	0.00451461	0.0343652	0.0973116	b	22	0.0866132	0.0037035	-34.5529
CBDV	GVA-H-19-1171	The Housewife #1 x TJ's CBD	0.0527276	0.00297555	0.0304736	0.0694802	b	23	0.0866132	0.0037035	-39.1228
CBDV	GVA-H-19-1170	R4 x TJ's CBD	0.0309661	0.00372003	0.0171589	0.0544575	b	24	0.0866132	0.0037035	-64.2478
CBG	GVA-H-19-1166	FL58 x TJ's CBD	0.41966	0.0250155	0.236842	0.561208	a	1	0.240792	0.0235207	74.2828
CBG	GVA-H-20-1001	Candida #1 x (TJxTJ #5)	0.411135	0.0272575	0.250841	0.567231	ab	2	0.240792	0.0235207	70.7424
CBG	GVA-H-19-1160	Cherry Wine #4 x TJ's CBD	0.366389	0.040641	0.144406	0.70257	abc	3	0.240792	0.0235207	52.1595
CBG	GVA-H-19-1206	(TJxTJ #5) x (TJxTJ #5)	0.353324	0.0209402	0.219999	0.467146	abcd	4	0.240792	0.0235207	46.7338
CBG	GVA-H-19-1154	(AC/DC x Otto II #4) x TJ's CBD	0.351792	0.0324947	0.1701	0.578355	abcd	5	0.240792	0.0235207	46.0975
CBG	GVA-H-19-1177	(Winterlake #8) x TJ's CBD	0.33153	0.015753	0.219387	0.4615	abcd	6	0.240792	0.0235207	37.6828
CBG	GVA-H-19-1197	Feral x TJ's CBD	0.314285	0.0164094	0.212565	0.425785	abcde	7	0.240792	0.0235207	30.5211
CBG	GVA-H-19-1157	Candida #1 x TJ's CBD	0.309519	0.0202208	0.194302	0.471668	abcde	8	0.240792	0.0235207	28.5417
CBG	GVA-H-19-1153	A2R4-HT-301-4 x TJ's CBD	0.295806	0.0155364	0.169832	0.367195	bcdef	9	0.240792	0.0235207	22.8469
CBG	GVA-H-19-1164	Double Cherries #2 x TJ's CBD	0.283567	0.0197739	0.0712218	0.411512	cdef	10	0.240792	0.0235207	17.764
CBG	GVA-H-19-1161	Cornell-OP-1 x TJ's CBD	0.271926	0.0202863	0.175529	0.42675	cdefg	11	0.240792	0.0235207	12.9297
CBG	GVA-H-19-1178	(Winterlake #10) x TJ's CBD	0.26971	0.020792	0.176012	0.465207	cdefg	12	0.240792	0.0235207	12.0092
CBG	GVA-H-20-1063	(Lifter x TJ's CBD) #89 x TJ's CBD	0.264349	0.0239782	0.141212	0.505486	cdefg	13	0.240792	0.0235207	9.78286
CBG	GVA-H-19-1162	Cornell-OP-2 x TJ's CBD	0.258391	0.0165421	0.158922	0.381303	cdefgh	14	0.240792	0.0235207	7.30845
CBG	GVA-H-20-1117	(R4 #6 x TJ's CBD) #15 x (TJxTJ #4)	0.256456	0.0222647	0.0998192	0.431968	cdefgh	15	0.240792	0.0235207	6.50517
CBG	GVA-H-19-1171	The Housewife #1 x TJ's CBD	0.25601	0.0167371	0.167054	0.414475	cdefgh	16	0.240792	0.0235207	6.31965
CBG	TJ's CBD	TJ's CBD (Stem Holdings)	0.240792	0.0235207	0.0627915	0.358672	defgh	17	NA	NA	NA
CBG	GVA-H-19-1205	(TJxTJ #4) x (TJxTJ #4)	0.238356	0.0162999	0.11665	0.34461	defgh	18	0.240792	0.0235207	-1.01202
CBG	GVA-H-20-1087	(R4 #6 x TJ's CBD) #11 x (TJxTJ #4)	0.209676	0.0330207	0.028483	0.418206	efgh	19	0.240792	0.0235207	-12.9223
CBG	GVA-H-19-1169	Otto II #3 x TJ's CBD	0.200787	0.0310949	0.0334367	0.395473	efgh	20	0.240792	0.0235207	-16.6141
CBG	GVA-H-20-1028	((PR x FD) x NEBf) x TJ's CBD	0.184648	0.0166981	0.113095	0.302051	fgh	21	0.240792	0.0235207	-23.3166
CBG	GVA-H-20-1072	A2R4-MC-R2-1 x TJxTJ #4	0.178136	0.0135484	0.106594	0.262583	fgh	22	0.240792	0.0235207	-26.0208
CBG	GVA-H-19-1174	(Otto II x NEBf) x TJ's CBD	0.15698	0.0107634	0.106153	0.237017	gh	23	0.240792	0.0235207	-34.8068
CBG	GVA-H-19-1170	R4 x TJ's CBD	0.137339	0.0103628	0.0923565	0.190123	h	24	0.240792	0.0235207	-42.9636
CBL	GVA-H-19-1164	Double Cherries #2 x TJ's CBD	0.0891488	0.00439568	0.0662034	0.123903	a	1	0.0376947	0.0114664	136.502
CBL	GVA-H-19-1206	(TJxTJ #5) x (TJxTJ #5)	0.0710644	0.00272695	0.0540077	0.0935703	ab	2	0.0376947	0.0114664	88.5261
CBL	GVA-H-19-1157	Candida #1 x TJ's CBD	0.0624003	0.00646328	0	0.0916662	abc	3	0.0376947	0.0114664	65.541
CBL	GVA-H-20-1001	Candida #1 x (TJxTJ #5)	0.0528569	0.00568966	0.0157314	0.0802674	bcd	4	0.0376947	0.0114664	40.2235
CBL	GVA-H-19-1169	Otto II #3 x TJ's CBD	0.0489387	0.00449346	0	0.0854803	bcde	5	0.0376947	0.0114664	29.8289
CBL	GVA-H-19-1153	A2R4-HT-301-4 x TJ's CBD	0.0484601	0.00329467	0.02444	0.0682019	bcde	6	0.0376947	0.0114664	28.5594
CBL	GVA-H-19-1166	FL58 x TJ's CBD	0.0473802	0.00809785	0	0.0833238	bcdef	7	0.0376947	0.0114664	25.6944
CBL	GVA-H-19-1160	Cherry Wine #4 x TJ's CBD	0.0471623	0.00831642	0	0.0863189	bcdef	8	0.0376947	0.0114664	25.1163
CBL	GVA-H-20-1063	(Lifter x TJ's CBD) #89 x TJ's CBD	0.0453795	0.00669649	0	0.0855303	bcdefg	9	0.0376947	0.0114664	20.3867
CBL	GVA-H-19-1178	(Winterlake #10) x TJ's CBD	0.0417996	0.00758327	0	0.0859915	bcdefgh	10	0.0376947	0.0114664	10.8896
CBL	GVA-H-19-1205	(TJxTJ #4) x (TJxTJ #4)	0.0402247	0.00269374	0.0239161	0.0556521	bcdefgh	11	0.0376947	0.0114664	6.71179
CBL	GVA-H-19-1171	The Housewife #1 x TJ's CBD	0.0399892	0.00764256	0	0.0937998	bcdefgh	12	0.0376947	0.0114664	6.08704
CBL	TJ's CBD	TJ's CBD (Stem Holdings)	0.0376947	0.0114664	0	0.0892756	bcdefgh	13	NA	NA	NA
CBL	GVA-H-20-1117	(R4 #6 x TJ's CBD) #15 x (TJxTJ #4)	0.0374676	0.00589877	0	0.0709744	cdefgh	14	0.0376947	0.0114664	-0.602672
CBL	GVA-H-20-1028	((PR x FD) x NEBf) x TJ's CBD	0.0362959	0.00510732	0	0.0700472	cdefgh	15	0.0376947	0.0114664	-3.71094
CBL	GVA-H-19-1177	(Winterlake #8) x TJ's CBD	0.035131	0.00623544	0	0.0622047	cdefgh	16	0.0376947	0.0114664	-6.8013
CBL	GVA-H-20-1087	(R4 #6 x TJ's CBD) #11 x (TJxTJ #4)	0.0346279	0.00581622	0	0.0655504	cdefgh	17	0.0376947	0.0114664	-8.136
CBL	GVA-H-20-1072	A2R4-MC-R2-1 x TJxTJ #4	0.0336196	0.0072274	0	0.0700543	cdefgh	18	0.0376947	0.0114664	-10.8109
CBL	GVA-H-19-1174	(Otto II x NEBf) x TJ's CBD	0.0293473	0.00517843	0	0.0627361	defgh	19	0.0376947	0.0114664	-22.1447
CBL	GVA-H-19-1154	(AC/DC x Otto II #4) x TJ's CBD	0.0197798	0.00622994	0	0.0636444	defgh	20	0.0376947	0.0114664	-47.5262
CBL	GVA-H-19-1162	Cornell-OP-2 x TJ's CBD	0.0189775	0.0065154	0	0.0638992	efgh	21	0.0376947	0.0114664	-49.6548
CBL	GVA-H-19-1161	Cornell-OP-1 x TJ's CBD	0.0163697	0.00563425	0	0.0590044	fgh	22	0.0376947	0.0114664	-56.5729
CBL	GVA-H-19-1197	Feral x TJ's CBD	0.015376	0.00520551	0	0.0530143	gh	23	0.0376947	0.0114664	-59.2092
CBL	GVA-H-19-1170	R4 x TJ's CBD	0.0112295	0.00475512	0	0.0361838	h	24	0.0376947	0.0114664	-70.2093
propCBC	GVA-H-19-1164	Double Cherries #2 x TJ's CBD	0.100773	0.00468541	0.0707209	0.144906	a	1	0.0448073	0.00118147	124.904
propCBC	GVA-H-19-1171	The Housewife #1 x TJ's CBD	0.0729972	0.00944072	0.040438	0.132466	b	2	0.0448073	0.00118147	62.9135
propCBC	GVA-H-19-1154	(AC/DC x Otto II #4) x TJ's CBD	0.0699655	0.00760629	0.0268921	0.118951	b	3	0.0448073	0.00118147	56.1475
propCBC	GVA-H-19-1169	Otto II #3 x TJ's CBD	0.0631699	0.00618357	0.0364225	0.102344	bc	4	0.0448073	0.00118147	40.9812
propCBC	GVA-H-19-1160	Cherry Wine #4 x TJ's CBD	0.0620398	0.0098196	0.0308661	0.157045	bcd	5	0.0448073	0.00118147	38.4591
propCBC	GVA-H-19-1178	(Winterlake #10) x TJ's CBD	0.060583	0.00698528	0.0358641	0.118773	bcde	6	0.0448073	0.00118147	35.2077
propCBC	GVA-H-19-1153	A2R4-HT-301-4 x TJ's CBD	0.0536348	0.00390729	0.0351591	0.0883348	bcdef	7	0.0448073	0.00118147	19.7009
propCBC	TJ's CBD	TJ's CBD (Stem Holdings)	0.0448073	0.00118147	0.0378987	0.0508735	cdefg	8	NA	NA	NA
propCBC	GVA-H-19-1162	Cornell-OP-2 x TJ's CBD	0.0446745	0.00132799	0.0380834	0.0566249	cdefg	9	0.0448073	0.00118147	-0.296478
propCBC	GVA-H-19-1166	FL58 x TJ's CBD	0.044095	0.00130849	0.034961	0.0529409	cdefg	10	0.0448073	0.00118147	-1.58981
propCBC	GVA-H-20-1028	((PR x FD) x NEBf) x TJ's CBD	0.0426751	0.00105638	0.0361027	0.0501778	cdefg	11	0.0448073	0.00118147	-4.75857
propCBC	GVA-H-19-1161	Cornell-OP-1 x TJ's CBD	0.0408507	0.00131029	0.0341329	0.0498832	defg	12	0.0448073	0.00118147	-8.8304
propCBC	GVA-H-19-1177	(Winterlake #8) x TJ's CBD	0.0407479	0.00126793	0.033715	0.0494494	defg	13	0.0448073	0.00118147	-9.05974
propCBC	GVA-H-19-1205	(TJxTJ #4) x (TJxTJ #4)	0.0398384	0.000761895	0.036099	0.0467106	efg	14	0.0448073	0.00118147	-11.0895
propCBC	GVA-H-19-1174	(Otto II x NEBf) x TJ's CBD	0.039437	0.00330175	0.0208476	0.0641936	efg	15	0.0448073	0.00118147	-11.9853
propCBC	GVA-H-19-1157	Candida #1 x TJ's CBD	0.0380951	0.00118707	0.0301038	0.0450407	fg	16	0.0448073	0.00118147	-14.9803
propCBC	GVA-H-19-1197	Feral x TJ's CBD	0.0378213	0.00105764	0.0309315	0.0449487	fg	17	0.0448073	0.00118147	-15.5912
propCBC	GVA-H-20-1063	(Lifter x TJ's CBD) #89 x TJ's CBD	0.0370404	0.001736	0.0288146	0.0522879	fg	18	0.0448073	0.00118147	-17.3341
propCBC	GVA-H-20-1072	A2R4-MC-R2-1 x TJxTJ #4	0.0365255	0.00150663	0.0235723	0.042792	fg	19	0.0448073	0.00118147	-18.4832
propCBC	GVA-H-19-1206	(TJxTJ #5) x (TJxTJ #5)	0.035293	0.000488834	0.0323918	0.037773	fg	20	0.0448073	0.00118147	-21.2339
propCBC	GVA-H-20-1001	Candida #1 x (TJxTJ #5)	0.0346336	0.000828051	0.0295093	0.0387728	fg	21	0.0448073	0.00118147	-22.7054
propCBC	GVA-H-20-1087	(R4 #6 x TJ's CBD) #11 x (TJxTJ #4)	0.0305211	0.00262418	0.0204346	0.0473717	g	22	0.0448073	0.00118147	-31.8837
propCBC	GVA-H-20-1117	(R4 #6 x TJ's CBD) #15 x (TJxTJ #4)	0.0303126	0.00302094	0.00893941	0.0459241	g	23	0.0448073	0.00118147	-32.3489
propCBC	GVA-H-19-1170	R4 x TJ's CBD	0.0250245	0.000728587	0.0199259	0.028448	g	24	0.0448073	0.00118147	-44.1508
propCBD	GVA-H-19-1177	(Winterlake #8) x TJ's CBD	0.895262	0.00174768	0.885196	0.90636	a	1	0.892353	0.002303	0.32598
propCBD	TJ's CBD	TJ's CBD (Stem Holdings)	0.892353	0.002303	0.875586	0.907098	a	2	NA	NA	NA
propCBD	GVA-H-19-1162	Cornell-OP-2 x TJ's CBD	0.891645	0.00187161	0.873751	0.902618	a	3	0.892353	0.002303	-0.0793597
propCBD	GVA-H-19-1205	(TJxTJ #4) x (TJxTJ #4)	0.889939	0.00184969	0.876103	0.900959	a	4	0.892353	0.002303	-0.270513
propCBD	GVA-H-19-1166	FL58 x TJ's CBD	0.884668	0.00194284	0.868943	0.895982	a	5	0.892353	0.002303	-0.861228
propCBD	GVA-H-20-1001	Candida #1 x (TJxTJ #5)	0.884291	0.00216761	0.870617	0.895568	a	6	0.892353	0.002303	-0.903474
propCBD	GVA-H-19-1157	Candida #1 x TJ's CBD	0.883072	0.00224773	0.865465	0.897677	a	7	0.892353	0.002303	-1.04007
propCBD	GVA-H-19-1206	(TJxTJ #5) x (TJxTJ #5)	0.879931	0.00294837	0.865677	0.906409	a	8	0.892353	0.002303	-1.39208
propCBD	GVA-H-19-1178	(Winterlake #10) x TJ's CBD	0.876199	0.0065146	0.818625	0.906151	a	9	0.892353	0.002303	-1.81028
propCBD	GVA-H-19-1169	Otto II #3 x TJ's CBD	0.872843	0.00739671	0.833618	0.911324	a	10	0.892353	0.002303	-2.18638
propCBD	GVA-H-19-1153	A2R4-HT-301-4 x TJ's CBD	0.871934	0.0051149	0.833139	0.905482	a	11	0.892353	0.002303	-2.28825
propCBD	GVA-H-19-1161	Cornell-OP-1 x TJ's CBD	0.871155	0.0166212	0.63972	0.899014	a	12	0.892353	0.002303	-2.37551
propCBD	GVA-H-19-1171	The Housewife #1 x TJ's CBD	0.865758	0.00879273	0.808376	0.897856	a	13	0.892353	0.002303	-2.9803
propCBD	GVA-H-20-1028	((PR x FD) x NEBf) x TJ's CBD	0.859394	0.00771761	0.808222	0.896573	ab	14	0.892353	0.002303	-3.69347
propCBD	GVA-H-19-1164	Double Cherries #2 x TJ's CBD	0.831833	0.00521754	0.781845	0.863808	abc	15	0.892353	0.002303	-6.78206
propCBD	GVA-H-20-1072	A2R4-MC-R2-1 x TJxTJ #4	0.831372	0.0360114	0.425267	0.896245	abc	16	0.892353	0.002303	-6.83376
propCBD	GVA-H-19-1154	(AC/DC x Otto II #4) x TJ's CBD	0.831343	0.0291931	0.431243	0.898696	abc	17	0.892353	0.002303	-6.83695
propCBD	GVA-H-19-1160	Cherry Wine #4 x TJ's CBD	0.713983	0.02426	0.595899	0.847273	bcd	18	0.892353	0.002303	-19.9888
propCBD	GVA-H-19-1174	(Otto II x NEBf) x TJ's CBD	0.687637	0.0555504	0.370817	0.893666	cd	19	0.892353	0.002303	-22.9412
propCBD	GVA-H-19-1197	Feral x TJ's CBD	0.65001	0.0176465	0.604959	0.885899	d	20	0.892353	0.002303	-27.1577
propCBD	GVA-H-20-1087	(R4 #6 x TJ's CBD) #11 x (TJxTJ #4)	0.603693	0.062486	0.380949	0.898597	d	21	0.892353	0.002303	-32.3482
propCBD	GVA-H-20-1063	(Lifter x TJ's CBD) #89 x TJ's CBD	0.591958	0.0289882	0.442559	0.779827	d	22	0.892353	0.002303	-33.6632
propCBD	GVA-H-20-1117	(R4 #6 x TJ's CBD) #15 x (TJxTJ #4)	0.575248	0.0824465	0.0186865	0.889131	de	23	0.892353	0.002303	-35.5359
propCBD	GVA-H-19-1170	R4 x TJ's CBD	0.421033	0.00721121	0.38702	0.459381	e	24	0.892353	0.002303	-52.8176
propCBDV	GVA-H-20-1063	(Lifter x TJ's CBD) #89 x TJ's CBD	0.156044	0.0330204	0.00369753	0.399407	a	1	0.00703498	0.000210955	2118.11
propCBDV	GVA-H-20-1028	((PR x FD) x NEBf) x TJ's CBD	0.0372241	0.0084741	0.00464641	0.0881521	b	2	0.00703498	0.000210955	429.129
propCBDV	GVA-H-20-1072	A2R4-MC-R2-1 x TJxTJ #4	0.0355402	0.0134144	0.00653277	0.178702	b	3	0.00703498	0.000210955	405.193
propCBDV	GVA-H-19-1160	Cherry Wine #4 x TJ's CBD	0.0247703	0.00328016	0.00407747	0.0501619	b	4	0.00703498	0.000210955	252.102
propCBDV	GVA-H-19-1174	(Otto II x NEBf) x TJ's CBD	0.011711	0.00238386	0.00466896	0.0309758	b	5	0.00703498	0.000210955	66.4678
propCBDV	GVA-H-19-1206	(TJxTJ #5) x (TJxTJ #5)	0.00990033	0.00055591	0.00469375	0.0123881	b	6	0.00703498	0.000210955	40.7302
propCBDV	GVA-H-19-1205	(TJxTJ #4) x (TJxTJ #4)	0.00908126	0.000553455	0.00633898	0.0137163	b	7	0.00703498	0.000210955	29.0873
propCBDV	GVA-H-19-1161	Cornell-OP-1 x TJ's CBD	0.00868139	0.00047174	0.00460534	0.0112982	b	8	0.00703498	0.000210955	23.4033
propCBDV	GVA-H-19-1178	(Winterlake #10) x TJ's CBD	0.00716647	0.00045071	0.00454267	0.0101486	b	9	0.00703498	0.000210955	1.86913
propCBDV	GVA-H-19-1153	A2R4-HT-301-4 x TJ's CBD	0.00711633	0.000585021	0.00366277	0.0107372	b	10	0.00703498	0.000210955	1.15648
propCBDV	TJ's CBD	TJ's CBD (Stem Holdings)	0.00703498	0.000210955	0.0061064	0.00802516	b	11	NA	NA	NA
propCBDV	GVA-H-19-1154	(AC/DC x Otto II #4) x TJ's CBD	0.00698493	0.00051413	0.0046029	0.0127474	b	12	0.00703498	0.000210955	-0.711344
propCBDV	GVA-H-20-1001	Candida #1 x (TJxTJ #5)	0.00671702	0.000350785	0.00536772	0.00929563	b	13	0.00703498	0.000210955	-4.51971
propCBDV	GVA-H-19-1169	Otto II #3 x TJ's CBD	0.00659873	0.000319518	0.00458717	0.00866831	b	14	0.00703498	0.000210955	-6.20105
propCBDV	GVA-H-20-1117	(R4 #6 x TJ's CBD) #15 x (TJxTJ #4)	0.00645097	0.00105457	0.000937026	0.0127834	b	15	0.00703498	0.000210955	-8.30151
propCBDV	GVA-H-19-1157	Candida #1 x TJ's CBD	0.00582026	0.000354946	0.00371953	0.00860107	b	16	0.00703498	0.000210955	-17.2667
propCBDV	GVA-H-20-1087	(R4 #6 x TJ's CBD) #11 x (TJxTJ #4)	0.00580942	0.000681112	0.00283935	0.0100292	b	17	0.00703498	0.000210955	-17.4209
propCBDV	GVA-H-19-1162	Cornell-OP-2 x TJ's CBD	0.00567622	0.000425559	0.0036539	0.00850054	b	18	0.00703498	0.000210955	-19.3143
propCBDV	GVA-H-19-1166	FL58 x TJ's CBD	0.00535344	0.000346017	0.00378019	0.00857746	b	19	0.00703498	0.000210955	-23.9025
propCBDV	GVA-H-19-1197	Feral x TJ's CBD	0.00516334	0.000366964	0.00346715	0.00761938	b	20	0.00703498	0.000210955	-26.6048
propCBDV	GVA-H-19-1164	Double Cherries #2 x TJ's CBD	0.00499735	0.000480329	0.00306761	0.00949456	b	21	0.00703498	0.000210955	-28.9643
propCBDV	GVA-H-19-1177	(Winterlake #8) x TJ's CBD	0.00473165	0.00033354	0.00326035	0.00797585	b	22	0.00703498	0.000210955	-32.7411
propCBDV	GVA-H-19-1171	The Housewife #1 x TJ's CBD	0.00423801	0.000188943	0.00331167	0.00551335	b	23	0.00703498	0.000210955	-39.758
propCBDV	GVA-H-19-1170	R4 x TJ's CBD	0.00310079	0.000277083	0.00189239	0.00519927	b	24	0.00703498	0.000210955	-55.9232
propCBG	GVA-H-20-1001	Candida #1 x (TJxTJ #5)	0.0361958	0.00163169	0.0285526	0.0472623	a	1	0.0194116	0.00149626	86.4645
propCBG	GVA-H-19-1206	(TJxTJ #5) x (TJxTJ #5)	0.0353382	0.00185742	0.0206528	0.0427648	a	2	0.0194116	0.00149626	82.0468
propCBG	GVA-H-19-1157	Candida #1 x TJ's CBD	0.0317702	0.00141339	0.0225138	0.0416884	ab	3	0.0194116	0.00149626	63.6658
propCBG	GVA-H-20-1063	(Lifter x TJ's CBD) #89 x TJ's CBD	0.0296061	0.00187762	0.0166702	0.043384	abc	4	0.0194116	0.00149626	52.5177
propCBG	GVA-H-19-1160	Cherry Wine #4 x TJ's CBD	0.0291472	0.0024463	0.0171297	0.0531586	abcd	5	0.0194116	0.00149626	50.1533
propCBG	GVA-H-19-1154	(AC/DC x Otto II #4) x TJ's CBD	0.0287826	0.00245734	0.0182451	0.0484854	abcd	6	0.0194116	0.00149626	48.2754
propCBG	GVA-H-19-1166	FL58 x TJ's CBD	0.0283877	0.00105269	0.0222364	0.0350414	abcde	7	0.0194116	0.00149626	46.2406
propCBG	GVA-H-19-1153	A2R4-HT-301-4 x TJ's CBD	0.028129	0.00137291	0.017036	0.0360204	abcde	8	0.0194116	0.00149626	44.9083
propCBG	GVA-H-19-1197	Feral x TJ's CBD	0.028062	0.00142438	0.0195912	0.0403479	abcde	9	0.0194116	0.00149626	44.5628
propCBG	GVA-H-20-1117	(R4 #6 x TJ's CBD) #15 x (TJxTJ #4)	0.0255927	0.00229794	0.0151928	0.0486412	bcdef	10	0.0194116	0.00149626	31.8423
propCBG	GVA-H-19-1161	Cornell-OP-1 x TJ's CBD	0.02554	0.00141644	0.0171957	0.0359242	bcdef	11	0.0194116	0.00149626	31.5708
propCBG	GVA-H-19-1177	(Winterlake #8) x TJ's CBD	0.0247136	0.00100644	0.0184957	0.0305746	bcdef	12	0.0194116	0.00149626	27.3135
propCBG	GVA-H-19-1164	Double Cherries #2 x TJ's CBD	0.0239553	0.00160467	0.00683494	0.0334188	bcdef	13	0.0194116	0.00149626	23.407
propCBG	GVA-H-20-1072	A2R4-MC-R2-1 x TJxTJ #4	0.0232091	0.000980664	0.0170475	0.0279663	bcdefg	14	0.0194116	0.00149626	19.5629
propCBG	GVA-H-19-1205	(TJxTJ #4) x (TJxTJ #4)	0.0227722	0.00116339	0.0144083	0.0306418	cdefg	15	0.0194116	0.00149626	17.3122
propCBG	GVA-H-19-1162	Cornell-OP-2 x TJ's CBD	0.021202	0.00115697	0.0146963	0.0310333	cdefg	16	0.0194116	0.00149626	9.22348
propCBG	GVA-H-20-1028	((PR x FD) x NEBf) x TJ's CBD	0.0211954	0.001207	0.0140404	0.0307876	cdefg	17	0.0194116	0.00149626	9.18919
propCBG	GVA-H-19-1171	The Housewife #1 x TJ's CBD	0.0205971	0.00107108	0.0153962	0.028689	defg	18	0.0194116	0.00149626	6.10726
propCBG	GVA-H-19-1174	(Otto II x NEBf) x TJ's CBD	0.0200945	0.00133785	0.0138407	0.0304099	efg	19	0.0194116	0.00149626	3.5179
propCBG	GVA-H-19-1178	(Winterlake #10) x TJ's CBD	0.0199499	0.001239	0.0131659	0.0304544	efg	20	0.0194116	0.00149626	2.773
propCBG	GVA-H-19-1169	Otto II #3 x TJ's CBD	0.0198293	0.00304318	0.00349443	0.037983	efg	21	0.0194116	0.00149626	2.15163
propCBG	TJ's CBD	TJ's CBD (Stem Holdings)	0.0194116	0.00149626	0.0048613	0.0228336	efg	22	NA	NA	NA
propCBG	GVA-H-20-1087	(R4 #6 x TJ's CBD) #11 x (TJxTJ #4)	0.0178902	0.00247129	0.00341597	0.0328769	fg	23	0.0194116	0.00149626	-7.83756
propCBG	GVA-H-19-1170	R4 x TJ's CBD	0.0140605	0.000860908	0.0105101	0.0201316	g	24	0.0194116	0.00149626	-27.5666
propCBL	GVA-H-19-1164	Double Cherries #2 x TJ's CBD	0.00756525	0.000346083	0.00547021	0.0107721	a	1	0.00293799	0.000880839	157.498
propCBL	GVA-H-19-1206	(TJxTJ #5) x (TJxTJ #5)	0.00715898	0.000336431	0.00531754	0.00915359	ab	2	0.00293799	0.000880839	143.67
propCBL	GVA-H-19-1157	Candida #1 x TJ's CBD	0.00646899	0.000602114	0	0.00916366	abc	3	0.00293799	0.000880839	120.185
propCBL	GVA-H-20-1063	(Lifter x TJ's CBD) #89 x TJ's CBD	0.00498518	0.000785138	0	0.0113099	abcd	4	0.00293799	0.000880839	69.6803
propCBL	GVA-H-19-1169	Otto II #3 x TJ's CBD	0.00481384	0.000416037	0	0.00708946	abcd	5	0.00293799	0.000880839	63.8481
propCBL	GVA-H-20-1001	Candida #1 x (TJxTJ #5)	0.00462078	0.000467312	0.00196215	0.00694764	abcde	6	0.00293799	0.000880839	57.277
propCBL	GVA-H-19-1153	A2R4-HT-301-4 x TJ's CBD	0.00460495	0.000295571	0.00242002	0.00652379	bcde	7	0.00293799	0.000880839	56.7381
propCBL	GVA-H-20-1072	A2R4-MC-R2-1 x TJxTJ #4	0.00458998	0.00101789	0	0.0108298	bcde	8	0.00293799	0.000880839	56.2289
propCBL	GVA-H-20-1028	((PR x FD) x NEBf) x TJ's CBD	0.0043004	0.00072478	0	0.0120692	bcdef	9	0.00293799	0.000880839	46.3724
propCBL	GVA-H-19-1160	Cherry Wine #4 x TJ's CBD	0.00400146	0.000678636	0	0.0073462	cdefg	10	0.00293799	0.000880839	36.1975
propCBL	GVA-H-19-1205	(TJxTJ #4) x (TJxTJ #4)	0.00390865	0.000244259	0.0019966	0.00572576	cdefg	11	0.00293799	0.000880839	33.0383
propCBL	GVA-H-19-1174	(Otto II x NEBf) x TJ's CBD	0.00387606	0.000710439	0	0.00804921	cdefg	12	0.00293799	0.000880839	31.9291
propCBL	GVA-H-20-1117	(R4 #6 x TJ's CBD) #15 x (TJxTJ #4)	0.00372643	0.000612093	0	0.00823808	cdefg	13	0.00293799	0.000880839	26.8361
propCBL	GVA-H-19-1171	The Housewife #1 x TJ's CBD	0.00328951	0.000603103	0	0.00756187	defg	14	0.00293799	0.000880839	11.9648
propCBL	GVA-H-19-1166	FL58 x TJ's CBD	0.00318805	0.00057089	0	0.00682269	defg	15	0.00293799	0.000880839	8.51129
propCBL	GVA-H-20-1087	(R4 #6 x TJ's CBD) #11 x (TJxTJ #4)	0.00315989	0.000586939	0	0.00711157	defg	16	0.00293799	0.000880839	7.55272
propCBL	GVA-H-19-1178	(Winterlake #10) x TJ's CBD	0.00312082	0.000571015	0	0.00711267	defg	17	0.00293799	0.000880839	6.22321
propCBL	TJ's CBD	TJ's CBD (Stem Holdings)	0.00293799	0.000880839	0	0.00699575	defg	18	NA	NA	NA
propCBL	GVA-H-19-1177	(Winterlake #8) x TJ's CBD	0.00254511	0.000460859	0	0.00482398	defg	19	0.00293799	0.000880839	-13.3723
propCBL	GVA-H-19-1154	(AC/DC x Otto II #4) x TJ's CBD	0.00162188	0.000515202	0	0.0055275	efg	20	0.00293799	0.000880839	-44.7963
propCBL	GVA-H-19-1162	Cornell-OP-2 x TJ's CBD	0.00146063	0.000486758	0	0.00448407	fg	21	0.00293799	0.000880839	-50.2846
propCBL	GVA-H-19-1161	Cornell-OP-1 x TJ's CBD	0.00140648	0.000456904	0	0.00477005	fg	22	0.00293799	0.000880839	-52.1278
propCBL	GVA-H-19-1170	R4 x TJ's CBD	0.00130797	0.000572421	0	0.00443939	fg	23	0.00293799	0.000880839	-55.4808
propCBL	GVA-H-19-1197	Feral x TJ's CBD	0.00129846	0.000430986	0	0.00402307	g	24	0.00293799	0.000880839	-55.8046
propTHC	GVA-H-19-1170	R4 x TJ's CBD	0.527491	0.00838814	0.484708	0.565152	a	1	0.0334549	0.000677283	1476.72
propTHC	GVA-H-20-1117	(R4 #6 x TJ's CBD) #15 x (TJxTJ #4)	0.353852	0.0859512	0.0318205	0.933582	b	2	0.0334549	0.000677283	957.698
propTHC	GVA-H-20-1087	(R4 #6 x TJ's CBD) #11 x (TJxTJ #4)	0.334109	0.0651024	0.0328981	0.565251	b	3	0.0334549	0.000677283	898.684
propTHC	GVA-H-19-1197	Feral x TJ's CBD	0.273536	0.0179209	0.03414	0.318012	bc	4	0.0334549	0.000677283	717.627
propTHC	GVA-H-19-1174	(Otto II x NEBf) x TJ's CBD	0.230324	0.0581068	0.0302912	0.567235	bc	5	0.0334549	0.000677283	588.46
propTHC	GVA-H-20-1063	(Lifter x TJ's CBD) #89 x TJ's CBD	0.167729	0.0521937	0.0233156	0.484747	cd	6	0.0334549	0.000677283	401.36
propTHC	GVA-H-19-1160	Cherry Wine #4 x TJ's CBD	0.155328	0.0272212	0.0288887	0.289466	cd	7	0.0334549	0.000677283	364.292
propTHC	GVA-H-20-1072	A2R4-MC-R2-1 x TJxTJ #4	0.0612038	0.0285639	0.0275135	0.403891	d	8	0.0334549	0.000677283	82.9441
propTHC	GVA-H-19-1154	(AC/DC x Otto II #4) x TJ's CBD	0.0599411	0.0284167	0.0271092	0.457679	d	9	0.0334549	0.000677283	79.1699
propTHC	GVA-H-19-1161	Cornell-OP-1 x TJ's CBD	0.0519653	0.017078	0.0307259	0.290849	d	10	0.0334549	0.000677283	55.3295
propTHC	GVA-H-19-1162	Cornell-OP-2 x TJ's CBD	0.0353416	0.000584204	0.0323507	0.0411226	d	11	0.0334549	0.000677283	5.63954
propTHC	GVA-H-19-1157	Candida #1 x TJ's CBD	0.0346495	0.00104148	0.0294475	0.0461256	d	12	0.0334549	0.000677283	3.57095
propTHC	GVA-H-19-1153	A2R4-HT-301-4 x TJ's CBD	0.034581	0.000683959	0.0307856	0.0410412	d	13	0.0334549	0.000677283	3.36597
propTHC	GVA-H-19-1205	(TJxTJ #4) x (TJxTJ #4)	0.0344602	0.000499029	0.0322266	0.0389703	d	14	0.0334549	0.000677283	3.00501
propTHC	GVA-H-19-1166	FL58 x TJ's CBD	0.0343079	0.000619873	0.0313937	0.0387082	d	15	0.0334549	0.000677283	2.54961
propTHC	GVA-H-20-1001	Candida #1 x (TJxTJ #5)	0.0335418	0.000777971	0.0303137	0.0399413	d	16	0.0334549	0.000677283	0.259744
propTHC	GVA-H-20-1028	((PR x FD) x NEBf) x TJ's CBD	0.0334623	0.000446283	0.0313902	0.0364934	d	17	0.0334549	0.000677283	0.0221207
propTHC	TJ's CBD	TJ's CBD (Stem Holdings)	0.0334549	0.000677283	0.0291627	0.0377996	d	18	NA	NA	NA
propTHC	GVA-H-19-1171	The Housewife #1 x TJ's CBD	0.0331198	0.000676571	0.0282094	0.0361742	d	19	0.0334549	0.000677283	-1.00171
propTHC	GVA-H-19-1178	(Winterlake #10) x TJ's CBD	0.0329807	0.000661759	0.0283727	0.0363928	d	20	0.0334549	0.000677283	-1.41742
propTHC	GVA-H-19-1169	Otto II #3 x TJ's CBD	0.0327453	0.000698986	0.0287641	0.0379388	d	21	0.0334549	0.000677283	-2.12106
propTHC	GVA-H-19-1206	(TJxTJ #5) x (TJxTJ #5)	0.0321717	0.000543825	0.0292548	0.0365794	d	22	0.0334549	0.000677283	-3.83563
propTHC	GVA-H-19-1177	(Winterlake #8) x TJ's CBD	0.0319996	0.00039752	0.0293207	0.034677	d	23	0.0334549	0.000677283	-4.34987
propTHC	GVA-H-19-1164	Double Cherries #2 x TJ's CBD	0.0308753	0.000361686	0.0288204	0.0338979	d	24	0.0334549	0.000677283	-7.71059
propTHCV	GVA-H-20-1063	(Lifter x TJ's CBD) #89 x TJ's CBD	0.0126367	0.00163095	0.00458193	0.0245294	a	1	0	0	NA
propTHCV	GVA-H-19-1160	Cherry Wine #4 x TJ's CBD	0.0107302	0.00246569	0	0.0250819	ab	2	0	0	NA
propTHCV	GVA-H-19-1170	R4 x TJ's CBD	0.0079818	0.000648697	0.00537858	0.0118431	abc	3	0	0	NA
propTHCV	GVA-H-20-1072	A2R4-MC-R2-1 x TJxTJ #4	0.00755951	0.00563515	0	0.0745146	abcd	4	0	0	NA
propTHCV	GVA-H-19-1174	(Otto II x NEBf) x TJ's CBD	0.00692111	0.0025101	0	0.0343392	abcde	5	0	0	NA
propTHCV	GVA-H-20-1087	(R4 #6 x TJ's CBD) #11 x (TJxTJ #4)	0.00481781	0.00108267	0	0.00982383	bcde	6	0	0	NA
propTHCV	GVA-H-20-1117	(R4 #6 x TJ's CBD) #15 x (TJxTJ #4)	0.00481778	0.00129861	0	0.014294	bcde	7	0	0	NA
propTHCV	GVA-H-19-1197	Feral x TJ's CBD	0.00410817	0.000442399	0	0.00750069	bcde	8	0	0	NA
propTHCV	GVA-H-20-1028	((PR x FD) x NEBf) x TJ's CBD	0.00174829	0.000550186	0	0.00601204	cde	9	0	0	NA
propTHCV	GVA-H-19-1154	(AC/DC x Otto II #4) x TJ's CBD	0.00136042	0.00136042	0	0.0204063	cde	10	0	0	NA
propTHCV	GVA-H-19-1161	Cornell-OP-1 x TJ's CBD	0.000400845	0.000328776	0	0.00488166	cde	11	0	0	NA
propTHCV	GVA-H-19-1206	(TJxTJ #5) x (TJxTJ #5)	0.000206829	0.000111733	0	0.00114492	cde	12	0	0	NA
propTHCV	GVA-H-19-1157	Candida #1 x TJ's CBD	0.000123884	0.000123884	0	0.00185826	de	13	0	0	NA
propTHCV	GVA-H-19-1153	A2R4-HT-301-4 x TJ's CBD	0	0	0	0	e	14	0	0	NA
propTHCV	GVA-H-19-1162	Cornell-OP-2 x TJ's CBD	0	0	0	0	e	15	0	0	NA
propTHCV	GVA-H-19-1164	Double Cherries #2 x TJ's CBD	0	0	0	0	e	16	0	0	NA
propTHCV	GVA-H-19-1166	FL58 x TJ's CBD	0	0	0	0	e	17	0	0	NA
propTHCV	GVA-H-19-1169	Otto II #3 x TJ's CBD	0	0	0	0	e	18	0	0	NA
propTHCV	GVA-H-19-1171	The Housewife #1 x TJ's CBD	0	0	0	0	e	19	0	0	NA
propTHCV	GVA-H-19-1177	(Winterlake #8) x TJ's CBD	0	0	0	0	e	20	0	0	NA
propTHCV	GVA-H-19-1178	(Winterlake #10) x TJ's CBD	0	0	0	0	e	21	0	0	NA
propTHCV	GVA-H-19-1205	(TJxTJ #4) x (TJxTJ #4)	0	0	0	0	e	22	0	0	NA
propTHCV	GVA-H-20-1001	Candida #1 x (TJxTJ #5)	0	0	0	0	e	23	0	0	NA
propTHCV	TJ's CBD	TJ's CBD (Stem Holdings)	0	0	0	0	e	24	NA	NA	NA
THC	GVA-H-19-1170	R4 x TJ's CBD	5.18678	0.326366	3.62931	7.74009	a	1	0.411583	0.0148991	1160.2
THC	GVA-H-20-1087	(R4 #6 x TJ's CBD) #11 x (TJxTJ #4)	3.85269	0.828078	0.296494	9.06986	ab	2	0.411583	0.0148991	836.068
THC	GVA-H-20-1117	(R4 #6 x TJ's CBD) #15 x (TJxTJ #4)	3.53617	0.857739	0.302895	9.72015	abc	3	0.411583	0.0148991	759.164
THC	GVA-H-19-1197	Feral x TJ's CBD	3.14337	0.281804	0.351156	4.72317	bcd	4	0.411583	0.0148991	663.728
THC	GVA-H-19-1160	Cherry Wine #4 x TJ's CBD	1.9474	0.36115	0.243536	4.08655	cde	5	0.411583	0.0148991	373.148
THC	GVA-H-19-1174	(Otto II x NEBf) x TJ's CBD	1.9027	0.497313	0.208101	4.87088	cde	6	0.411583	0.0148991	362.288
THC	GVA-H-20-1063	(Lifter x TJ's CBD) #89 x TJ's CBD	1.79434	0.596516	0.138238	5.81182	de	7	0.411583	0.0148991	335.962
THC	GVA-H-19-1154	(AC/DC x Otto II #4) x TJ's CBD	0.719981	0.338707	0.280657	5.4594	e	8	0.411583	0.0148991	74.9299
THC	GVA-H-19-1161	Cornell-OP-1 x TJ's CBD	0.50743	0.133097	0.279796	2.36025	e	9	0.411583	0.0148991	23.2874
THC	GVA-H-19-1166	FL58 x TJ's CBD	0.502244	0.0175668	0.36918	0.615829	e	10	0.411583	0.0148991	22.0275
THC	GVA-H-19-1178	(Winterlake #10) x TJ's CBD	0.442763	0.0143549	0.378284	0.554712	e	11	0.411583	0.0148991	7.57561
THC	GVA-H-19-1177	(Winterlake #8) x TJ's CBD	0.430257	0.0142589	0.350963	0.53886	e	12	0.411583	0.0148991	4.53722
THC	GVA-H-19-1162	Cornell-OP-2 x TJ's CBD	0.427904	0.0105656	0.384971	0.509057	e	13	0.411583	0.0148991	3.96547
THC	GVA-H-19-1171	The Housewife #1 x TJ's CBD	0.413988	0.0216147	0.286022	0.56199	e	14	0.411583	0.0148991	0.584462
THC	TJ's CBD	TJ's CBD (Stem Holdings)	0.411583	0.0148991	0.35985	0.522679	e	15	NA	NA	NA
THC	GVA-H-20-1072	A2R4-MC-R2-1 x TJxTJ #4	0.409806	0.156664	0.207177	2.2844	e	16	0.411583	0.0148991	-0.431749
THC	GVA-H-20-1001	Candida #1 x (TJxTJ #5)	0.380933	0.0207474	0.274111	0.48993	e	17	0.411583	0.0148991	-7.44687
THC	GVA-H-19-1164	Double Cherries #2 x TJ's CBD	0.367269	0.0151077	0.253058	0.451725	e	18	0.411583	0.0148991	-10.7666
THC	GVA-H-19-1153	A2R4-HT-301-4 x TJ's CBD	0.363583	0.0109478	0.289332	0.442553	e	19	0.411583	0.0148991	-11.6622
THC	GVA-H-19-1205	(TJxTJ #4) x (TJxTJ #4)	0.357938	0.0137158	0.263851	0.438768	e	20	0.411583	0.0148991	-13.0338
THC	GVA-H-19-1157	Candida #1 x TJ's CBD	0.335919	0.01653	0.214498	0.429615	e	21	0.411583	0.0148991	-18.3836
THC	GVA-H-19-1169	Otto II #3 x TJ's CBD	0.327554	0.0115429	0.259209	0.394183	e	22	0.411583	0.0148991	-20.4161
THC	GVA-H-19-1206	(TJxTJ #5) x (TJxTJ #5)	0.322621	0.0109195	0.24855	0.378709	e	23	0.411583	0.0148991	-21.6144
THC	GVA-H-20-1028	((PR x FD) x NEBf) x TJ's CBD	0.290233	0.018962	0.195944	0.461371	e	24	0.411583	0.0148991	-29.4836
THCV	GVA-H-19-1160	Cherry Wine #4 x TJ's CBD	0.134441	0.0314617	0	0.290009	a	1	0	0	NA
THCV	GVA-H-20-1063	(Lifter x TJ's CBD) #89 x TJ's CBD	0.121419	0.0204195	0.0334293	0.280513	a	2	0	0	NA
THCV	GVA-H-19-1170	R4 x TJ's CBD	0.0803886	0.010717	0.0469617	0.1725	ab	3	0	0	NA
THCV	GVA-H-19-1174	(Otto II x NEBf) x TJ's CBD	0.057914	0.0212806	0	0.292388	bc	4	0	0	NA
THCV	GVA-H-20-1087	(R4 #6 x TJ's CBD) #11 x (TJxTJ #4)	0.0542053	0.0123456	0	0.132498	bc	5	0	0	NA
THCV	GVA-H-20-1117	(R4 #6 x TJ's CBD) #15 x (TJxTJ #4)	0.0495335	0.0139411	0	0.148825	bc	6	0	0	NA
THCV	GVA-H-19-1197	Feral x TJ's CBD	0.0470353	0.00559106	0	0.084689	bc	7	0	0	NA
THCV	GVA-H-20-1072	A2R4-MC-R2-1 x TJxTJ #4	0.0466434	0.0318315	0	0.421452	bc	8	0	0	NA
THCV	GVA-H-19-1154	(AC/DC x Otto II #4) x TJ's CBD	0.0162277	0.0162277	0	0.243415	bc	9	0	0	NA
THCV	GVA-H-20-1028	((PR x FD) x NEBf) x TJ's CBD	0.0146333	0.00493618	0	0.0586693	bc	10	0	0	NA
THCV	GVA-H-19-1161	Cornell-OP-1 x TJ's CBD	0.00334998	0.00268514	0	0.0396148	c	11	0	0	NA
THCV	GVA-H-19-1206	(TJxTJ #5) x (TJxTJ #5)	0.00195639	0.00107237	0	0.0112373	c	12	0	0	NA
THCV	GVA-H-19-1157	Candida #1 x TJ's CBD	0.00140161	0.00140161	0	0.0210241	c	13	0	0	NA
THCV	GVA-H-19-1153	A2R4-HT-301-4 x TJ's CBD	0	0	0	0	c	14	0	0	NA
THCV	GVA-H-19-1162	Cornell-OP-2 x TJ's CBD	0	0	0	0	c	15	0	0	NA
THCV	GVA-H-19-1164	Double Cherries #2 x TJ's CBD	0	0	0	0	c	16	0	0	NA
THCV	GVA-H-19-1166	FL58 x TJ's CBD	0	0	0	0	c	17	0	0	NA
THCV	GVA-H-19-1169	Otto II #3 x TJ's CBD	0	0	0	0	c	18	0	0	NA
THCV	GVA-H-19-1171	The Housewife #1 x TJ's CBD	0	0	0	0	c	19	0	0	NA
THCV	GVA-H-19-1177	(Winterlake #8) x TJ's CBD	0	0	0	0	c	20	0	0	NA
THCV	GVA-H-19-1178	(Winterlake #10) x TJ's CBD	0	0	0	0	c	21	0	0	NA
THCV	GVA-H-19-1205	(TJxTJ #4) x (TJxTJ #4)	0	0	0	0	c	22	0	0	NA
THCV	GVA-H-20-1001	Candida #1 x (TJxTJ #5)	0	0	0	0	c	23	0	0	NA
THCV	TJ's CBD	TJ's CBD (Stem Holdings)	0	0	0	0	c	24	NA	NA	NA
TOTAL_CB	GVA-H-19-1166	FL58 x TJ's CBD	14.7256	0.618062	10.6511	18.705	a	1	12.3966	0.610719	18.7869
TOTAL_CB	GVA-H-19-1177	(Winterlake #8) x TJ's CBD	13.4736	0.475818	11.0882	16.8038	ab	2	12.3966	0.610719	8.68764
TOTAL_CB	GVA-H-19-1178	(Winterlake #10) x TJ's CBD	13.4403	0.36332	11.0549	15.2755	ab	3	12.3966	0.610719	8.41905
TOTAL_CB	GVA-H-19-1171	The Housewife #1 x TJ's CBD	12.4466	0.496166	9.20189	15.5357	abc	4	12.3966	0.610719	0.40279
TOTAL_CB	TJ's CBD	TJ's CBD (Stem Holdings)	12.3966	0.610719	9.7502	16.4574	abcd	5	NA	NA	NA
TOTAL_CB	GVA-H-19-1160	Cherry Wine #4 x TJ's CBD	12.2644	0.575143	8.43016	16.513	abcd	6	12.3966	0.610719	-1.06656
TOTAL_CB	GVA-H-19-1162	Cornell-OP-2 x TJ's CBD	12.1824	0.421743	9.52276	15.0602	abcd	7	12.3966	0.610719	-1.72858
TOTAL_CB	GVA-H-19-1154	(AC/DC x Otto II #4) x TJ's CBD	12.1793	0.482821	8.3359	16.732	abcd	8	12.3966	0.610719	-1.75335
TOTAL_CB	GVA-H-19-1164	Double Cherries #2 x TJ's CBD	11.9243	0.520195	7.99491	15.2181	bcd	9	12.3966	0.610719	-3.81052
TOTAL_CB	GVA-H-20-1001	Candida #1 x (TJxTJ #5)	11.4455	0.716441	8.01745	15.6595	bcde	10	12.3966	0.610719	-7.6722
TOTAL_CB	GVA-H-19-1197	Feral x TJ's CBD	11.3365	0.532227	8.52593	15.6371	bcde	11	12.3966	0.610719	-8.55176
TOTAL_CB	GVA-H-20-1087	(R4 #6 x TJ's CBD) #11 x (TJxTJ #4)	11.0715	0.777634	7.74716	17.7987	bcdef	12	12.3966	0.610719	-10.6897
TOTAL_CB	GVA-H-19-1161	Cornell-OP-1 x TJ's CBD	10.6031	0.456677	8.11503	14.3312	cdef	13	12.3966	0.610719	-14.4678
TOTAL_CB	GVA-H-19-1153	A2R4-HT-301-4 x TJ's CBD	10.5187	0.261889	9.21357	12.9106	cdef	14	12.3966	0.610719	-15.1489
TOTAL_CB	GVA-H-19-1205	(TJxTJ #4) x (TJxTJ #4)	10.4497	0.477198	7.30879	13.2859	cdefg	15	12.3966	0.610719	-15.7055
TOTAL_CB	GVA-H-20-1117	(R4 #6 x TJ's CBD) #15 x (TJxTJ #4)	10.1774	0.593886	6.28533	14.0478	cdefgh	16	12.3966	0.610719	-17.9019
TOTAL_CB	GVA-H-19-1206	(TJxTJ #5) x (TJxTJ #5)	10.0428	0.340654	8.10462	12.1204	cdefgh	17	12.3966	0.610719	-18.9875
TOTAL_CB	GVA-H-19-1169	Otto II #3 x TJ's CBD	10.0213	0.324438	7.66901	12.1519	cdefgh	18	12.3966	0.610719	-19.1612
TOTAL_CB	GVA-H-19-1170	R4 x TJ's CBD	9.86324	0.64771	6.84665	14.6718	cdefgh	19	12.3966	0.610719	-20.4362
TOTAL_CB	GVA-H-19-1157	Candida #1 x TJ's CBD	9.70825	0.41347	7.2541	11.7723	defgh	20	12.3966	0.610719	-21.6865
TOTAL_CB	GVA-H-20-1063	(Lifter x TJ's CBD) #89 x TJ's CBD	9.14877	0.745592	4.87814	14.5759	efgh	21	12.3966	0.610719	-26.1996
TOTAL_CB	GVA-H-20-1028	((PR x FD) x NEBf) x TJ's CBD	8.63044	0.484504	5.80379	12.6793	fgh	22	12.3966	0.610719	-30.3809
TOTAL_CB	GVA-H-19-1174	(Otto II x NEBf) x TJ's CBD	7.86212	0.268031	6.50689	9.69262	gh	23	12.3966	0.610719	-36.5787
TOTAL_CB	GVA-H-20-1072	A2R4-MC-R2-1 x TJxTJ #4	7.63652	0.427771	5.65597	11.0405	h	24	12.3966	0.610719	-38.3985

## Sheet: Table S4
Table S4. Analysis of variance from stepwise selection as well as relative importance (R %) of predictor variables for biomass yield (n=334). A total of 87.2% of the variation in biomass yield was explained by predictor variables.
Predictor	df	Sum Sq	Mean Sq	F value	Pr(>F)		R (%)
TRKL	1	5.32	5.32	5.8786	0.016	*	0.42
DIA	1	1376.39	1376.39	1519.89	< 0.001	***	15.6
VOL	1	69.01	69.01	76.2085	< 0.001	***	17.1
AUDPC	1	22.62	22.62	24.9824	< 0.001	***	2.65
GLI	1	1.41	1.41	1.5558	0.213		1.73
LFLTN	1	3.69	3.69	4.0761	0.044	*	2.68
LFLTA	1	25.43	25.43	28.0807	< 0.001	***	1.38
LFDW	1	8.4	8.4	9.2755	0.002	**	3.3
LFL	1	3.61	3.61	3.987	0.047	*	0.66
PTDW	1	0.04	0.04	0.0445	0.833		2.69
PTA	1	17.71	17.71	19.5587	< 0.001	***	2.02
PTL	1	4.55	4.55	5.0231	0.026	*	1.41
PTP	1	0.17	0.17	0.1852	0.667		1.37
BPAIR	1	0.97	0.97	1.0658	0.303		4.6
MCDH	1	1.07	1.07	1.1795	0.278		3.71
KP	1	39.61	39.61	43.7439	< 0.001	***	9.96
KB	1	5.35	5.35	5.9111	0.016	*	0.58
HT	1	33.2	33.2	36.6569	< 0.001	***	5.4
GRmax	1	4.18	4.18	4.6131	0.032	*	1.13
GRy0	1	6.87	6.87	7.5909	0.006	**	1.63
Residuals	329	297.94	0.91
Significance codes: 0 ‘***’, 0.001 ‘**’, 0.01 ‘*’, 0.05 ‘.’
