# Supplementary material for: Morphometric relationships and their contribution to biomass and cannabinoid yield in hybrids of hemp (Cannabis sativa)
Source: J Exp Bot. 2021 Jul 21;72(22):7694–709. doi: 10.1093/jxb/erab346 (PMC8643699; doi:10.1093/jxb/erab346)
Supplement: erab346_suppl_Supplementary_Datasets_S1-S4 [file erab346_suppl_supplementary_datasets_s1-s4.xlsx]

## Sheet: Dataset S1
Dataset S1. Distance matrix of hemp cultivars sequenced via GBS, calculated as 1 – pIBS (probability of identity-by-state).
	Citrus Fire	RN17	Hliana	Rocky Hemp	Bialobrzeskie	Colorado Cherry	Stable Fire Cherry 308	CW x Harlequin Tsunami	USO-31 (A)	Cherry Wine (B)	Fibranova	Nebraska Feral x AC/DC	SS Alpha	Cherry Wine (C)	RN-13A (A)	Authentic Hemp	Bama	RN-13A (B)	FL70 S1	Tangerine (A)	Franklin	Kataini	Martha	X-59	Elektra (B)	Cascade OG	Grandi	URCBD 1	URCBD 7	Han-FH-Q	Oregon CBD	Illinois Feral	Sour Space Candy (B)	SC-1 x Logan	Brilliance (herm)	Otto II (B)	Keystone NY Feral	#5	Cherry (A)	Sterling Gold	Wojko	Anka	RN16	Cherry x Wulf	Cherry Wine (D)	Canda	URCBD 5	Ferimon	Rogue
Citrus Fire	0	0.284515	0.354601	0.316989	0.357349	0.305603	0.288417	0.289732	0.356409	0.3114	0.333565	0.304838	0.317578	0.275723	0.268241	0.290062	0.31169	0.259432	0.303491	0.299847	0.26421	0.360689	0.336557	0.353567	0.273593	0.271933	0.360896	0.27254	0.343718	0.314077	0.306915	0.355416	0.273658	0.328332	0.292167	0.248436	0.334041	0.35098	0.297795	0.327652	0.353468	0.34745	0.313097	0.300704	0.261748	0.35469	0.336689	0.35755	0.275785
RN17	0.284515	0	0.341854	0.323335	0.349886	0.229402	0.232175	0.265429	0.341943	0.271664	0.323602	0.313022	0.313751	0.211106	0.265695	0.265365	0.30144	0.321772	0.182077	0.28993	0.266116	0.355075	0.317042	0.348411	0.26144	0.285922	0.338613	0.219936	0.342172	0.296897	0.280851	0.334828	0.275047	0.311393	0.244476	0.300121	0.319382	0.344463	0.246711	0.310306	0.348738	0.34294	0.257162	0.258086	0.217555	0.333329	0.312489	0.348161	0.245929
Hliana	0.354601	0.341854	0	0.330007	0.266025	0.324267	0.346138	0.357451	0.215707	0.341308	0.3082	0.327289	0.330003	0.349598	0.360239	0.362496	0.320527	0.353588	0.352156	0.360843	0.344231	0.259078	0.284592	0.266934	0.35903	0.361945	0.250048	0.366201	0.295859	0.318174	0.348252	0.258999	0.353808	0.303546	0.321887	0.356425	0.298154	0.294422	0.360814	0.316239	0.268944	0.252053	0.343211	0.339695	0.366727	0.228404	0.283403	0.234582	0.34313
Rocky Hemp	0.316989	0.323335	0.330007	0	0.334482	0.32765	0.327315	0.316495	0.334816	0.33168	0.314129	0.319606	0.265156	0.320725	0.322909	0.31547	0.283434	0.316773	0.322045	0.314891	0.320762	0.336531	0.325253	0.330297	0.317945	0.313545	0.337804	0.32191	0.303804	0.263578	0.32404	0.326845	0.314315	0.302599	0.323162	0.31587	0.332895	0.316504	0.330493	0.295974	0.333788	0.330467	0.315089	0.315282	0.323137	0.332409	0.306339	0.331111	0.318143
Bialobrzeskie	0.357349	0.349886	0.266025	0.334482	0	0.333705	0.350701	0.355732	0.263276	0.335896	0.301116	0.331571	0.32622	0.345613	0.357975	0.35567	0.332632	0.36269	0.353764	0.356973	0.361083	0.256968	0.286372	0.268585	0.356947	0.356134	0.252325	0.358762	0.301579	0.328532	0.33624	0.251794	0.349297	0.318576	0.335175	0.357642	0.296163	0.276761	0.353882	0.322188	0.233504	0.273	0.353894	0.334262	0.355977	0.267132	0.301926	0.251251	0.350132
Colorado Cherry	0.305603	0.229402	0.324267	0.32765	0.333705	0	0.248876	0.270437	0.32754	0.277002	0.319248	0.308558	0.317847	0.263462	0.285639	0.290182	0.300949	0.338455	0.22787	0.306865	0.304514	0.339775	0.307494	0.339088	0.284614	0.311038	0.323915	0.224852	0.33823	0.304976	0.286955	0.318807	0.291288	0.310218	0.259987	0.329618	0.313064	0.333818	0.244902	0.313011	0.336261	0.332036	0.277087	0.268211	0.210277	0.319669	0.309649	0.33133	0.264598
Stable Fire Cherry 308	0.288417	0.232175	0.346138	0.327315	0.350701	0.248876	0	0.265557	0.341815	0.277864	0.333195	0.303374	0.319746	0.24825	0.284572	0.294091	0.310443	0.329597	0.23512	0.296532	0.300618	0.35763	0.318461	0.354776	0.270276	0.293769	0.338185	0.251849	0.341777	0.304367	0.306161	0.33595	0.294549	0.308916	0.244125	0.321545	0.319559	0.346968	0.249697	0.310394	0.353213	0.343703	0.278517	0.270512	0.251234	0.337058	0.317135	0.347927	0.260952
CW x Harlequin Tsunami	0.289732	0.265429	0.357451	0.316495	0.355732	0.270437	0.265557	0	0.356204	0.292242	0.32658	0.320191	0.3111	0.261237	0.283142	0.269727	0.311478	0.320871	0.240551	0.264289	0.317352	0.358924	0.331268	0.354033	0.227488	0.264715	0.356082	0.2469	0.344186	0.307602	0.306399	0.353031	0.259761	0.329883	0.280934	0.322987	0.333843	0.344153	0.297794	0.324866	0.357092	0.344334	0.270135	0.25836	0.257249	0.353121	0.331733	0.361868	0.28337
USO-31 (A)	0.356409	0.341943	0.215707	0.334816	0.263276	0.32754	0.341815	0.356204	0	0.342379	0.307952	0.319321	0.32609	0.348886	0.362451	0.36069	0.319835	0.360727	0.351177	0.3594	0.348179	0.257589	0.277815	0.270553	0.360549	0.358806	0.246631	0.3655	0.298088	0.315506	0.351541	0.252838	0.356073	0.301871	0.329663	0.360586	0.291526	0.295125	0.358881	0.310344	0.262783	0.263795	0.344486	0.342596	0.363283	0.217708	0.282859	0.223793	0.345314
Cherry Wine (B)	0.3114	0.271664	0.341308	0.33168	0.335896	0.277002	0.277864	0.292242	0.342379	0	0.310943	0.326058	0.322741	0.269406	0.29393	0.295685	0.32031	0.350661	0.278894	0.310744	0.338896	0.338577	0.306688	0.340773	0.291708	0.309276	0.335857	0.259673	0.331537	0.321772	0.303313	0.331618	0.299884	0.30977	0.321011	0.325449	0.312189	0.325809	0.283485	0.314213	0.33037	0.327908	0.312167	0.290976	0.281082	0.336238	0.319077	0.343855	0.303384
Fibranova	0.333565	0.323602	0.3082	0.314129	0.301116	0.319248	0.333195	0.32658	0.307952	0.310943	0	0.322614	0.308208	0.318265	0.331309	0.331833	0.312461	0.340978	0.329798	0.333812	0.344011	0.304048	0.278032	0.304858	0.328679	0.330233	0.307526	0.329151	0.311687	0.305966	0.327162	0.296874	0.327114	0.302522	0.333154	0.338931	0.297054	0.306261	0.334865	0.306049	0.298954	0.297257	0.331493	0.32193	0.332489	0.300032	0.284427	0.306563	0.328104
Nebraska Feral x AC/DC	0.304838	0.313022	0.327289	0.319606	0.331571	0.308558	0.303374	0.320191	0.319321	0.326058	0.322614	0	0.319976	0.316931	0.304051	0.319298	0.30588	0.28797	0.31964	0.307685	0.308322	0.334633	0.298297	0.330286	0.314299	0.30736	0.319212	0.333035	0.325586	0.297793	0.321734	0.307065	0.31531	0.30046	0.316321	0.287658	0.305556	0.321982	0.320473	0.290693	0.332287	0.329521	0.294758	0.323228	0.33222	0.316592	0.308211	0.326343	0.312495
SS Alpha	0.317578	0.313751	0.330003	0.265156	0.32622	0.317847	0.319746	0.3111	0.32609	0.322741	0.308208	0.319976	0	0.313166	0.31985	0.313235	0.278038	0.320558	0.314484	0.310068	0.320831	0.32771	0.320422	0.32524	0.314906	0.314831	0.327429	0.316208	0.301502	0.260232	0.317757	0.320451	0.314596	0.301531	0.322542	0.315976	0.323137	0.308203	0.324634	0.291913	0.324682	0.326566	0.309198	0.312223	0.317682	0.32955	0.301873	0.329245	0.31347
Cherry Wine (C)	0.275723	0.211106	0.349598	0.320725	0.345613	0.263462	0.24825	0.261237	0.348886	0.269406	0.318265	0.316931	0.313166	0	0.28029	0.279626	0.316052	0.329608	0.253787	0.287503	0.305055	0.348182	0.319688	0.347973	0.251379	0.279147	0.346202	0.227975	0.340743	0.3116	0.294548	0.338086	0.28048	0.320312	0.280616	0.29971	0.328419	0.345241	0.268178	0.322542	0.344669	0.337896	0.293048	0.265564	0.251261	0.346116	0.322035	0.355313	0.2658
RN-13A (A)	0.268241	0.265695	0.360239	0.322909	0.357975	0.285639	0.284572	0.283142	0.362451	0.29393	0.331309	0.304051	0.31985	0.28029	0	0.296463	0.316069	0.252476	0.270004	0.302689	0.285604	0.36181	0.340055	0.356746	0.257167	0.28714	0.362253	0.238752	0.350907	0.313682	0.282397	0.355795	0.270352	0.335938	0.291801	0.259076	0.346589	0.347833	0.283931	0.335251	0.356053	0.352537	0.273201	0.289893	0.254776	0.35968	0.33929	0.365954	0.288796
Authentic Hemp	0.290062	0.265365	0.362496	0.31547	0.35567	0.290182	0.294091	0.269727	0.36069	0.295685	0.331833	0.319298	0.313235	0.279626	0.296463	0	0.311922	0.294783	0.233219	0.261386	0.294859	0.3669	0.339089	0.356636	0.236567	0.222107	0.363224	0.270459	0.34492	0.309279	0.274786	0.356191	0.248127	0.335332	0.287415	0.295535	0.332923	0.34666	0.290677	0.329723	0.356916	0.345535	0.27559	0.276787	0.281138	0.353118	0.336499	0.360986	0.280631
Bama	0.31169	0.30144	0.320527	0.283434	0.332632	0.300949	0.310443	0.311478	0.319835	0.32031	0.312461	0.30588	0.278038	0.316052	0.316069	0.311922	0	0.310888	0.300075	0.313659	0.297717	0.33884	0.31042	0.330976	0.311146	0.307098	0.325493	0.311037	0.31016	0.258625	0.314014	0.317577	0.309876	0.294268	0.302267	0.308749	0.316877	0.319764	0.324253	0.284801	0.336064	0.327298	0.299069	0.315288	0.314485	0.32064	0.295291	0.320639	0.296626
RN-13A (B)	0.259432	0.321772	0.353588	0.316773	0.36269	0.338455	0.329597	0.320871	0.360727	0.350661	0.340978	0.28797	0.320558	0.329608	0.252476	0.294783	0.310888	0	0.329442	0.325385	0.23107	0.363202	0.348745	0.350415	0.310948	0.287642	0.367183	0.319824	0.342966	0.317448	0.31563	0.354872	0.294305	0.342203	0.29735	0.229825	0.344424	0.351932	0.338439	0.335104	0.359075	0.354707	0.292309	0.334119	0.318679	0.357966	0.339113	0.352974	0.32859
FL70 S1	0.303491	0.182077	0.352156	0.322045	0.353764	0.22787	0.23512	0.240551	0.351177	0.278894	0.329798	0.31964	0.314484	0.253787	0.270004	0.233219	0.300075	0.329442	0	0.263358	0.299418	0.365154	0.325739	0.359391	0.222806	0.267027	0.346959	0.211888	0.347903	0.298024	0.259091	0.341725	0.242284	0.319957	0.22812	0.307529	0.318667	0.349036	0.246898	0.315702	0.354927	0.346963	0.238088	0.224122	0.215832	0.339453	0.318462	0.35353	0.235657
Tangerine (A)	0.299847	0.28993	0.360843	0.314891	0.356973	0.306865	0.296532	0.264289	0.3594	0.310744	0.333812	0.307685	0.310068	0.287503	0.302689	0.261386	0.313659	0.325385	0.263358	0	0.311623	0.361836	0.33946	0.355885	0.25937	0.279237	0.363533	0.278864	0.347954	0.306982	0.243314	0.351282	0.266205	0.333413	0.305055	0.322489	0.335475	0.34714	0.308957	0.3268	0.360615	0.349381	0.239383	0.24032	0.296301	0.358327	0.332059	0.362095	0.284685
Franklin	0.26421	0.266116	0.344231	0.320762	0.361083	0.304514	0.300618	0.317352	0.348179	0.338896	0.344011	0.308322	0.320831	0.305055	0.285604	0.294859	0.297717	0.23107	0.299418	0.311623	0	0.364504	0.332937	0.352015	0.317316	0.296137	0.349539	0.291571	0.341577	0.298412	0.315939	0.340927	0.31985	0.323613	0.277221	0.275891	0.331908	0.34681	0.32268	0.319381	0.361751	0.361995	0.272239	0.331455	0.292329	0.345224	0.323449	0.345969	0.295189
Kataini	0.360689	0.355075	0.259078	0.336531	0.256968	0.339775	0.35763	0.358924	0.257589	0.338577	0.304048	0.334633	0.32771	0.348182	0.36181	0.3669	0.33884	0.363202	0.365154	0.361836	0.364504	0	0.293146	0.251342	0.360868	0.362911	0.226846	0.366887	0.29303	0.33267	0.34853	0.25547	0.357444	0.319859	0.348717	0.364431	0.302137	0.286686	0.358077	0.329138	0.255548	0.275936	0.358173	0.338059	0.367228	0.259656	0.297254	0.258158	0.355515
Martha	0.336557	0.317042	0.284592	0.325253	0.286372	0.307494	0.318461	0.331268	0.277815	0.306688	0.278032	0.298297	0.320422	0.319688	0.340055	0.339089	0.31042	0.348745	0.325739	0.33946	0.332937	0.293146	0	0.298285	0.330776	0.337341	0.27937	0.333476	0.307147	0.303505	0.331237	0.272966	0.330809	0.281521	0.325033	0.344263	0.262051	0.304342	0.337353	0.292105	0.284728	0.291645	0.321903	0.323523	0.335857	0.274884	0.277374	0.281457	0.318518
X-59	0.353567	0.348411	0.266934	0.330297	0.268585	0.339088	0.354776	0.354033	0.270553	0.340773	0.304858	0.330286	0.32524	0.347973	0.356746	0.356636	0.330976	0.350415	0.359391	0.355885	0.352015	0.251342	0.298285	0	0.356316	0.35379	0.25124	0.362716	0.301	0.322213	0.346383	0.270964	0.35142	0.316892	0.337839	0.355723	0.305783	0.292332	0.356444	0.323562	0.266612	0.281763	0.34811	0.336116	0.359738	0.266481	0.30155	0.268502	0.35422
Elektra (B)	0.273593	0.26144	0.35903	0.317945	0.356947	0.284614	0.270276	0.227488	0.360549	0.291708	0.328679	0.314299	0.314906	0.251379	0.257167	0.236567	0.311146	0.310948	0.222806	0.25937	0.317316	0.360868	0.330776	0.356316	0	0.232351	0.359755	0.252115	0.347266	0.31066	0.294328	0.355293	0.211923	0.329993	0.270756	0.278893	0.330014	0.345852	0.287745	0.328576	0.356821	0.344169	0.264425	0.253372	0.266252	0.352258	0.331237	0.362253	0.267533
Cascade OG	0.271933	0.285922	0.361945	0.313545	0.356134	0.311038	0.293769	0.264715	0.358806	0.309276	0.330233	0.30736	0.314831	0.279147	0.28714	0.222107	0.307098	0.287642	0.267027	0.279237	0.296137	0.362911	0.337341	0.35379	0.232351	0	0.364269	0.283128	0.342934	0.307835	0.310426	0.355897	0.257957	0.333723	0.283937	0.290169	0.33596	0.347029	0.301211	0.330327	0.355955	0.348103	0.282865	0.290294	0.298358	0.355025	0.333071	0.359776	0.28498
Grandi	0.360896	0.338613	0.250048	0.337804	0.252325	0.323915	0.338185	0.356082	0.246631	0.335857	0.307526	0.319212	0.327429	0.346202	0.362253	0.363224	0.325493	0.367183	0.346959	0.363533	0.349539	0.226846	0.27937	0.25124	0.359755	0.364269	0	0.365715	0.299917	0.319641	0.346008	0.247375	0.358203	0.302876	0.334742	0.361266	0.286605	0.284632	0.35624	0.312414	0.25503	0.274376	0.345317	0.336462	0.36442	0.245542	0.286272	0.247194	0.343251
URCBD 1	0.27254	0.219936	0.366201	0.32191	0.358762	0.224852	0.251849	0.2469	0.3655	0.259673	0.329151	0.333035	0.316208	0.227975	0.238752	0.270459	0.311037	0.319824	0.211888	0.278864	0.291571	0.366887	0.333476	0.362716	0.252115	0.283128	0.365715	0	0.350635	0.311599	0.276194	0.356025	0.272847	0.330396	0.276307	0.289342	0.339778	0.351614	0.24483	0.328204	0.35594	0.34904	0.286493	0.242395	0.189561	0.362018	0.337539	0.36899	0.258402
URCBD 7	0.343718	0.342172	0.295859	0.303804	0.301579	0.33823	0.341777	0.344186	0.298088	0.331537	0.311687	0.325586	0.301502	0.340743	0.350907	0.34492	0.31016	0.342966	0.347903	0.347954	0.341577	0.29303	0.307147	0.301	0.347266	0.342934	0.299917	0.350635	0	0.304701	0.341934	0.298949	0.346329	0.310669	0.340715	0.343211	0.318281	0.300756	0.343475	0.309782	0.307317	0.297656	0.342848	0.334043	0.351191	0.294468	0.307871	0.292845	0.341214
Han-FH-Q	0.314077	0.296897	0.318174	0.263578	0.328532	0.304976	0.304367	0.307602	0.315506	0.321772	0.305966	0.297793	0.260232	0.3116	0.313682	0.309279	0.258625	0.317448	0.298024	0.306982	0.298412	0.33267	0.303505	0.322213	0.31066	0.307835	0.319641	0.311599	0.304701	0	0.314294	0.311379	0.308905	0.288852	0.308171	0.31056	0.310763	0.313686	0.319692	0.273489	0.32907	0.327146	0.293462	0.307458	0.311734	0.316357	0.289813	0.318057	0.296922
Oregon CBD	0.306915	0.280851	0.348252	0.32404	0.33624	0.286955	0.306161	0.306399	0.351541	0.303313	0.327162	0.321734	0.317757	0.294548	0.282397	0.274786	0.314014	0.31563	0.259091	0.243314	0.315939	0.34853	0.331237	0.346383	0.294328	0.310426	0.346008	0.276194	0.341934	0.314294	0	0.33666	0.277919	0.331707	0.302572	0.299806	0.332704	0.336861	0.308856	0.325863	0.33833	0.340788	0.277774	0.226476	0.277265	0.343243	0.327534	0.349149	0.26624
Illinois Feral	0.355416	0.334828	0.258999	0.326845	0.251794	0.318807	0.33595	0.353031	0.252838	0.331618	0.296874	0.307065	0.320451	0.338086	0.355795	0.356191	0.317577	0.354872	0.341725	0.351282	0.340927	0.25547	0.272966	0.270964	0.355293	0.355897	0.247375	0.356025	0.298949	0.311379	0.33666	0	0.351435	0.295153	0.337408	0.356276	0.286348	0.264499	0.350856	0.303299	0.252417	0.282737	0.336702	0.330518	0.357049	0.257751	0.276558	0.243831	0.334248
Sour Space Candy (B)	0.273658	0.275047	0.353808	0.314315	0.349297	0.291288	0.294549	0.259761	0.356073	0.299884	0.327114	0.31531	0.314596	0.28048	0.270352	0.248127	0.309876	0.294305	0.242284	0.266205	0.31985	0.357444	0.330809	0.35142	0.211923	0.257957	0.358203	0.272847	0.346329	0.308905	0.277919	0.351435	0	0.324759	0.295911	0.283223	0.328834	0.344152	0.303526	0.321712	0.349188	0.341586	0.272773	0.281025	0.280389	0.347388	0.328837	0.35674	0.27684
SC-1 x Logan	0.328332	0.311393	0.303546	0.302599	0.318576	0.310218	0.308916	0.329883	0.301871	0.30977	0.302522	0.30046	0.301531	0.320312	0.335938	0.335332	0.294268	0.342203	0.319957	0.333413	0.323613	0.319859	0.281521	0.316892	0.329993	0.333723	0.302876	0.330396	0.310669	0.288852	0.331707	0.295153	0.324759	0	0.325454	0.336935	0.277971	0.307989	0.325962	0.281818	0.317019	0.314867	0.315714	0.324684	0.333264	0.304683	0.291415	0.308681	0.313239
Brilliance (herm)	0.292167	0.244476	0.321887	0.323162	0.335175	0.259987	0.244125	0.280934	0.329663	0.321011	0.333154	0.316321	0.322542	0.280616	0.291801	0.287415	0.302267	0.29735	0.22812	0.305055	0.277221	0.348717	0.325033	0.337839	0.270756	0.283937	0.334742	0.276307	0.340715	0.308171	0.302572	0.337408	0.295911	0.325454	0	0.302927	0.323252	0.346825	0.286025	0.323305	0.338155	0.335691	0.270542	0.293529	0.27157	0.325727	0.318939	0.33168	0.275345
Otto II (B)	0.248436	0.300121	0.356425	0.31587	0.357642	0.329618	0.321545	0.322987	0.360586	0.325449	0.338931	0.287658	0.315976	0.29971	0.259076	0.295535	0.308749	0.229825	0.307529	0.322489	0.275891	0.364431	0.344263	0.355723	0.278893	0.290169	0.361266	0.289342	0.343211	0.31056	0.299806	0.356276	0.283223	0.336935	0.302927	0	0.345631	0.346169	0.313068	0.332311	0.354685	0.355669	0.312435	0.321884	0.300381	0.353785	0.336292	0.358736	0.297822
Keystone NY Feral	0.334041	0.319382	0.298154	0.332895	0.296163	0.313064	0.319559	0.333843	0.291526	0.312189	0.297054	0.305556	0.323137	0.328419	0.346589	0.332923	0.316877	0.344424	0.318667	0.335475	0.331908	0.302137	0.262051	0.305783	0.330014	0.33596	0.286605	0.339778	0.318281	0.310763	0.332704	0.286348	0.328834	0.277971	0.323252	0.345631	0	0.307937	0.32993	0.292225	0.302269	0.301956	0.322063	0.329913	0.346391	0.285385	0.290721	0.291566	0.323147
#5	0.35098	0.344463	0.294422	0.316504	0.276761	0.333818	0.346968	0.344153	0.295125	0.325809	0.306261	0.321982	0.308203	0.345241	0.347833	0.34666	0.319764	0.351932	0.349036	0.34714	0.34681	0.286686	0.304342	0.292332	0.345852	0.347029	0.284632	0.351614	0.300756	0.313686	0.336861	0.264499	0.344152	0.307989	0.346825	0.346169	0.307937	0	0.343013	0.311353	0.28483	0.302251	0.344163	0.331447	0.349802	0.300223	0.299108	0.279892	0.341019
Cherry (A)	0.297795	0.246711	0.360814	0.330493	0.353882	0.244902	0.249697	0.297794	0.358881	0.283485	0.334865	0.320473	0.324634	0.268178	0.283931	0.290677	0.324253	0.338439	0.246898	0.308957	0.32268	0.358077	0.337353	0.356444	0.287745	0.301211	0.35624	0.24483	0.343475	0.319692	0.308856	0.350856	0.303526	0.325962	0.286025	0.313068	0.32993	0.343013	0	0.326181	0.355745	0.346724	0.316756	0.286914	0.227783	0.355407	0.331503	0.363554	0.27954
Sterling Gold	0.327652	0.310306	0.316239	0.295974	0.322188	0.313011	0.310394	0.324866	0.310344	0.314213	0.306049	0.290693	0.291913	0.322542	0.335251	0.329723	0.284801	0.335104	0.315702	0.3268	0.319381	0.329138	0.292105	0.323562	0.328576	0.330327	0.312414	0.328204	0.309782	0.273489	0.325863	0.303299	0.321712	0.281818	0.323305	0.332311	0.292225	0.311353	0.326181	0	0.328801	0.324392	0.3124	0.321442	0.330708	0.312453	0.2951	0.317593	0.310446
Wojko	0.353468	0.348738	0.268944	0.333788	0.233504	0.336261	0.353213	0.357092	0.262783	0.33037	0.298954	0.332287	0.324682	0.344669	0.356053	0.356916	0.336064	0.359075	0.354927	0.360615	0.361751	0.255548	0.284728	0.266612	0.356821	0.355955	0.25503	0.35594	0.307317	0.32907	0.33833	0.252417	0.349188	0.317019	0.338155	0.354685	0.302269	0.28483	0.355745	0.328801	0	0.266343	0.353676	0.331861	0.357083	0.264167	0.295492	0.257019	0.347168
Anka	0.34745	0.34294	0.252053	0.330467	0.273	0.332036	0.343703	0.344334	0.263795	0.327908	0.297257	0.329521	0.326566	0.337896	0.352537	0.345535	0.327298	0.354707	0.346963	0.349381	0.361995	0.275936	0.291645	0.281763	0.344169	0.348103	0.274376	0.34904	0.297656	0.327146	0.340788	0.282737	0.341586	0.314867	0.335691	0.355669	0.301956	0.302251	0.346724	0.324392	0.266343	0	0.348263	0.327405	0.347986	0.256939	0.294956	0.270446	0.349155
RN16	0.313097	0.257162	0.343211	0.315089	0.353894	0.277087	0.278517	0.270135	0.344486	0.312167	0.331493	0.294758	0.309198	0.293048	0.273201	0.27559	0.299069	0.292309	0.238088	0.239383	0.272239	0.358173	0.321903	0.34811	0.264425	0.282865	0.345317	0.286493	0.342848	0.293462	0.277774	0.336702	0.272773	0.315714	0.270542	0.312435	0.322063	0.344163	0.316756	0.3124	0.353676	0.348263	0	0.276064	0.301117	0.339806	0.314848	0.347803	0.266158
Cherry x Wulf	0.300704	0.258086	0.339695	0.315282	0.334262	0.268211	0.270512	0.25836	0.342596	0.290976	0.32193	0.323228	0.312223	0.265564	0.289893	0.276787	0.315288	0.334119	0.224122	0.24032	0.331455	0.338059	0.323523	0.336116	0.253372	0.290294	0.336462	0.242395	0.334043	0.307458	0.226476	0.330518	0.281025	0.324684	0.293529	0.321884	0.329913	0.331447	0.286914	0.321442	0.331861	0.327405	0.276064	0	0.255366	0.335174	0.320903	0.34066	0.268457
Cherry Wine (D)	0.261748	0.217555	0.366727	0.323137	0.355977	0.210277	0.251234	0.257249	0.363283	0.281082	0.332489	0.33222	0.317682	0.251261	0.254776	0.281138	0.314485	0.318679	0.215832	0.296301	0.292329	0.367228	0.335857	0.359738	0.266252	0.298358	0.36442	0.189561	0.351191	0.311734	0.277265	0.357049	0.280389	0.333264	0.27157	0.300381	0.346391	0.349802	0.227783	0.330708	0.357083	0.347986	0.301117	0.255366	0	0.358816	0.338748	0.366401	0.25707
Canda	0.35469	0.333329	0.228404	0.332409	0.267132	0.319669	0.337058	0.353121	0.217708	0.336238	0.300032	0.316592	0.32955	0.346116	0.35968	0.353118	0.32064	0.357966	0.339453	0.358327	0.345224	0.259656	0.274884	0.266481	0.352258	0.355025	0.245542	0.362018	0.294468	0.316357	0.343243	0.257751	0.347388	0.304683	0.325727	0.353785	0.285385	0.300223	0.355407	0.312453	0.264167	0.256939	0.339806	0.335174	0.358816	0	0.283729	0.2359	0.338398
URCBD 5	0.336689	0.312489	0.283403	0.306339	0.301926	0.309649	0.317135	0.331733	0.282859	0.319077	0.284427	0.308211	0.301873	0.322035	0.33929	0.336499	0.295291	0.339113	0.318462	0.332059	0.323449	0.297254	0.277374	0.30155	0.331237	0.333071	0.286272	0.337539	0.307871	0.289813	0.327534	0.276558	0.328837	0.291415	0.318939	0.336292	0.290721	0.299108	0.331503	0.2951	0.295492	0.294956	0.314848	0.320903	0.338748	0.283729	0	0.284697	0.314984
Ferimon	0.35755	0.348161	0.234582	0.331111	0.251251	0.33133	0.347927	0.361868	0.223793	0.343855	0.306563	0.326343	0.329245	0.355313	0.365954	0.360986	0.320639	0.352974	0.35353	0.362095	0.345969	0.258158	0.281457	0.268502	0.362253	0.359776	0.247194	0.36899	0.292845	0.318057	0.349149	0.243831	0.35674	0.308681	0.33168	0.358736	0.291566	0.279892	0.363554	0.317593	0.257019	0.270446	0.347803	0.34066	0.366401	0.2359	0.284697	0	0.346862
Rogue	0.275785	0.245929	0.34313	0.318143	0.350132	0.264598	0.260952	0.28337	0.345314	0.303384	0.328104	0.312495	0.31347	0.2658	0.288796	0.280631	0.296626	0.32859	0.235657	0.284685	0.295189	0.355515	0.318518	0.35422	0.267533	0.28498	0.343251	0.258402	0.341214	0.296922	0.26624	0.334248	0.27684	0.313239	0.275345	0.297822	0.323147	0.341019	0.27954	0.310446	0.347168	0.349155	0.266158	0.268457	0.25707	0.338398	0.314984	0.346862	0
Joey	0.351368	0.349858	0.249848	0.327948	0.261784	0.333532	0.349232	0.351855	0.260466	0.339757	0.293962	0.329977	0.323662	0.342985	0.357353	0.352795	0.32948	0.351741	0.355994	0.353563	0.355046	0.255533	0.291439	0.269785	0.353912	0.351377	0.263012	0.358233	0.277304	0.324724	0.345086	0.274074	0.350735	0.316218	0.340786	0.352409	0.299706	0.298197	0.352958	0.324792	0.26066	0.269485	0.349073	0.332208	0.356085	0.258528	0.293003	0.254116	0.347444
18AB092701 (WI)	0.334104	0.317969	0.290189	0.32209	0.291394	0.307721	0.321461	0.33401	0.286168	0.305166	0.283172	0.307015	0.314478	0.322421	0.342537	0.33496	0.305943	0.350941	0.32284	0.340467	0.330977	0.302983	0.250522	0.302884	0.336344	0.33765	0.284489	0.336831	0.31197	0.303218	0.328552	0.279741	0.332348	0.283328	0.324661	0.341605	0.258496	0.304239	0.333971	0.286605	0.295152	0.296698	0.324702	0.326815	0.340056	0.282655	0.277312	0.290093	0.315482
RNF	0.254879	0.292557	0.354282	0.31882	0.357926	0.300069	0.301525	0.282947	0.355908	0.311684	0.330793	0.28801	0.317276	0.288979	0.243481	0.270336	0.309075	0.239126	0.265495	0.30121	0.308945	0.361546	0.334012	0.353878	0.24261	0.255565	0.36033	0.288993	0.346214	0.31202	0.286774	0.353114	0.249355	0.332359	0.296646	0.227699	0.336448	0.345375	0.292238	0.329337	0.352038	0.348651	0.288743	0.302447	0.277911	0.351582	0.333732	0.35545	0.283537
Sisters F1	0.28394	0.25713	0.347469	0.316045	0.354278	0.283844	0.269831	0.278973	0.346547	0.301721	0.332718	0.287728	0.309474	0.267478	0.242947	0.286578	0.295368	0.264559	0.257216	0.299196	0.258135	0.355496	0.324379	0.350973	0.275562	0.282374	0.346521	0.250169	0.343429	0.291997	0.284995	0.336976	0.286982	0.319012	0.279813	0.259348	0.33236	0.347565	0.284282	0.314783	0.354446	0.349544	0.278202	0.285884	0.272856	0.340929	0.320571	0.348508	0.281666
Eletta Campana	0.324494	0.31895	0.313934	0.296215	0.311725	0.31867	0.329352	0.317039	0.316227	0.312651	0.281737	0.320525	0.299369	0.31432	0.330523	0.319565	0.301204	0.330318	0.32705	0.330451	0.333579	0.318565	0.286637	0.316944	0.324228	0.32098	0.317308	0.322439	0.310435	0.292725	0.330168	0.304355	0.32046	0.301643	0.322585	0.330345	0.303566	0.309672	0.331532	0.303788	0.306144	0.303174	0.328985	0.319117	0.323328	0.310673	0.295001	0.308405	0.324233
Lifter (B)	0.264279	0.275478	0.353368	0.318793	0.35395	0.279485	0.270632	0.253031	0.357966	0.300567	0.329913	0.321554	0.316015	0.259603	0.276739	0.261541	0.312621	0.294542	0.257139	0.281225	0.318583	0.357299	0.329994	0.350289	0.2219	0.25802	0.354893	0.267457	0.345954	0.314852	0.296437	0.352213	0.237478	0.33121	0.270828	0.292318	0.330517	0.350593	0.297935	0.329079	0.353664	0.339851	0.288986	0.26669	0.276877	0.353661	0.332148	0.354841	0.282546
Pewter River	0.321169	0.318965	0.332618	0.271947	0.332332	0.323726	0.319992	0.318247	0.334089	0.327214	0.312739	0.314676	0.268218	0.322164	0.324179	0.32035	0.283792	0.327231	0.320666	0.320214	0.323184	0.329748	0.325053	0.32663	0.318533	0.318762	0.334539	0.324577	0.301844	0.266291	0.324456	0.326803	0.31749	0.300454	0.32794	0.326354	0.325762	0.308333	0.32103	0.293196	0.333175	0.330199	0.318485	0.31942	0.322144	0.334498	0.306347	0.336903	0.319044
A2R4 x AC/DC	0.336626	0.324512	0.313483	0.320617	0.321323	0.314883	0.310604	0.328642	0.309779	0.318548	0.314919	0.282685	0.31315	0.327298	0.348484	0.334601	0.306462	0.353961	0.332139	0.315171	0.327916	0.327018	0.295083	0.324449	0.333039	0.340333	0.310279	0.340956	0.316785	0.303161	0.329061	0.296054	0.337911	0.283457	0.333924	0.348871	0.290757	0.306627	0.331797	0.247846	0.328828	0.329693	0.319335	0.325217	0.344475	0.311042	0.301485	0.32066	0.320928
Earlina 8	0.372764	0.347203	0.260994	0.345509	0.253317	0.338879	0.346612	0.368203	0.250802	0.336676	0.30845	0.319911	0.336107	0.35805	0.372788	0.371016	0.331606	0.371093	0.354753	0.373313	0.358895	0.253658	0.284578	0.268139	0.368582	0.369907	0.234889	0.374428	0.296938	0.325268	0.355308	0.252825	0.366685	0.301888	0.339913	0.370356	0.285361	0.284605	0.360622	0.31339	0.24704	0.285195	0.352869	0.348134	0.376726	0.254263	0.294705	0.248304	0.352351
Yuma	0.306309	0.302989	0.321088	0.280613	0.329632	0.300698	0.30563	0.307177	0.320588	0.319593	0.309416	0.297048	0.278064	0.313816	0.315999	0.314041	0.245083	0.313785	0.30118	0.307197	0.298188	0.336904	0.299716	0.330354	0.309832	0.310184	0.323878	0.311832	0.313603	0.254046	0.310044	0.30921	0.306364	0.291255	0.30489	0.310405	0.310007	0.317036	0.322052	0.2823	0.33281	0.328766	0.293735	0.31349	0.3109	0.320676	0.291137	0.323907	0.294683
Elektra 1	0.273915	0.265759	0.355303	0.319347	0.349904	0.266483	0.270769	0.228705	0.351188	0.287502	0.323484	0.322944	0.314684	0.242549	0.277402	0.274193	0.31274	0.31305	0.24737	0.283664	0.329138	0.353243	0.321204	0.349284	0.196231	0.2666	0.352515	0.245992	0.348664	0.31102	0.301538	0.345193	0.234159	0.324312	0.299524	0.300081	0.330434	0.34425	0.293385	0.325614	0.349772	0.33822	0.282835	0.262649	0.245469	0.349813	0.331466	0.355418	0.266915
Cherry Wine x C	0.267612	0.27784	0.362271	0.31645	0.363978	0.288022	0.280284	0.246829	0.364997	0.301413	0.333919	0.309786	0.316794	0.268525	0.249145	0.272	0.309478	0.26581	0.249116	0.282182	0.279015	0.366791	0.342099	0.358463	0.226843	0.256713	0.364933	0.256753	0.348443	0.306873	0.295127	0.357617	0.26527	0.338802	0.278999	0.267073	0.344399	0.345157	0.281935	0.328492	0.361829	0.35049	0.267839	0.281846	0.256046	0.36058	0.337079	0.367203	0.27998
Dead Lights	0.274207	0.255665	0.356628	0.316348	0.351503	0.262449	0.254885	0.206266	0.357599	0.280655	0.323411	0.322007	0.317129	0.24796	0.272904	0.251763	0.311049	0.316905	0.229212	0.250121	0.316	0.358695	0.326125	0.354497	0.213806	0.254041	0.360302	0.228653	0.345644	0.311781	0.287944	0.350664	0.247653	0.327085	0.276552	0.316215	0.327866	0.346446	0.281151	0.326856	0.355129	0.340616	0.265712	0.249497	0.244996	0.352491	0.329436	0.360878	0.270482
SC-1	0.328944	0.326146	0.340661	0.275863	0.340583	0.328632	0.317004	0.322779	0.340661	0.319718	0.319612	0.314948	0.271773	0.327227	0.32861	0.322285	0.289271	0.330545	0.323049	0.320224	0.330273	0.340052	0.330378	0.33732	0.322116	0.32191	0.341429	0.328681	0.301221	0.269199	0.33089	0.335484	0.320491	0.295246	0.331257	0.32507	0.322584	0.308122	0.321864	0.28301	0.344979	0.339386	0.321659	0.324982	0.329204	0.344903	0.311542	0.343774	0.320679
Cobbler	0.281758	0.278999	0.34307	0.316846	0.342787	0.293909	0.290398	0.273964	0.348553	0.299284	0.324364	0.310357	0.314855	0.268721	0.279037	0.270749	0.315018	0.292078	0.272092	0.279503	0.308807	0.346863	0.328595	0.343853	0.249497	0.268908	0.344377	0.266082	0.340672	0.312368	0.254185	0.332458	0.269141	0.324081	0.318637	0.291959	0.332671	0.328385	0.315368	0.325285	0.339441	0.337405	0.281667	0.23217	0.27469	0.345857	0.322972	0.343355	0.275877
CRS-1	0.35129	0.328595	0.250573	0.327315	0.266378	0.318319	0.333382	0.349818	0.253955	0.334418	0.300121	0.312492	0.323516	0.339477	0.352936	0.351597	0.316614	0.357059	0.33772	0.35183	0.3394	0.258962	0.272347	0.27623	0.351994	0.353035	0.247585	0.353912	0.292405	0.312928	0.337429	0.246591	0.347194	0.298318	0.328608	0.354835	0.286485	0.286274	0.349089	0.304917	0.272703	0.282712	0.337133	0.334323	0.353676	0.254997	0.277337	0.254179	0.331379
R4 x Wife x Hemp	0.293787	0.308607	0.357599	0.319014	0.36123	0.309748	0.310063	0.296352	0.361432	0.333213	0.336357	0.319092	0.316133	0.313017	0.296722	0.289002	0.310826	0.274283	0.303746	0.24437	0.277398	0.363555	0.343664	0.354394	0.29953	0.2934	0.361809	0.297	0.348365	0.310695	0.283804	0.353619	0.29114	0.336966	0.295235	0.310582	0.343436	0.343548	0.310875	0.329184	0.361946	0.35506	0.254332	0.313192	0.299973	0.360724	0.33634	0.357225	0.290301
Otto II (A)	0.282614	0.279065	0.359253	0.314864	0.357504	0.31419	0.294888	0.293414	0.361022	0.305794	0.332916	0.291624	0.312457	0.263637	0.255737	0.287762	0.306804	0.264498	0.290353	0.310231	0.272225	0.361141	0.340765	0.354163	0.260225	0.277427	0.35825	0.280647	0.34661	0.307094	0.299927	0.350162	0.282077	0.335117	0.290048	0.213282	0.342879	0.347225	0.312137	0.328163	0.355983	0.35177	0.289502	0.306482	0.301175	0.356996	0.3346	0.364355	0.2899
Han-Cold	0.308767	0.30245	0.315259	0.277083	0.333686	0.301903	0.307524	0.311533	0.320544	0.32154	0.310052	0.300926	0.277637	0.315398	0.319326	0.309756	0.239885	0.311237	0.304019	0.313522	0.296656	0.336931	0.305626	0.323985	0.312007	0.309924	0.323343	0.313203	0.311788	0.256046	0.312806	0.309694	0.309852	0.294214	0.298501	0.310563	0.31331	0.31881	0.322531	0.283543	0.332931	0.32767	0.298742	0.315008	0.313669	0.319055	0.294581	0.320382	0.297624
Brilliance	0.288775	0.241165	0.332664	0.324357	0.340452	0.268769	0.245291	0.282592	0.334574	0.285235	0.325903	0.30223	0.31811	0.258711	0.267613	0.290659	0.301795	0.321995	0.239769	0.31082	0.268895	0.346607	0.319546	0.342217	0.274639	0.28898	0.334016	0.255472	0.340391	0.298543	0.305116	0.329086	0.292537	0.321082	0.244005	0.300696	0.315942	0.339684	0.273356	0.318956	0.343777	0.338641	0.284478	0.293526	0.267925	0.325969	0.309121	0.337011	0.260008
KG9201	0.286975	0.27437	0.332847	0.314488	0.341053	0.28431	0.284127	0.283467	0.337919	0.296558	0.317606	0.309515	0.304192	0.281826	0.303389	0.26936	0.291211	0.329854	0.27101	0.278886	0.313745	0.347576	0.308103	0.345102	0.260222	0.280703	0.331735	0.286756	0.337691	0.292745	0.282926	0.32735	0.276616	0.308856	0.306256	0.314753	0.308614	0.332839	0.305271	0.305842	0.338468	0.337892	0.272022	0.272844	0.295234	0.32732	0.308457	0.337751	0.164177
Han-FN-H	0.325763	0.311228	0.293692	0.286422	0.317516	0.31047	0.317761	0.325931	0.295385	0.33391	0.306465	0.310952	0.282251	0.325764	0.33264	0.322184	0.274644	0.322467	0.312303	0.32895	0.310551	0.319074	0.306117	0.306302	0.329509	0.320584	0.301109	0.333378	0.308635	0.265495	0.324908	0.302874	0.326429	0.297704	0.301313	0.326237	0.311929	0.307612	0.336651	0.290308	0.320665	0.317121	0.309078	0.319401	0.330741	0.302105	0.280242	0.299521	0.310171
Pineberry	0.284427	0.271803	0.358404	0.31707	0.354403	0.279952	0.278808	0.242809	0.35941	0.28865	0.327165	0.325358	0.311491	0.264987	0.273838	0.263082	0.309223	0.316578	0.258799	0.279668	0.324684	0.360157	0.328272	0.355241	0.213517	0.255291	0.358177	0.252595	0.344638	0.307733	0.289283	0.354334	0.246425	0.329374	0.291868	0.297681	0.327017	0.342891	0.291839	0.324618	0.351385	0.345487	0.272922	0.253248	0.269226	0.354174	0.327638	0.35999	0.264078
Carmagnola Selezionata	0.330372	0.324703	0.298114	0.318569	0.294923	0.31004	0.329605	0.324131	0.297688	0.304098	0.275259	0.321512	0.314215	0.31663	0.332153	0.328314	0.314371	0.342857	0.326513	0.331052	0.344241	0.299102	0.263543	0.306272	0.324224	0.329812	0.297774	0.32501	0.314212	0.312718	0.325833	0.286186	0.325171	0.29692	0.3295	0.339197	0.273374	0.301535	0.329086	0.307789	0.292714	0.287169	0.325769	0.319641	0.328415	0.293141	0.28258	0.29774	0.325317
Special Sauce (B)	0.28949	0.256415	0.361167	0.317788	0.358585	0.267549	0.281763	0.269676	0.360918	0.297174	0.325461	0.323771	0.311533	0.265257	0.276453	0.246027	0.310385	0.315882	0.229252	0.288238	0.32265	0.363011	0.334062	0.356374	0.230495	0.248279	0.361893	0.253814	0.345896	0.310279	0.261585	0.354496	0.233701	0.331829	0.289119	0.291685	0.336906	0.345711	0.282598	0.326309	0.353928	0.349646	0.279042	0.269059	0.238981	0.355678	0.328438	0.363822	0.251926
Berry Blossom	0.287471	0.22912	0.363181	0.321747	0.356917	0.240597	0.245334	0.257622	0.366136	0.279673	0.333256	0.330619	0.317931	0.252899	0.257495	0.284859	0.310841	0.314107	0.210896	0.282089	0.303405	0.364702	0.340192	0.359724	0.25829	0.289195	0.360789	0.205192	0.348844	0.311561	0.272878	0.357639	0.282045	0.333077	0.239411	0.299539	0.344728	0.35142	0.251473	0.329688	0.356032	0.350663	0.283451	0.23587	0.201941	0.359678	0.337737	0.369613	0.255902
Oregon Bush	0.287193	0.24614	0.364247	0.32131	0.35933	0.278472	0.271301	0.25265	0.36539	0.292887	0.335101	0.313054	0.317651	0.273612	0.222796	0.278717	0.313818	0.261833	0.250925	0.28835	0.263052	0.363114	0.344168	0.357008	0.251964	0.278267	0.362048	0.243861	0.350138	0.309733	0.293111	0.357308	0.275106	0.33622	0.253904	0.283525	0.345623	0.347728	0.278216	0.331161	0.361965	0.354539	0.260498	0.279932	0.259272	0.359797	0.339831	0.367661	0.285057
BaOx (C)	0.253973	0.283602	0.340116	0.310744	0.352546	0.26625	0.275876	0.282233	0.340875	0.313442	0.33093	0.302933	0.308075	0.29899	0.289589	0.297362	0.299685	0.279179	0.285177	0.280678	0.261238	0.355126	0.319705	0.351808	0.287035	0.298787	0.341221	0.284037	0.340575	0.294393	0.302216	0.330965	0.295137	0.313504	0.271582	0.302115	0.312841	0.34281	0.293084	0.309735	0.353818	0.350614	0.281908	0.291369	0.272014	0.343494	0.308263	0.3483	0.296407
Cherry x 5	0.333347	0.332141	0.309405	0.294641	0.295277	0.333817	0.331888	0.32616	0.300768	0.328003	0.300961	0.323414	0.28628	0.330155	0.332385	0.330501	0.30468	0.33597	0.335775	0.327578	0.331694	0.300718	0.310188	0.301236	0.331814	0.331162	0.30081	0.33498	0.303308	0.284521	0.326724	0.287549	0.331487	0.306874	0.337291	0.333792	0.319651	0.291096	0.339591	0.305559	0.299393	0.309777	0.32753	0.323607	0.336742	0.307193	0.29998	0.302912	0.328489
Si-1	0.30805	0.292981	0.325253	0.27597	0.331155	0.299519	0.30469	0.304749	0.324263	0.318067	0.306375	0.298857	0.274138	0.310289	0.312323	0.30728	0.243638	0.31161	0.295816	0.307263	0.294198	0.335655	0.30709	0.329612	0.309929	0.307499	0.325144	0.306818	0.314697	0.251549	0.307082	0.30891	0.304553	0.291142	0.305061	0.310031	0.309594	0.312628	0.318398	0.28261	0.333242	0.327226	0.294729	0.311129	0.30456	0.322471	0.291238	0.32486	0.291523
Wild Horse	0.328237	0.324939	0.334448	0.330389	0.323223	0.308908	0.312094	0.303844	0.326177	0.294636	0.311845	0.295568	0.325289	0.307206	0.340779	0.318859	0.330919	0.357685	0.320203	0.291853	0.348881	0.332186	0.306502	0.326893	0.315505	0.32702	0.330183	0.311806	0.321718	0.324262	0.324883	0.31542	0.324904	0.308444	0.336353	0.347245	0.299093	0.315094	0.316904	0.303606	0.32308	0.325561	0.322802	0.298686	0.327713	0.322641	0.321348	0.333241	0.335597
Tangerine (C)	0.295955	0.274681	0.343692	0.31206	0.355422	0.28906	0.282044	0.263205	0.342287	0.307984	0.333362	0.291923	0.306522	0.287572	0.300254	0.262732	0.297881	0.321876	0.247952	0.134654	0.294601	0.359331	0.324075	0.353658	0.259611	0.279473	0.347074	0.27767	0.343662	0.290505	0.242222	0.335752	0.266079	0.316637	0.288434	0.322061	0.318176	0.34558	0.30708	0.311311	0.361756	0.347055	0.2251	0.23844	0.294884	0.341487	0.315724	0.347691	0.269587
TJ's CBD S1 (female)	0.304718	0.262047	0.337964	0.310627	0.347444	0.292436	0.287322	0.262507	0.336944	0.310808	0.327737	0.308475	0.301996	0.292063	0.319419	0.285524	0.288357	0.312247	0.254272	0.288341	0.294064	0.3566	0.318195	0.347978	0.291883	0.297407	0.342982	0.295224	0.335451	0.2854	0.307382	0.332443	0.262166	0.306306	0.293582	0.321304	0.309623	0.338345	0.311414	0.30282	0.349794	0.342841	0.275586	0.299334	0.293736	0.332128	0.309785	0.338843	0.277862
Vermont Sauce	0.273931	0.294393	0.357076	0.320242	0.350213	0.299447	0.295305	0.291546	0.356097	0.32115	0.331702	0.302422	0.318876	0.292427	0.261868	0.296619	0.313136	0.275719	0.29024	0.28848	0.297033	0.351771	0.334851	0.347512	0.276155	0.27902	0.354042	0.292598	0.344126	0.314238	0.258304	0.352334	0.278447	0.333239	0.275257	0.277821	0.339067	0.351453	0.304018	0.330238	0.34609	0.346486	0.282545	0.290455	0.286555	0.352047	0.331633	0.360903	0.283478
18AB092101 (WI)	0.34591	0.328946	0.295398	0.335799	0.302109	0.315002	0.319523	0.345944	0.291326	0.302836	0.295987	0.295737	0.327667	0.334654	0.353153	0.348131	0.319337	0.354941	0.334463	0.352562	0.343082	0.302438	0.266813	0.313349	0.344325	0.351261	0.289516	0.343176	0.31393	0.317999	0.340375	0.284452	0.343897	0.283044	0.333948	0.354638	0.254993	0.302666	0.332426	0.2826	0.303497	0.303423	0.331045	0.334419	0.350129	0.288686	0.294532	0.296915	0.330495
Cherry Wine (standard)	0.260342	0.225559	0.348154	0.318352	0.357473	0.223936	0.241275	0.234706	0.352594	0.294556	0.3343	0.309307	0.316677	0.240629	0.273116	0.27192	0.298427	0.305206	0.222358	0.272568	0.268542	0.363405	0.324766	0.362267	0.231742	0.275902	0.348792	0.224862	0.349316	0.29709	0.291791	0.344033	0.265329	0.320827	0.228547	0.294546	0.329229	0.349223	0.269513	0.312784	0.360833	0.350752	0.259906	0.26072	0.209866	0.345711	0.324562	0.353197	0.25227
Han-NE	0.310644	0.302647	0.311711	0.261913	0.334248	0.306821	0.309563	0.312719	0.318936	0.331438	0.313301	0.304169	0.267092	0.319221	0.321654	0.306572	0.258069	0.311868	0.30009	0.312805	0.298447	0.331227	0.312223	0.325914	0.313163	0.305249	0.321238	0.318719	0.301468	0.245367	0.312672	0.312535	0.30997	0.286021	0.300896	0.308387	0.316638	0.315724	0.327643	0.281019	0.337146	0.328131	0.299816	0.313567	0.317668	0.317369	0.291497	0.318475	0.298065
AC/DC x Otto II (A)	0.267056	0.298063	0.350764	0.312161	0.350855	0.320098	0.305321	0.322483	0.355756	0.315807	0.326733	0.305007	0.310053	0.29256	0.255914	0.292021	0.306604	0.267233	0.300974	0.324809	0.28221	0.357511	0.335174	0.346974	0.290483	0.293097	0.356629	0.28322	0.339206	0.304123	0.300188	0.346294	0.300589	0.33034	0.299739	0.202876	0.340802	0.337904	0.307007	0.329294	0.347069	0.346765	0.310526	0.31063	0.299227	0.34989	0.334231	0.350787	0.299854
Bish Feral	0.34254	0.326865	0.302222	0.329057	0.310936	0.31547	0.312753	0.343452	0.304204	0.2947	0.294568	0.294372	0.319722	0.332313	0.349728	0.345469	0.312412	0.356054	0.330664	0.346511	0.340417	0.315603	0.27004	0.318911	0.343321	0.348699	0.297783	0.342501	0.312066	0.310544	0.33975	0.293384	0.338661	0.276792	0.332779	0.349329	0.266402	0.30743	0.328946	0.280377	0.308594	0.312855	0.329602	0.336113	0.34709	0.304646	0.296493	0.306933	0.32952
Tangerine (B)	0.295682	0.27473	0.342941	0.313577	0.354706	0.28753	0.282684	0.261789	0.342805	0.307959	0.332855	0.291736	0.306599	0.287397	0.300479	0.260472	0.297141	0.321628	0.247317	0.134891	0.291663	0.358827	0.322821	0.354801	0.258162	0.278373	0.345244	0.27626	0.344988	0.289703	0.242164	0.335499	0.264501	0.316814	0.288258	0.318904	0.317561	0.343925	0.308328	0.310231	0.358852	0.348597	0.224143	0.239275	0.295146	0.342824	0.316733	0.347046	0.269666
Anka x Logan	0.344828	0.324201	0.264949	0.334501	0.273193	0.315911	0.327077	0.34429	0.254373	0.316849	0.287413	0.3144	0.328036	0.335864	0.350364	0.347635	0.315117	0.36028	0.334371	0.349967	0.343064	0.277477	0.262376	0.282962	0.34749	0.349902	0.260115	0.347443	0.303924	0.311592	0.339471	0.265855	0.343214	0.265732	0.324302	0.351987	0.27044	0.30178	0.346016	0.302449	0.270544	0.268914	0.334393	0.333932	0.349077	0.249156	0.27407	0.269287	0.327368
Cherry (B)	0.322764	0.300556	0.31881	0.315118	0.311435	0.310732	0.316214	0.302671	0.315406	0.302668	0.295573	0.29998	0.310399	0.296268	0.326109	0.309823	0.316352	0.33423	0.309588	0.280422	0.329872	0.315358	0.296044	0.313086	0.318198	0.317891	0.312918	0.304134	0.314929	0.310571	0.297365	0.305388	0.314273	0.309283	0.335773	0.331078	0.309664	0.310076	0.31142	0.307347	0.310535	0.304695	0.309119	0.294321	0.315812	0.31044	0.30707	0.316317	0.318441
Nebraska Feral	0.343186	0.324436	0.325482	0.333388	0.314376	0.321225	0.325493	0.339194	0.320465	0.303822	0.306441	0.301946	0.32693	0.317685	0.350719	0.33703	0.326186	0.356378	0.334561	0.327504	0.346817	0.321896	0.290027	0.323788	0.342386	0.347889	0.317676	0.333553	0.315822	0.327307	0.322752	0.301428	0.337859	0.292314	0.344342	0.352706	0.281047	0.307922	0.322132	0.299887	0.316237	0.316877	0.337998	0.323878	0.333145	0.318424	0.313493	0.322775	0.336467
18AB092801 (WI)	0.346874	0.326846	0.301063	0.336474	0.307717	0.31954	0.316332	0.348536	0.301296	0.301156	0.289916	0.300136	0.324303	0.331753	0.357769	0.350349	0.317055	0.363988	0.334183	0.353607	0.345117	0.303856	0.264859	0.31101	0.347563	0.352148	0.289031	0.349564	0.312935	0.317658	0.343361	0.288187	0.343361	0.274852	0.338697	0.355154	0.254931	0.305507	0.332739	0.285982	0.303704	0.3032	0.33534	0.336762	0.353443	0.295099	0.294003	0.303398	0.331031
Wolf	0.33036	0.321241	0.313434	0.313652	0.30834	0.316911	0.33084	0.32326	0.313014	0.303752	0.288603	0.314027	0.306689	0.31369	0.335973	0.326543	0.308629	0.343637	0.328962	0.322634	0.339791	0.312412	0.282759	0.314019	0.3284	0.331202	0.308678	0.32678	0.313524	0.305915	0.322258	0.309035	0.323742	0.296758	0.33443	0.339704	0.297065	0.315068	0.330192	0.302908	0.306542	0.306109	0.326742	0.317458	0.330677	0.305511	0.297754	0.315734	0.333211
Berry Blossom (standard)	0.294884	0.233394	0.350135	0.319193	0.354703	0.245458	0.24844	0.246901	0.349343	0.296744	0.334065	0.309156	0.311823	0.264909	0.292718	0.235467	0.29615	0.319715	0.199408	0.229805	0.285812	0.363072	0.325071	0.359491	0.238509	0.271052	0.351088	0.240218	0.349552	0.294158	0.272419	0.340071	0.256456	0.318141	0.24309	0.307124	0.316649	0.349181	0.255807	0.312607	0.360248	0.353898	0.240953	0.254172	0.24979	0.345389	0.321674	0.352209	0.260439
Carmagnola	0.339083	0.33152	0.30034	0.320259	0.287665	0.324487	0.332493	0.334456	0.296306	0.314259	0.285561	0.322821	0.315616	0.322911	0.341347	0.335538	0.319339	0.349363	0.336344	0.341482	0.349819	0.300512	0.270541	0.310247	0.333587	0.336721	0.296313	0.33438	0.311296	0.311674	0.328968	0.286272	0.333814	0.30469	0.336151	0.343405	0.295034	0.300466	0.334248	0.311426	0.285855	0.290112	0.339768	0.327898	0.339035	0.297469	0.28818	0.294578	0.329231
Lifter (A)	0.282815	0.273259	0.355294	0.318158	0.355298	0.277146	0.273418	0.260479	0.355412	0.291464	0.327863	0.321708	0.308583	0.251739	0.286908	0.263762	0.308596	0.324282	0.267851	0.28666	0.331007	0.361025	0.329454	0.352104	0.218696	0.257514	0.354912	0.259613	0.344454	0.307711	0.295928	0.349369	0.23482	0.325503	0.304668	0.295275	0.329325	0.341618	0.288028	0.325032	0.354971	0.344309	0.298103	0.283382	0.264983	0.354487	0.328733	0.35645	0.267507
FL70	0.304301	0.190422	0.346818	0.324233	0.350904	0.220087	0.240348	0.230256	0.347843	0.280935	0.325148	0.321675	0.315333	0.252638	0.276398	0.238906	0.302671	0.32795	0.0799668	0.263121	0.29914	0.364667	0.320099	0.358334	0.224042	0.264707	0.345181	0.209363	0.346943	0.296358	0.269351	0.339677	0.250146	0.316	0.235573	0.314254	0.316644	0.346917	0.251519	0.312756	0.354271	0.342073	0.2372	0.227294	0.20336	0.336959	0.31844	0.349917	0.233721
TJ's CBD (B)	0.297057	0.252651	0.340169	0.312465	0.347998	0.276486	0.277341	0.252792	0.3367	0.29913	0.326761	0.311412	0.30313	0.281897	0.307124	0.277959	0.291994	0.319057	0.23545	0.274077	0.296846	0.35659	0.318676	0.34964	0.272533	0.290168	0.343389	0.275075	0.337014	0.287054	0.29914	0.334682	0.254355	0.310141	0.278991	0.320814	0.311513	0.339752	0.298607	0.304134	0.349757	0.343463	0.268312	0.279509	0.279286	0.33576	0.312932	0.340393	0.270687
A2R4	0.317931	0.305353	0.298528	0.318883	0.3022	0.285345	0.311856	0.308909	0.29236	0.308073	0.293823	0.282999	0.309841	0.302813	0.328101	0.321779	0.302828	0.345215	0.303235	0.29545	0.327977	0.306661	0.275189	0.306277	0.306696	0.326614	0.289051	0.312959	0.314213	0.298544	0.313535	0.277405	0.311038	0.300902	0.316613	0.337141	0.287265	0.295741	0.329633	0.300146	0.305903	0.306385	0.303828	0.303836	0.318751	0.289717	0.283882	0.292448	0.305584
Hawaiian Haze (B)	0.264251	0.281073	0.361664	0.316934	0.35962	0.275084	0.281596	0.2432	0.36191	0.295254	0.33034	0.312166	0.314996	0.256319	0.272946	0.250871	0.309691	0.313935	0.264621	0.267566	0.322553	0.364623	0.333436	0.357793	0.194293	0.231994	0.36147	0.256892	0.346511	0.309412	0.286149	0.35626	0.22449	0.330159	0.292775	0.287686	0.330062	0.347792	0.288715	0.327649	0.359083	0.348705	0.276919	0.266766	0.264372	0.35941	0.327998	0.362974	0.272155
TJs CBD S1 (male)	0.322113	0.303876	0.292463	0.326017	0.310732	0.307814	0.314542	0.306255	0.295561	0.320671	0.320762	0.314853	0.318344	0.315862	0.335799	0.328101	0.305488	0.341259	0.302803	0.31764	0.329699	0.304502	0.302096	0.307034	0.319757	0.328074	0.292918	0.320558	0.314704	0.30558	0.318443	0.294879	0.304963	0.310169	0.318476	0.335871	0.302377	0.32062	0.332599	0.315683	0.31276	0.315866	0.309995	0.309838	0.321248	0.296885	0.30533	0.296702	0.298893
Super Cherry F2	0.282635	0.257074	0.34321	0.318899	0.353239	0.280767	0.249596	0.274181	0.347559	0.309822	0.328151	0.290792	0.313541	0.266476	0.266146	0.298828	0.29945	0.281044	0.269172	0.311159	0.277498	0.356302	0.322291	0.351959	0.26214	0.272747	0.344802	0.286055	0.342802	0.294734	0.310082	0.335803	0.274243	0.318094	0.264109	0.284074	0.323891	0.347124	0.311998	0.31599	0.352929	0.34786	0.253234	0.296287	0.301723	0.337532	0.316335	0.347415	0.278236
Fermion	0.363603	0.355204	0.263901	0.336856	0.236896	0.338411	0.356363	0.358741	0.263682	0.340589	0.306716	0.332332	0.328535	0.350465	0.364332	0.363014	0.334327	0.364678	0.358103	0.36181	0.363437	0.254712	0.290744	0.268789	0.360944	0.362001	0.256813	0.366613	0.296659	0.329807	0.344801	0.241659	0.353693	0.324193	0.349282	0.360412	0.308374	0.279667	0.360511	0.327444	0.231599	0.273464	0.359219	0.3305	0.363938	0.270431	0.289726	0.245634	0.354958
FL80	0.301474	0.207423	0.34564	0.321188	0.34882	0.211142	0.244643	0.2264	0.346789	0.284395	0.323513	0.318725	0.315523	0.271644	0.289912	0.250244	0.300565	0.324903	0.109868	0.262212	0.293305	0.363161	0.317936	0.355274	0.237037	0.276485	0.344632	0.210456	0.346702	0.295987	0.270917	0.336501	0.254969	0.315437	0.250632	0.325135	0.312048	0.342752	0.265393	0.309014	0.351276	0.338677	0.237848	0.238639	0.20028	0.337583	0.31987	0.3485	0.242345
RN19	0.257596	0.246338	0.35179	0.316402	0.358458	0.259363	0.262362	0.255421	0.348502	0.296229	0.336088	0.29004	0.314787	0.279224	0.233682	0.272391	0.296262	0.265519	0.227903	0.278014	0.250823	0.36111	0.329719	0.356585	0.25085	0.269131	0.347972	0.231066	0.348749	0.291538	0.278277	0.342422	0.268643	0.321523	0.240557	0.26116	0.334551	0.34978	0.265889	0.312932	0.360282	0.351762	0.262965	0.270177	0.237717	0.345004	0.32031	0.351991	0.267174
Victoria	0.335765	0.31853	0.28677	0.323031	0.285195	0.305889	0.321849	0.332198	0.279061	0.306873	0.277204	0.304796	0.316894	0.322736	0.342195	0.340188	0.30985	0.350808	0.322454	0.335681	0.33464	0.292648	0.219001	0.300922	0.333187	0.334614	0.277787	0.334186	0.307912	0.302154	0.334835	0.276226	0.332756	0.280065	0.322159	0.345598	0.259779	0.301777	0.336184	0.293948	0.287085	0.286714	0.32288	0.322319	0.337072	0.27277	0.276704	0.280298	0.3217
18AB092702 (WI)	0.334574	0.316902	0.28771	0.323574	0.295488	0.305683	0.321652	0.333317	0.28773	0.306708	0.277783	0.299613	0.316289	0.319925	0.340251	0.339389	0.303892	0.34738	0.319959	0.338426	0.331224	0.298165	0.251224	0.300561	0.334196	0.342594	0.279637	0.334582	0.315784	0.301619	0.328864	0.27451	0.330207	0.277125	0.328903	0.34339	0.261881	0.3039	0.332076	0.286702	0.290852	0.289088	0.323344	0.32725	0.338064	0.280945	0.279986	0.288167	0.318898
RNA Auto	0.264393	0.293251	0.354541	0.319515	0.352393	0.301174	0.299755	0.274583	0.356394	0.308034	0.329219	0.315052	0.313197	0.287914	0.288288	0.251955	0.31143	0.285244	0.280837	0.277005	0.31374	0.357329	0.329948	0.351024	0.226879	0.235819	0.356527	0.287316	0.344023	0.310622	0.298268	0.350771	0.211864	0.325248	0.317848	0.290956	0.328723	0.343352	0.304402	0.32784	0.347559	0.343069	0.284239	0.291632	0.292273	0.351551	0.330288	0.356961	0.273113
Logan 20	0.349049	0.327141	0.288671	0.331986	0.295818	0.316082	0.324918	0.346341	0.284249	0.307874	0.291885	0.300547	0.329255	0.333861	0.354442	0.351899	0.316417	0.359692	0.335129	0.349735	0.340373	0.297494	0.253772	0.303969	0.345656	0.349733	0.276221	0.34784	0.309726	0.315201	0.344335	0.275631	0.343096	0.200251	0.338289	0.357728	0.253658	0.303027	0.338457	0.289953	0.297852	0.298143	0.33243	0.33784	0.352952	0.283212	0.287094	0.286381	0.32967
Cherry Wine (A)	0.29381	0.204792	0.361451	0.322524	0.350776	0.248261	0.238824	0.241609	0.362996	0.293308	0.32677	0.3241	0.317572	0.233923	0.261769	0.268667	0.316828	0.315199	0.193031	0.287444	0.292049	0.362249	0.333536	0.35852	0.240668	0.278629	0.359883	0.202872	0.346773	0.313028	0.287641	0.353206	0.275666	0.331459	0.236506	0.28631	0.337322	0.351389	0.265413	0.329688	0.352314	0.345999	0.266493	0.242798	0.214889	0.353597	0.335907	0.364671	0.270717
Fedora 17	0.357244	0.344429	0.249488	0.329727	0.248922	0.323599	0.347045	0.359694	0.249073	0.342397	0.306641	0.322555	0.326522	0.352609	0.361463	0.361214	0.317052	0.356791	0.348041	0.362852	0.346933	0.256048	0.281724	0.268141	0.361427	0.359794	0.243408	0.367525	0.296075	0.315274	0.343992	0.233728	0.351366	0.308278	0.333015	0.355889	0.296343	0.278403	0.361888	0.312691	0.248647	0.277207	0.339907	0.337203	0.364425	0.252642	0.281925	0.222023	0.340971
18AB101101 (WI)	0.339212	0.316403	0.288077	0.32961	0.294756	0.308777	0.317074	0.336705	0.283455	0.297709	0.284476	0.298277	0.322878	0.321149	0.344201	0.338686	0.312445	0.355791	0.323483	0.338473	0.333801	0.291013	0.24736	0.302138	0.333801	0.341739	0.278593	0.334383	0.308934	0.310434	0.331782	0.276204	0.333301	0.280624	0.323364	0.346501	0.251088	0.30221	0.330255	0.283732	0.295587	0.296875	0.326412	0.326228	0.340402	0.28245	0.283418	0.288218	0.318461
Cherry 5	0.275361	0.223534	0.355476	0.319174	0.360308	0.22976	0.214765	0.250711	0.351674	0.286126	0.333554	0.311677	0.313677	0.241224	0.252069	0.27077	0.298967	0.310982	0.198882	0.283732	0.290209	0.366736	0.326895	0.364311	0.23806	0.271091	0.352454	0.204331	0.350908	0.297371	0.274598	0.343007	0.263453	0.322916	0.224042	0.277051	0.326958	0.351931	0.235842	0.315236	0.360246	0.351907	0.264339	0.251956	0.218582	0.346351	0.320956	0.355807	0.243237
Cherry 308	0.267106	0.205872	0.347596	0.318347	0.356331	0.242116	0.23108	0.275993	0.346909	0.26427	0.33569	0.320045	0.313684	0.229254	0.265113	0.282693	0.297005	0.317208	0.232103	0.28281	0.268988	0.36374	0.32682	0.355613	0.275724	0.29251	0.346825	0.205239	0.347828	0.296896	0.268616	0.339133	0.277577	0.321372	0.262787	0.288951	0.328549	0.34867	0.247289	0.311563	0.358986	0.350798	0.286521	0.265734	0.215307	0.347113	0.320364	0.352426	0.24339
Cherry x BaOx	0.283642	0.286322	0.333405	0.316172	0.350188	0.281714	0.293677	0.294959	0.340335	0.319659	0.32281	0.290262	0.318765	0.310732	0.263386	0.296915	0.297964	0.242794	0.284642	0.317797	0.279509	0.35347	0.313419	0.348549	0.286128	0.29174	0.343949	0.288733	0.341302	0.297088	0.306454	0.336621	0.292361	0.314266	0.285295	0.26225	0.312901	0.342257	0.315914	0.3153	0.348224	0.342433	0.275341	0.308923	0.286925	0.333667	0.31499	0.343441	0.286576
Cherry Wine (dwarf)	0.275042	0.204926	0.350018	0.315909	0.36203	0.246427	0.231346	0.235349	0.353388	0.292788	0.334837	0.314029	0.31257	0.233684	0.28092	0.264802	0.29862	0.313186	0.204984	0.270665	0.275545	0.363754	0.329195	0.362845	0.21627	0.258395	0.350324	0.234316	0.347511	0.294995	0.301898	0.344721	0.258171	0.318924	0.239537	0.29633	0.328842	0.348261	0.262536	0.313848	0.360633	0.353059	0.250725	0.253917	0.240107	0.347304	0.323964	0.355522	0.237588
Sour Space Candy (A)	0.277272	0.269824	0.352626	0.317539	0.351813	0.276111	0.286616	0.260672	0.355669	0.286375	0.323383	0.330046	0.317114	0.274689	0.29235	0.249738	0.312037	0.3091	0.234091	0.270196	0.326501	0.358559	0.330195	0.351767	0.213879	0.255245	0.360148	0.267466	0.350633	0.312867	0.293576	0.34904	0.195679	0.325842	0.297652	0.30018	0.325801	0.343674	0.294515	0.325455	0.35101	0.341462	0.272294	0.270845	0.276475	0.348358	0.331303	0.35753	0.269802
NWG 331	0.344467	0.337695	0.288586	0.322654	0.273123	0.326829	0.340537	0.345532	0.282952	0.322713	0.292165	0.321157	0.315749	0.335609	0.342703	0.34673	0.32583	0.345871	0.347442	0.347721	0.348418	0.281697	0.287161	0.283876	0.345625	0.345118	0.278021	0.351881	0.307426	0.320002	0.331596	0.271148	0.337203	0.303217	0.34386	0.34182	0.289243	0.293146	0.342785	0.314818	0.269206	0.284695	0.339932	0.331696	0.348648	0.276826	0.29735	0.282671	0.341705
Hass Hemp	0.258293	0.250644	0.364341	0.320973	0.361809	0.290921	0.273847	0.296913	0.365461	0.308792	0.341614	0.326041	0.31933	0.267372	0.276131	0.286345	0.316347	0.251511	0.25522	0.293235	0.236319	0.369858	0.347286	0.355556	0.28712	0.290936	0.365008	0.263317	0.348096	0.31598	0.298369	0.357109	0.293343	0.337729	0.250888	0.266028	0.349872	0.351972	0.282778	0.333	0.362339	0.35735	0.293225	0.28944	0.25588	0.36386	0.341373	0.363394	0.275501
Tygra	0.352357	0.342673	0.266048	0.327875	0.246708	0.328554	0.34528	0.347141	0.267564	0.332887	0.295849	0.323407	0.322535	0.335551	0.352082	0.349943	0.327193	0.357327	0.351119	0.350713	0.356098	0.258325	0.28672	0.27359	0.347467	0.347749	0.262008	0.355199	0.294777	0.321634	0.337165	0.259544	0.344711	0.310492	0.334856	0.350156	0.297514	0.292145	0.350537	0.320357	0.248744	0.270292	0.34577	0.327853	0.35276	0.267513	0.28617	0.261655	0.344038
FL49	0.30237	0.196874	0.347574	0.321179	0.352573	0.217	0.236118	0.222917	0.348554	0.266974	0.328602	0.321819	0.314101	0.260299	0.270836	0.236366	0.299924	0.326422	0.102092	0.256735	0.297367	0.363475	0.323837	0.359149	0.233677	0.269761	0.346005	0.204204	0.347996	0.298524	0.265085	0.339807	0.247196	0.315504	0.248785	0.313645	0.318365	0.345443	0.251234	0.310844	0.353926	0.343542	0.242915	0.239397	0.207988	0.33914	0.319369	0.350235	0.244059
XYZ	0.297965	0.291418	0.368459	0.322526	0.360158	0.309619	0.293466	0.268192	0.364902	0.306228	0.343336	0.282741	0.316949	0.282612	0.307264	0.2652	0.319975	0.324038	0.278635	0.175001	0.31891	0.367069	0.343814	0.360353	0.274529	0.290657	0.365048	0.282856	0.343567	0.31492	0.26443	0.355494	0.280782	0.331819	0.310337	0.325837	0.334119	0.345418	0.29941	0.324126	0.368342	0.356071	0.248255	0.25955	0.299427	0.364102	0.338801	0.372778	0.296869
Puma	0.306154	0.300845	0.317753	0.27734	0.334546	0.302922	0.309971	0.309516	0.320966	0.322043	0.311987	0.303291	0.277054	0.313442	0.314363	0.305716	0.237362	0.301486	0.301727	0.314016	0.290395	0.342738	0.309895	0.328805	0.312122	0.303312	0.327397	0.311949	0.312313	0.255776	0.316312	0.316345	0.310761	0.294169	0.298103	0.304262	0.314975	0.320946	0.323111	0.287493	0.336463	0.325389	0.296903	0.314338	0.313379	0.319612	0.295903	0.315861	0.296502
Futura 75	0.350279	0.325425	0.265168	0.330407	0.266945	0.307318	0.329286	0.34424	0.268315	0.323613	0.278076	0.313536	0.320181	0.333928	0.348443	0.345664	0.311759	0.356161	0.331421	0.345892	0.338849	0.273937	0.268755	0.285881	0.347001	0.345903	0.263447	0.347108	0.304943	0.308556	0.329038	0.250317	0.343491	0.297507	0.32075	0.352228	0.281621	0.286421	0.342904	0.302101	0.264288	0.286475	0.32883	0.326326	0.348805	0.265121	0.267247	0.256516	0.329231
CFX-1	0.358211	0.337868	0.24566	0.33088	0.256028	0.320742	0.335901	0.354623	0.243438	0.3373	0.297261	0.319468	0.324123	0.346268	0.360292	0.359777	0.322579	0.364073	0.345209	0.356668	0.34807	0.232696	0.277816	0.255038	0.356814	0.360071	0.224996	0.362905	0.289118	0.315912	0.348408	0.242223	0.354424	0.297608	0.336425	0.359989	0.285425	0.285185	0.354913	0.310848	0.258828	0.277189	0.342032	0.339174	0.361448	0.24147	0.278838	0.248069	0.338942
Deschutes	0.286126	0.274837	0.33337	0.313779	0.345189	0.27995	0.279442	0.243944	0.336623	0.299127	0.318085	0.30903	0.305374	0.282058	0.297634	0.279917	0.293477	0.320554	0.264382	0.271177	0.307186	0.350015	0.309894	0.347073	0.260168	0.286722	0.33377	0.274347	0.335583	0.292061	0.290146	0.328255	0.269736	0.311118	0.295606	0.314892	0.301344	0.336091	0.306133	0.307923	0.34156	0.341338	0.277621	0.272855	0.285971	0.333655	0.308547	0.335848	0.228633
Swift	0.371286	0.364312	0.262958	0.342467	0.25877	0.348193	0.356567	0.367752	0.261304	0.340104	0.312666	0.331349	0.335027	0.357257	0.370273	0.372653	0.348416	0.371035	0.37319	0.369953	0.372497	0.233447	0.294949	0.254214	0.368474	0.370793	0.231344	0.375864	0.292934	0.341837	0.359297	0.261769	0.361985	0.317926	0.356407	0.370936	0.301164	0.282369	0.358723	0.326878	0.260883	0.281207	0.363895	0.345642	0.377475	0.270205	0.301792	0.264585	0.364412
Picolo	0.363699	0.351968	0.26332	0.337024	0.253595	0.338922	0.353957	0.356563	0.261913	0.338427	0.300868	0.33099	0.329345	0.346373	0.362037	0.362617	0.338938	0.365061	0.358774	0.362063	0.364179	0.234788	0.295838	0.250392	0.359926	0.360105	0.235111	0.366822	0.296106	0.332762	0.344838	0.262742	0.354222	0.317114	0.346602	0.361428	0.3014	0.285216	0.358287	0.325431	0.255778	0.278507	0.352398	0.336785	0.366867	0.263863	0.296673	0.2595	0.353965
Hawaiian Haze (A)	0.2743	0.285273	0.359572	0.31794	0.361317	0.292741	0.288238	0.244908	0.360943	0.302715	0.332393	0.328022	0.317616	0.267789	0.296733	0.251688	0.308895	0.31015	0.260879	0.27607	0.316292	0.364085	0.339526	0.355755	0.213197	0.242217	0.362749	0.272726	0.346811	0.311795	0.310512	0.354375	0.241778	0.332243	0.299556	0.308251	0.334783	0.346611	0.294477	0.32939	0.365449	0.351538	0.29167	0.280853	0.276603	0.358761	0.337808	0.358326	0.280559
Marten's Kashong	0.359373	0.341363	0.2456	0.340058	0.255275	0.327147	0.345056	0.361495	0.241154	0.337696	0.303806	0.315448	0.331757	0.350393	0.365028	0.362721	0.326299	0.360032	0.346712	0.361393	0.347838	0.231939	0.278718	0.244151	0.36223	0.363944	0.218106	0.368125	0.297318	0.319434	0.345711	0.245288	0.355424	0.306623	0.332151	0.363435	0.286071	0.285016	0.360417	0.316075	0.251549	0.269951	0.346275	0.337362	0.36605	0.238293	0.285714	0.233098	0.341595
T-2 (B)	0.289508	0.285744	0.358416	0.314414	0.35673	0.299608	0.291123	0.260015	0.357698	0.30798	0.330897	0.309118	0.308786	0.28077	0.296939	0.265956	0.311504	0.317848	0.261702	0.136181	0.30339	0.361168	0.336377	0.357828	0.252757	0.277598	0.362972	0.270522	0.347677	0.305057	0.239883	0.353854	0.264628	0.33088	0.300913	0.317524	0.335694	0.346594	0.305529	0.325241	0.361696	0.34662	0.246134	0.234649	0.291397	0.358414	0.330615	0.363338	0.286506
Special Sauce (C)	0.292307	0.281212	0.35393	0.30137	0.348032	0.306154	0.295123	0.289045	0.353445	0.315317	0.321766	0.305266	0.296371	0.288077	0.284712	0.279552	0.295773	0.301892	0.276387	0.294021	0.308008	0.351596	0.333789	0.34504	0.26085	0.277566	0.353401	0.289469	0.332654	0.292681	0.30155	0.345455	0.266955	0.324467	0.309097	0.282519	0.33108	0.338255	0.310548	0.318089	0.346433	0.342347	0.284638	0.30206	0.304118	0.348111	0.322917	0.355678	0.292712
TJ's CBD (A)	0.299135	0.266564	0.352695	0.313788	0.350224	0.292561	0.292006	0.251263	0.353878	0.302394	0.327478	0.328214	0.307063	0.281738	0.308712	0.278872	0.306715	0.320539	0.249138	0.274027	0.313335	0.358542	0.330374	0.351725	0.271073	0.290109	0.358777	0.275294	0.340753	0.303224	0.301109	0.349297	0.253012	0.324364	0.29445	0.322586	0.326088	0.340344	0.30088	0.319537	0.350365	0.344337	0.280862	0.279806	0.27983	0.3497	0.327898	0.35669	0.283931
Late Sue (B)	0.27124	0.276915	0.346415	0.320048	0.361762	0.313155	0.308423	0.321142	0.349832	0.337049	0.341935	0.312311	0.322018	0.313169	0.290525	0.293671	0.299658	0.229574	0.301966	0.314378	0.154461	0.363587	0.335908	0.351725	0.326963	0.301371	0.348952	0.289343	0.345906	0.298025	0.316343	0.340786	0.32098	0.324191	0.284787	0.281245	0.333204	0.344899	0.327662	0.31976	0.359639	0.360248	0.289365	0.336027	0.302342	0.349292	0.325536	0.345686	0.306921
Sisters F2	0.276527	0.250183	0.341638	0.318316	0.351784	0.251164	0.260399	0.248346	0.34399	0.305151	0.333926	0.279423	0.319602	0.268808	0.262416	0.272493	0.299995	0.267338	0.235704	0.285768	0.259458	0.358504	0.321392	0.350508	0.259145	0.259892	0.343006	0.243095	0.343977	0.296552	0.297564	0.34035	0.292599	0.321362	0.246931	0.259118	0.331604	0.349042	0.286686	0.314953	0.356035	0.343985	0.259603	0.258777	0.249879	0.336726	0.32568	0.344905	0.270515
Hlukhivskii-51	0.356504	0.340922	0.226297	0.332995	0.275918	0.325284	0.342736	0.360055	0.237809	0.33733	0.304689	0.32475	0.331324	0.35015	0.362395	0.360309	0.315522	0.358271	0.346797	0.360299	0.347761	0.261532	0.280298	0.274934	0.360586	0.35985	0.252042	0.365282	0.295992	0.314267	0.344396	0.261102	0.356541	0.30857	0.322099	0.364093	0.294708	0.300219	0.359587	0.315686	0.268156	0.275499	0.345292	0.338728	0.366796	0.247307	0.281673	0.245178	0.343873
Magic Bullet	0.291733	0.290397	0.369059	0.324301	0.366008	0.300362	0.29727	0.29721	0.373048	0.323788	0.343769	0.33082	0.322164	0.294081	0.297245	0.300129	0.319907	0.302442	0.299367	0.307907	0.291743	0.370871	0.349823	0.362903	0.288236	0.297743	0.37255	0.291718	0.353953	0.316863	0.314184	0.365157	0.30958	0.343691	0.303266	0.305338	0.351295	0.35548	0.302984	0.338979	0.368386	0.359633	0.306781	0.307134	0.281143	0.3647	0.345478	0.371053	0.288175
CBDawg	0.283601	0.283232	0.355513	0.317166	0.351895	0.298176	0.302242	0.289887	0.3598	0.307971	0.328338	0.324643	0.315153	0.28618	0.300166	0.262306	0.309529	0.29485	0.277982	0.30058	0.28324	0.358734	0.33762	0.353129	0.26202	0.247457	0.360872	0.296431	0.34417	0.311127	0.285873	0.353407	0.261059	0.331836	0.296487	0.29218	0.330544	0.34513	0.312971	0.33053	0.351583	0.348672	0.273863	0.308112	0.307314	0.352065	0.331884	0.359781	0.28294
FL58	0.3006	0.200637	0.346677	0.319796	0.351492	0.21499	0.234097	0.219389	0.347737	0.265593	0.325004	0.318702	0.312837	0.258233	0.26093	0.241434	0.298388	0.324978	0.109106	0.268911	0.302701	0.360673	0.320869	0.356343	0.218343	0.268394	0.344021	0.206571	0.346134	0.296216	0.26195	0.33684	0.232939	0.314546	0.242442	0.306788	0.318807	0.342724	0.266877	0.311893	0.351148	0.341507	0.216321	0.243226	0.224193	0.3383	0.316878	0.351572	0.237198
Umpqua	0.28151	0.273231	0.333069	0.316448	0.347032	0.274712	0.273256	0.263639	0.338653	0.299406	0.324319	0.311306	0.306141	0.284885	0.301802	0.268038	0.294773	0.321027	0.266171	0.275318	0.305368	0.354436	0.311599	0.346145	0.262467	0.284109	0.334876	0.282694	0.33815	0.293826	0.28496	0.329512	0.27338	0.309048	0.288911	0.31547	0.308026	0.334768	0.301127	0.309367	0.346091	0.341114	0.27237	0.272047	0.28452	0.330287	0.309962	0.33977	0.220657
AC/DC x Otto II (B)	0.241878	0.237997	0.351336	0.324691	0.357822	0.265798	0.260558	0.272699	0.350541	0.287302	0.337769	0.286478	0.317334	0.258696	0.242996	0.262657	0.299759	0.265772	0.237652	0.283099	0.260792	0.364852	0.326321	0.358362	0.255116	0.270819	0.35011	0.237688	0.349368	0.297296	0.273407	0.340632	0.255392	0.319951	0.272208	0.249741	0.327068	0.352554	0.273019	0.317336	0.357072	0.355259	0.272829	0.271433	0.246258	0.347311	0.321958	0.351681	0.261162
VT Cherry	0.292477	0.299341	0.343972	0.305421	0.345638	0.303208	0.300478	0.281	0.35165	0.314934	0.318536	0.317899	0.30244	0.299238	0.311384	0.281829	0.302398	0.314646	0.285259	0.264	0.312543	0.351633	0.325111	0.348405	0.280644	0.286483	0.35167	0.290484	0.336393	0.297659	0.295084	0.341168	0.271784	0.320859	0.307272	0.308164	0.31743	0.334919	0.307881	0.316623	0.343658	0.34303	0.293849	0.2941	0.302003	0.345707	0.31862	0.353935	0.291895
Double Cherries (B)	0.289293	0.231119	0.365691	0.324539	0.353244	0.266809	0.239299	0.257525	0.363291	0.306741	0.326526	0.328563	0.31656	0.258058	0.281035	0.26774	0.320053	0.301939	0.22327	0.296891	0.283598	0.359804	0.34589	0.356151	0.25736	0.274315	0.357457	0.258479	0.348137	0.312454	0.308108	0.351036	0.273511	0.334067	0.233368	0.285835	0.340436	0.34105	0.270457	0.332038	0.355575	0.351004	0.27296	0.278189	0.245505	0.358799	0.335013	0.363644	0.274245
Green Mountain	0.286566	0.318361	0.332761	0.317036	0.333447	0.319094	0.325232	0.309301	0.340755	0.321293	0.326187	0.318719	0.317921	0.316567	0.304653	0.303171	0.311952	0.296943	0.311314	0.281372	0.312452	0.341995	0.326544	0.335077	0.306393	0.307153	0.3368	0.307355	0.332073	0.310698	0.242528	0.32701	0.306497	0.326706	0.321904	0.300372	0.334815	0.328187	0.319453	0.320659	0.334698	0.332489	0.311593	0.253767	0.310996	0.336513	0.323658	0.334755	0.303494
FL71	0.301246	0.202823	0.345948	0.321766	0.354064	0.219412	0.250475	0.234134	0.349012	0.280574	0.327002	0.320356	0.316073	0.263513	0.276543	0.232531	0.300337	0.326373	0.0962478	0.259041	0.297772	0.363603	0.321851	0.358576	0.229759	0.271255	0.34601	0.211745	0.348691	0.298473	0.254691	0.338238	0.243306	0.317557	0.251803	0.311747	0.318505	0.347439	0.258894	0.312804	0.355987	0.345353	0.237194	0.232472	0.207095	0.338255	0.320381	0.351788	0.243439
18AB100501 (WI)	0.33359	0.313911	0.282523	0.324493	0.290169	0.302342	0.31878	0.335897	0.281265	0.306756	0.285632	0.299788	0.31857	0.319284	0.342843	0.337232	0.306616	0.348081	0.321692	0.340393	0.332529	0.294636	0.246867	0.295618	0.337131	0.340604	0.275562	0.337171	0.310171	0.304956	0.32895	0.274652	0.332582	0.278844	0.320485	0.3444	0.257116	0.307725	0.335433	0.287795	0.284621	0.288894	0.32395	0.329285	0.338198	0.272591	0.273937	0.284559	0.318112
Box Wine	0.287566	0.295383	0.353436	0.318027	0.344839	0.29431	0.295497	0.303777	0.355112	0.3041	0.333426	0.31932	0.315309	0.288132	0.265196	0.300743	0.31347	0.291896	0.278971	0.269874	0.29367	0.352902	0.334644	0.351915	0.286556	0.303672	0.353262	0.258453	0.343993	0.312999	0.227088	0.347159	0.29057	0.332398	0.298997	0.280529	0.332278	0.345663	0.284639	0.325517	0.34765	0.346575	0.297502	0.252138	0.274405	0.351014	0.329006	0.359021	0.286304
Cherry x A	0.293874	0.222945	0.362572	0.323769	0.354119	0.210069	0.238221	0.229637	0.36294	0.25725	0.326286	0.324304	0.313392	0.238155	0.257897	0.256139	0.312384	0.329737	0.208934	0.284248	0.309819	0.362369	0.332843	0.358583	0.230488	0.272519	0.359801	0.19603	0.350116	0.310796	0.285469	0.35437	0.255461	0.327296	0.272301	0.304921	0.334281	0.34663	0.246108	0.330211	0.354569	0.343588	0.271998	0.260472	0.202123	0.353774	0.334888	0.36492	0.279639
Stout	0.25674	0.236542	0.349222	0.319442	0.360999	0.276551	0.257945	0.296512	0.349891	0.310358	0.341864	0.310039	0.319337	0.265281	0.277114	0.286587	0.302219	0.255347	0.240865	0.293168	0.223911	0.365969	0.332487	0.35621	0.284041	0.291058	0.35091	0.262453	0.347539	0.29847	0.297654	0.343137	0.293854	0.32314	0.238027	0.266845	0.334026	0.35114	0.2823	0.318457	0.360853	0.356113	0.279135	0.287365	0.256184	0.346975	0.325561	0.350012	0.259309
Cherry x 2	0.307434	0.313715	0.304878	0.327853	0.310714	0.308135	0.319625	0.328876	0.305009	0.331094	0.319821	0.311154	0.326163	0.324783	0.323264	0.326371	0.314688	0.323948	0.316012	0.324666	0.318718	0.315885	0.29803	0.320035	0.324266	0.328055	0.305586	0.328822	0.328946	0.309648	0.326833	0.287779	0.322261	0.312393	0.308838	0.326769	0.304155	0.318295	0.331453	0.317826	0.312024	0.321319	0.314931	0.325135	0.335521	0.30954	0.304302	0.304571	0.315676
BaOx (A)	0.219924	0.289029	0.338242	0.318262	0.350223	0.298993	0.290697	0.299138	0.341777	0.321057	0.331444	0.299651	0.323564	0.294262	0.269497	0.299833	0.297967	0.25572	0.288571	0.300634	0.253372	0.362882	0.319053	0.346775	0.296162	0.291209	0.34551	0.294469	0.341792	0.300635	0.275455	0.337304	0.293226	0.315281	0.270162	0.256391	0.317627	0.34916	0.30452	0.3179	0.352728	0.343574	0.29064	0.305687	0.294194	0.339224	0.317526	0.338699	0.289755
NWG Elite	0.359248	0.347436	0.298358	0.324936	0.277096	0.3383	0.345048	0.351924	0.29085	0.327431	0.302318	0.328894	0.31885	0.344984	0.352444	0.354203	0.324929	0.357549	0.35399	0.354086	0.354766	0.287071	0.301678	0.291944	0.352641	0.356538	0.285141	0.357964	0.300571	0.322722	0.343512	0.276833	0.345212	0.311966	0.347931	0.352664	0.303081	0.292963	0.343067	0.31601	0.278397	0.296013	0.349856	0.335885	0.354765	0.289062	0.301193	0.286641	0.351537
Fresh Start	0.293424	0.249179	0.355039	0.317721	0.349794	0.255802	0.258662	0.216657	0.356626	0.272216	0.321213	0.328246	0.3109	0.226975	0.275461	0.274852	0.309413	0.333825	0.237911	0.260183	0.32438	0.357675	0.324526	0.353032	0.212472	0.261728	0.356808	0.227926	0.345997	0.307527	0.289364	0.351135	0.268479	0.325127	0.277295	0.305976	0.338516	0.344264	0.282231	0.326442	0.350426	0.336149	0.28194	0.248641	0.237352	0.349633	0.331355	0.35857	0.263479
USO-31 (B)	0.359117	0.339398	0.210806	0.333667	0.259388	0.326094	0.342432	0.357517	0.202406	0.337933	0.304778	0.31784	0.329176	0.348783	0.360629	0.36138	0.32525	0.361085	0.345532	0.355633	0.351357	0.250066	0.277327	0.266129	0.355317	0.3612	0.241763	0.365024	0.296215	0.316762	0.343693	0.245814	0.349528	0.302602	0.328679	0.362115	0.287143	0.290912	0.36063	0.315788	0.257906	0.249362	0.339159	0.33294	0.366912	0.216007	0.276128	0.230795	0.341695
URCBD 4	0.311833	0.288153	0.327115	0.281489	0.344244	0.287554	0.274402	0.295668	0.328373	0.313134	0.321547	0.302253	0.284644	0.291896	0.314705	0.314457	0.27679	0.322967	0.297402	0.315718	0.306116	0.345241	0.318721	0.334344	0.300737	0.31047	0.333259	0.300538	0.296754	0.268339	0.318983	0.327181	0.308928	0.294267	0.30093	0.323895	0.317532	0.320954	0.311133	0.287584	0.343699	0.335272	0.300603	0.297613	0.300979	0.327336	0.302509	0.328305	0.291844
AC/DC	0.300019	0.305268	0.333161	0.299767	0.340434	0.322841	0.29641	0.31234	0.328519	0.321488	0.318872	0.273949	0.298174	0.313169	0.291717	0.299279	0.288446	0.299939	0.30854	0.307753	0.275255	0.3418	0.312565	0.336104	0.301191	0.293937	0.326371	0.321558	0.322497	0.277373	0.323491	0.318226	0.305702	0.295621	0.30778	0.275499	0.307539	0.3181	0.324399	0.28205	0.342357	0.344548	0.286243	0.328892	0.330777	0.329917	0.308709	0.332461	0.305176
A2R4 x Nebraska Feral	0.317731	0.313379	0.326538	0.324891	0.335422	0.315733	0.29556	0.314811	0.322332	0.312528	0.326388	0.278715	0.316586	0.312981	0.33478	0.32654	0.305731	0.3461	0.315385	0.285421	0.319838	0.339817	0.308752	0.338229	0.315471	0.33106	0.322103	0.326053	0.324096	0.300831	0.330297	0.315219	0.327495	0.298631	0.313981	0.34251	0.296634	0.319516	0.319725	0.292999	0.345189	0.336798	0.305674	0.311874	0.333791	0.328101	0.310148	0.330797	0.319307
NY Cherry	0.28886	0.236138	0.343519	0.32113	0.351136	0.266326	0.263126	0.283675	0.34689	0.295157	0.329619	0.289859	0.315696	0.283222	0.208159	0.290132	0.301145	0.283265	0.235805	0.312001	0.274591	0.355161	0.321739	0.348984	0.262457	0.286874	0.343659	0.263331	0.345711	0.294677	0.276921	0.338763	0.285632	0.317851	0.25357	0.267872	0.32458	0.343774	0.271898	0.317797	0.3499	0.350336	0.242223	0.284855	0.259541	0.336146	0.315745	0.350704	0.2623
Double Cherries (A)	0.273665	0.219654	0.366863	0.324383	0.365572	0.245327	0.267499	0.270361	0.370809	0.267997	0.338703	0.335503	0.316019	0.252623	0.252491	0.282409	0.316115	0.308615	0.233766	0.287641	0.27928	0.370744	0.344177	0.363332	0.260519	0.298922	0.36979	0.203119	0.354603	0.311561	0.291608	0.360409	0.276105	0.338403	0.264297	0.281322	0.349286	0.352323	0.256734	0.334207	0.364148	0.358731	0.290447	0.270431	0.198844	0.367829	0.339764	0.372613	0.28553
Elektra (A)	0.273733	0.256612	0.359356	0.320489	0.358145	0.280374	0.26285	0.22979	0.359321	0.285066	0.328931	0.326165	0.315766	0.247123	0.257465	0.257556	0.315879	0.31834	0.223245	0.268695	0.323278	0.359979	0.332506	0.355555	0.193471	0.253086	0.358865	0.240474	0.351021	0.313189	0.283232	0.351589	0.223999	0.329616	0.284519	0.294799	0.330187	0.34742	0.287825	0.32828	0.355397	0.34559	0.268332	0.252599	0.256971	0.354947	0.333437	0.360829	0.262378
Sour Tsunami	0.310252	0.248278	0.341381	0.325703	0.331846	0.271192	0.263856	0.2565	0.33779	0.278364	0.31791	0.330884	0.317857	0.25637	0.282922	0.263755	0.317633	0.329301	0.216169	0.29472	0.330586	0.342281	0.323497	0.338244	0.248139	0.275328	0.341201	0.25236	0.337708	0.317489	0.280979	0.338704	0.262859	0.327152	0.241192	0.30952	0.322772	0.341618	0.290387	0.330497	0.328186	0.327368	0.275458	0.273086	0.271131	0.333594	0.322633	0.339926	0.28912
FL71 S1	0.299086	0.195454	0.350015	0.321733	0.356867	0.229809	0.247024	0.243667	0.350494	0.279906	0.33095	0.321038	0.314114	0.266204	0.268252	0.228069	0.300224	0.327915	0.0834699	0.255036	0.298969	0.365264	0.328203	0.357567	0.220931	0.270735	0.346156	0.214755	0.349746	0.296992	0.248015	0.342495	0.234133	0.321916	0.243064	0.300517	0.320507	0.347535	0.252618	0.314095	0.358576	0.348274	0.235335	0.229068	0.219105	0.342002	0.321296	0.354772	0.242642
Cherry 307	0.290112	0.21024	0.35029	0.324023	0.353757	0.184856	0.227824	0.245336	0.349076	0.240067	0.32537	0.317624	0.312913	0.217692	0.271215	0.253169	0.298283	0.33125	0.175643	0.281781	0.320044	0.362708	0.316108	0.35893	0.247293	0.269668	0.347509	0.194225	0.347562	0.297479	0.260183	0.34014	0.263284	0.314945	0.257264	0.300162	0.324264	0.35099	0.233534	0.312071	0.354377	0.341814	0.261801	0.233044	0.213538	0.341389	0.316047	0.35256	0.22495
Berry Blossom (dwarf)	0.285471	0.216933	0.347897	0.319431	0.353539	0.25561	0.25279	0.282433	0.350332	0.301672	0.331	0.314988	0.316701	0.25997	0.273324	0.288372	0.301645	0.304184	0.22483	0.302516	0.279698	0.357577	0.326306	0.356571	0.270995	0.285286	0.343891	0.243553	0.345632	0.297589	0.260538	0.338367	0.282694	0.318557	0.231041	0.292811	0.331532	0.34442	0.272226	0.313747	0.352486	0.354857	0.254059	0.264034	0.237892	0.343802	0.318501	0.352252	0.228972
NY Feral 2019	0.302451	0.283889	0.323808	0.302715	0.340124	0.296398	0.294428	0.281015	0.329301	0.317375	0.317788	0.299815	0.298974	0.300314	0.302111	0.287378	0.292355	0.307461	0.276147	0.271613	0.297547	0.344579	0.312309	0.339482	0.28583	0.291875	0.33204	0.304697	0.32659	0.281873	0.299404	0.3193	0.284385	0.301479	0.294932	0.320041	0.307684	0.333109	0.318974	0.30101	0.344297	0.337076	0.267467	0.301651	0.309903	0.329055	0.30462	0.334899	0.287172
BaOx (B)	0.281288	0.30804	0.356983	0.313519	0.359998	0.305929	0.310911	0.314888	0.35669	0.323192	0.335014	0.324238	0.315201	0.316666	0.285483	0.306472	0.312834	0.269693	0.3232	0.314833	0.264697	0.36364	0.341246	0.353813	0.323006	0.311265	0.358148	0.297834	0.346265	0.312977	0.299522	0.34944	0.315825	0.333559	0.287938	0.28008	0.337429	0.344122	0.310863	0.329795	0.35935	0.356832	0.304633	0.32422	0.287725	0.358537	0.329482	0.358423	0.318445
Portugal	0.36075	0.355516	0.260211	0.338955	0.254759	0.342133	0.354913	0.35875	0.258056	0.34021	0.303544	0.331662	0.330611	0.350089	0.365205	0.364728	0.340296	0.363161	0.364426	0.362973	0.364218	0.230665	0.292428	0.245039	0.362043	0.360149	0.231555	0.369374	0.297493	0.332935	0.350388	0.262337	0.356906	0.319654	0.34564	0.362199	0.303642	0.284155	0.363147	0.329436	0.254359	0.274407	0.356142	0.337577	0.367317	0.258925	0.298147	0.256614	0.359013
Georgina	0.33011	0.313025	0.289513	0.319653	0.288096	0.304013	0.316474	0.330509	0.28179	0.30588	0.277035	0.296773	0.316449	0.31745	0.336346	0.333069	0.303206	0.343832	0.31905	0.334441	0.328199	0.295012	0.221727	0.295611	0.328324	0.330004	0.274026	0.330975	0.31132	0.297714	0.329491	0.26585	0.324989	0.27907	0.31846	0.336896	0.253956	0.300094	0.333061	0.286999	0.284007	0.291427	0.316217	0.320481	0.333911	0.275201	0.272184	0.279044	0.312885
Hlesia	0.355433	0.335586	0.232941	0.333364	0.256074	0.322721	0.336866	0.352595	0.241273	0.336922	0.298262	0.317643	0.324067	0.345807	0.360777	0.357413	0.319294	0.358567	0.341191	0.35443	0.346825	0.2494	0.281651	0.272251	0.352651	0.354046	0.23784	0.360415	0.298255	0.309503	0.335994	0.239786	0.350316	0.299692	0.331627	0.356605	0.290249	0.276765	0.349649	0.307212	0.260999	0.273027	0.341651	0.329823	0.357607	0.245094	0.279038	0.239095	0.333614
Suver Haze	0.267256	0.265292	0.357802	0.31423	0.354119	0.267459	0.264281	0.240841	0.357209	0.291797	0.325181	0.319871	0.312192	0.242141	0.270834	0.260166	0.311726	0.300944	0.255581	0.273171	0.31524	0.356854	0.331092	0.352917	0.209436	0.254996	0.356863	0.252177	0.346564	0.311947	0.29168	0.351148	0.229754	0.329896	0.287027	0.296882	0.336055	0.347005	0.292435	0.328409	0.35205	0.340106	0.279645	0.264718	0.255196	0.35263	0.331529	0.359342	0.262564
KG9202	0.277543	0.255172	0.343449	0.317248	0.354335	0.269445	0.259424	0.275749	0.346344	0.294276	0.320718	0.301388	0.313344	0.274371	0.266966	0.263224	0.29638	0.301015	0.25447	0.294534	0.294026	0.360195	0.311703	0.352426	0.241669	0.269459	0.342824	0.265949	0.343796	0.296948	0.266408	0.333951	0.251969	0.316254	0.296374	0.293092	0.314179	0.347223	0.307072	0.311228	0.35286	0.343097	0.257892	0.271194	0.27343	0.336543	0.311958	0.345346	0.253323
Cascade	0.298005	0.257558	0.349519	0.314029	0.357671	0.292412	0.277724	0.267571	0.34807	0.29781	0.334024	0.304749	0.304246	0.273319	0.287323	0.230376	0.29164	0.298575	0.22956	0.272196	0.280735	0.365519	0.327832	0.359515	0.247081	0.247283	0.345723	0.264473	0.344428	0.285035	0.286171	0.339163	0.256721	0.315913	0.285574	0.267282	0.313061	0.345924	0.288475	0.309353	0.360185	0.352085	0.270055	0.28524	0.289747	0.343345	0.318791	0.351604	0.27006
T-1 (B)	0.2981	0.292138	0.358967	0.312403	0.355681	0.305208	0.297061	0.262587	0.359018	0.309459	0.332803	0.307513	0.307428	0.286882	0.300097	0.263035	0.312518	0.324911	0.263886	0.13412	0.312087	0.360285	0.338683	0.354161	0.258397	0.279698	0.362139	0.276799	0.344526	0.305481	0.242478	0.350083	0.265103	0.330538	0.305186	0.321708	0.335023	0.344346	0.307884	0.325493	0.360273	0.348258	0.240534	0.238331	0.295443	0.357141	0.331208	0.361613	0.284941
ABC	0.299678	0.210444	0.364967	0.322579	0.354736	0.229404	0.221687	0.206202	0.364646	0.268039	0.325641	0.332676	0.312005	0.21897	0.270784	0.25233	0.313914	0.331328	0.181239	0.27181	0.328738	0.362245	0.334267	0.35973	0.210235	0.25806	0.362185	0.207557	0.349916	0.310127	0.289949	0.354617	0.253228	0.330496	0.239533	0.308244	0.339907	0.350827	0.253965	0.329807	0.355485	0.342786	0.265353	0.238221	0.202531	0.356622	0.337432	0.36639	0.268402
T-2 (A)	0.305615	0.279913	0.345894	0.314343	0.354407	0.292982	0.284702	0.269369	0.345821	0.310249	0.338032	0.292642	0.308607	0.29578	0.305302	0.268332	0.29884	0.323992	0.25616	0.149764	0.299867	0.360333	0.328159	0.356712	0.270528	0.285199	0.34735	0.290231	0.344372	0.2921	0.239024	0.33683	0.265077	0.317969	0.295677	0.320375	0.322994	0.345468	0.309801	0.309652	0.359254	0.348608	0.223883	0.245442	0.300682	0.343102	0.319232	0.347076	0.264895
URCBD 6	0.32677	0.281507	0.323178	0.312654	0.320791	0.289673	0.287506	0.297431	0.323199	0.309716	0.306292	0.326114	0.311186	0.290053	0.316158	0.309122	0.309598	0.339745	0.274215	0.325113	0.343773	0.327316	0.310547	0.320337	0.297209	0.312872	0.322647	0.291931	0.323399	0.307718	0.316784	0.325047	0.308767	0.319249	0.283875	0.325096	0.321064	0.321219	0.303696	0.318798	0.317248	0.314653	0.315687	0.291116	0.293957	0.31749	0.297447	0.320551	0.309631
Helena	0.350629	0.328798	0.26377	0.329675	0.267811	0.309769	0.336069	0.347975	0.26004	0.32716	0.279474	0.316562	0.324832	0.335733	0.352898	0.350825	0.313562	0.354537	0.332336	0.354334	0.3404	0.277436	0.265374	0.28811	0.351091	0.349261	0.262317	0.349871	0.306993	0.311603	0.342172	0.263201	0.344107	0.293152	0.322056	0.35344	0.278427	0.299159	0.345974	0.306264	0.278205	0.283653	0.340048	0.331744	0.349653	0.263295	0.273962	0.254141	0.33611
URCBD 3	0.304664	0.259088	0.342867	0.295316	0.341022	0.261653	0.265733	0.265886	0.347182	0.295759	0.31832	0.323399	0.289397	0.255597	0.293561	0.292746	0.297279	0.322738	0.256346	0.305806	0.326336	0.347824	0.323912	0.339657	0.273001	0.290026	0.348764	0.249039	0.319969	0.289139	0.304622	0.336767	0.294667	0.313929	0.280212	0.322297	0.336053	0.330532	0.292585	0.309924	0.341786	0.335633	0.290356	0.269116	0.241286	0.344054	0.320276	0.341053	0.287487
Han-NW	0.313083	0.302692	0.310648	0.261791	0.323985	0.300025	0.307492	0.309407	0.311671	0.320802	0.307164	0.299712	0.258638	0.313597	0.318102	0.311794	0.260803	0.315653	0.300766	0.310245	0.300441	0.326367	0.301689	0.321812	0.311041	0.311103	0.312196	0.315214	0.298433	0.246911	0.315416	0.302152	0.308552	0.283337	0.306396	0.314231	0.307387	0.306703	0.323326	0.276758	0.327535	0.324195	0.294772	0.310161	0.317824	0.315319	0.285822	0.313885	0.298956
Cherry (C)	0.266247	0.299494	0.355308	0.318699	0.34955	0.315809	0.31718	0.325553	0.355547	0.324767	0.327817	0.286213	0.317792	0.307441	0.270692	0.286569	0.312739	0.244443	0.312451	0.324741	0.246737	0.356399	0.337036	0.348249	0.305611	0.294362	0.353095	0.310075	0.340649	0.308202	0.305013	0.345994	0.298095	0.332062	0.307867	0.216042	0.33509	0.334224	0.319113	0.329798	0.344214	0.34968	0.290989	0.331812	0.309343	0.347514	0.331018	0.354139	0.30195
Felina 32	0.35597	0.349283	0.265617	0.332092	0.235666	0.338407	0.350452	0.349875	0.265107	0.335056	0.294788	0.330317	0.326964	0.346318	0.35855	0.355959	0.331991	0.354596	0.355318	0.361887	0.358813	0.260573	0.28456	0.266198	0.3526	0.354257	0.258427	0.359069	0.298256	0.326059	0.337476	0.264846	0.347253	0.318453	0.3374	0.357479	0.297167	0.286056	0.355579	0.323502	0.239357	0.272168	0.352567	0.331064	0.35821	0.260509	0.291901	0.249051	0.351224
CFX-2	0.358746	0.332935	0.251008	0.333066	0.26763	0.314803	0.336798	0.353081	0.250905	0.331125	0.299885	0.312794	0.327802	0.339849	0.358205	0.359535	0.318626	0.361606	0.340788	0.358782	0.348661	0.246453	0.270464	0.266661	0.35273	0.357984	0.233557	0.355602	0.295708	0.314192	0.34191	0.25065	0.352636	0.302371	0.33546	0.361783	0.283228	0.286377	0.356379	0.306325	0.268922	0.281069	0.339694	0.334544	0.360293	0.250084	0.274748	0.247465	0.334472
Special Sauce (A)	0.246813	0.301202	0.360926	0.311311	0.361931	0.323725	0.323831	0.318033	0.362364	0.338978	0.341629	0.300558	0.314687	0.310299	0.257867	0.292143	0.309721	0.23677	0.329399	0.317083	0.236053	0.367356	0.346184	0.356751	0.312193	0.28753	0.364258	0.292872	0.345838	0.30447	0.297075	0.358538	0.31084	0.336609	0.298865	0.245971	0.345888	0.346026	0.313821	0.327718	0.360275	0.357671	0.310058	0.327731	0.284318	0.361477	0.339405	0.365156	0.303365
URCBD 2	0.304327	0.262593	0.34423	0.300695	0.347463	0.258168	0.264451	0.250844	0.349493	0.302685	0.321898	0.327002	0.296154	0.275431	0.295341	0.283252	0.292806	0.315568	0.237194	0.300044	0.321983	0.353312	0.329728	0.342933	0.251514	0.279012	0.35263	0.258124	0.327012	0.292539	0.318407	0.3489	0.288347	0.319952	0.254556	0.30578	0.338645	0.336434	0.287566	0.315593	0.347023	0.333269	0.284463	0.270983	0.25132	0.344879	0.33053	0.34316	0.288628
Young Slim	0.239668	0.305311	0.35335	0.322061	0.345043	0.327663	0.290941	0.316962	0.355721	0.318355	0.325079	0.297566	0.319492	0.298496	0.246854	0.298644	0.316784	0.23526	0.315877	0.307588	0.258494	0.354621	0.331651	0.345742	0.296595	0.290796	0.351675	0.308971	0.343729	0.310923	0.308203	0.342467	0.288287	0.329475	0.301767	0.246388	0.322711	0.341746	0.30555	0.331878	0.347516	0.345788	0.298663	0.326567	0.313203	0.349458	0.330163	0.356976	0.302315
T-1 (A)	0.31112	0.296519	0.359059	0.309284	0.356591	0.321319	0.307748	0.278686	0.35698	0.317206	0.33203	0.307584	0.302614	0.294333	0.304466	0.270922	0.310508	0.316986	0.286273	0.177623	0.314713	0.357	0.338194	0.352762	0.276947	0.284337	0.360592	0.296042	0.342376	0.300716	0.264099	0.34688	0.267873	0.329039	0.323808	0.314459	0.333434	0.340744	0.314559	0.32322	0.357137	0.351915	0.224624	0.275053	0.306959	0.356157	0.32653	0.360116	0.284381
Late Sue (A)	0.270998	0.291257	0.360176	0.32001	0.361853	0.32677	0.323301	0.32062	0.364871	0.339054	0.342786	0.326983	0.322215	0.311591	0.289439	0.293662	0.314073	0.227022	0.316595	0.314006	0.167395	0.364883	0.346995	0.354358	0.326436	0.300044	0.363468	0.290227	0.346879	0.311903	0.316044	0.354037	0.320745	0.338203	0.300162	0.279206	0.344981	0.343227	0.32723	0.334612	0.358983	0.360445	0.30238	0.33658	0.301648	0.364394	0.340076	0.36062	0.321682
AC/DC x Otto II (C)	0.256581	0.280738	0.342861	0.318022	0.35477	0.304935	0.277245	0.304862	0.340356	0.310546	0.336446	0.295755	0.315335	0.278264	0.248653	0.286452	0.299855	0.263279	0.282014	0.310932	0.241345	0.362644	0.321722	0.351865	0.280204	0.290552	0.347872	0.278481	0.346736	0.297732	0.277843	0.339154	0.29249	0.32304	0.265116	0.259038	0.324563	0.346579	0.298349	0.315594	0.357924	0.350445	0.280671	0.310611	0.289778	0.34078	0.318743	0.344276	0.283955
Dell Riley Field	0.355707	0.347159	0.272391	0.333073	0.243645	0.333122	0.345014	0.351126	0.266182	0.336361	0.299131	0.32812	0.326639	0.341012	0.359285	0.357177	0.333573	0.361149	0.355889	0.359049	0.360446	0.261121	0.292851	0.272006	0.35469	0.357572	0.258225	0.358018	0.302812	0.328489	0.344654	0.252763	0.348746	0.31764	0.340428	0.357133	0.300655	0.295005	0.353762	0.32651	0.242904	0.275201	0.353962	0.333385	0.355279	0.265042	0.294222	0.259877	0.351297
[truncated: 141 more columns]

## Sheet: Dataset S2
Dataset S2. Morphological traits. For trait abbreviations, see Table 2.
row	col	plot	family	individual	inferred.group	harvest.date	pre.terminal.flowering.day	terminal.flowering.day	wet.biomass	dry.biomass	dry.stripped.biomass	pred.dry.biomass	pred.dry.stripped.biomass	trunk.length	basal.stem.diameter	primary.stem.volume	powdery.mildew.71dap	powdery.mildew.86dap	powdery.mildew.92dap	powdery.mildew.mean	powdery.mildew.audpc	chl.conc.index	grean.leaf.index	leaflet.number	middle.leaflet.width	middle.leaflet.area	leaf.mass	leaf.area	leaf.length	leaf.perimeter	leaf.circularity	specific.leaf.area	petiole.mass	petiole.area	petiole.length	petiole.perimeter	pertiole.circularity	specific.petiole.area	leafing.intensity	branching.pairs	internode.length	max.canopy.diameter	max.canopy.diameter.height	kite.hyp.a	kite.hyp.b	kite.area	kite.perimeter	kite.circularity	kite.branch.angle
1	1	1	19-1154	GVA-H-19-1154-001	BaOx.OttoII	44113	70	85	10.53	NA	NA	3.17474	1.77167	18	5.88	1448.25	1	10	10	7	192.5	44.7	0.119295	7	2.0304	21.2346	0.3685	65.8244	15.6349	127.432	0.0509375	178.628	0.0416	1.12976	4.72403	10.6705	0.124689	27.1577	3.31972	6	8.33	156	114	90.5538	123.693	11076	428.494	0.758059	39.0939
2	1	2	19-1154	GVA-H-19-1154-002	BaOx.OttoII	44113	70	85	7.13	2.32	1.12	2.1807	1.26763	2	4.91	1003.53	10	5	10	8.33333	195	49.9	0.111997	6	1.95533	21.6006	0.3743	69.3623	16.5244	139.617	0.0447151	185.312	0.0519	1.52278	5.5318	12.3791	0.124873	29.3407	3.37477	6	8.33	129	111	80.4006	126.654	10126.5	414.109	0.742061	30.6146
3	1	3	19-1154	GVA-H-19-1154-003	BaOx.OttoII	44113	70	85	6.45	NA	NA	1.98189	1.16682	8	5.29	1435.94	15	20	25	20	510	37	0.152297	7	1.90469	18.7303	0.3552	62.5958	14.7014	130.63	0.0460966	176.227	0.0652	1.49859	6.30383	15.1656	0.0818793	22.9845	2.28768	5	10	142	126	99.7046	137.714	13348	474.836	0.743941	31.0351
4	1	4	19-1154	GVA-H-19-1154-004	BaOx.OttoII	44113	70	85	6.46	NA	NA	1.98481	1.1683	12	6.44	1606.95	2	5	5	4	107.5	44.8	0.130952	7	1.98274	19.3038	0.3779	61.2301	14.55	118.006	0.0552542	162.027	0.0565	1.36778	4.83442	10.9915	0.142271	24.2085	1.92388	7	7.14	128	113	72.9452	119.57	8704	385.031	0.7378	32.3609
5	1	5	19-1154	GVA-H-19-1154-005	BaOx.OttoII	44113	70	85	7.38	NA	NA	2.25379	1.30469	11	5.51	1255.82	1	10	15	8.66667	220	44.1	0.125418	7	1.922	18.5813	0.3562	61.404	14.4505	107.722	0.0664958	172.386	0.0436	1.01296	4.33515	10.5622	0.114102	23.233	2.91666	8	6.25	118	115	72.4224	119.57	8614	383.985	0.734153	29.5666
6	1	6	19-1154	GVA-H-19-1154-006	BaOx.OttoII	44113	63	70	4.08	NA	NA	1.19697	0.815478	6	4.6	781.094	30	65	35	43.3333	1262.5	44	0.130195	5	1.74976	13.6781	0.1841	34.5649	11.6734	75.7393	0.0757187	187.751	0.0231	0.81712	4.23411	9.4784	0.114295	35.3732	5.67094	9	5.56	112	84	79.9062	96.0208	7560	351.854	0.767373	35.6764
7	1	7	19-1154	GVA-H-19-1154-007	BaOx.OttoII	44113	63	85	7.51	NA	NA	2.2918	1.32396	11	5.12	1146.11	2	20	10	10.6667	330	43.3	0.137956	6	1.64849	13.868	0.223	37.5418	12.5757	84.7764	0.065641	168.349	0.022	0.52163	2.82552	7.46344	0.117678	23.7105	5.1802	6	8.33	151	116	91.1112	129.326	11778	440.875	0.761467	35.7179
8	1	8	19-1154	GVA-H-19-1154-008	BaOx.OttoII	44113	70	85	5.39	NA	NA	1.67199	1.00968	4	4.98	883.011	0	20	15	11.6667	342.5	43.9	0.139985	5	1.98704	18.4847	0.2799	52.9372	13.8973	109.42	0.0555615	189.129	0.0299	0.91287	4.69385	10.8369	0.0976798	30.5308	4.08522	7	7.14	116	82	78.5684	97.2008	7598	351.538	0.772615	36.6341
9	1	9	19-1154	GVA-H-19-1154-009	BaOx.OttoII	44113	78	85	6.39	NA	NA	1.96435	1.15793	6	4.59	717.03	50	60	50	53.3333	1430	48	0.116972	6	1.89611	16.807	0.2936	46.4003	13.2418	92.6114	0.0679833	158.039	0.0335	0.78405	4.23056	11.3582	0.0763727	23.4045	5.50032	8	6.25	159	98	85.6986	121.591	9858	414.578	0.720752	40.8313
10	1	10	19-1154	GVA-H-19-1154-010	BaOx.OttoII	44113	63	70	6.05	NA	NA	1.77293	1.10752	2	4.3	759.985	2	15	10	9	265	39.8	0.147433	6	1.91625	19.1966	0.3329	51.9391	14.9778	107.997	0.0559602	156.02	0.0325	0.88634	4.11866	9.57861	0.121396	27.272	4.37758	7	7.14	117	93	86.7078	108.182	9067.5	389.779	0.75	32.7352
11	1	11	19-1154	GVA-H-19-1154-011	BaOx.OttoII	44113	70	85	5.5	NA	NA	1.70415	1.02599	13	5.96	1218.24	2	25	20	15.6667	450	48.8	0.137407	7	1.53525	13.2072	0.2852	46.5848	12.8674	113.558	0.0453963	163.341	0.0413	1.00727	4.77256	11.8929	0.0894907	24.3891	2.95298	10	5	125	95	72.1266	103.103	7375	350.459	0.754564	37.3145
12	1	12	19-1154	GVA-H-19-1154-012	BaOx.OttoII	44113	63	70	6.26	NA	NA	1.83433	1.13866	3	4.66	841.399	1	25	15	13.6667	415	41.3	0.148353	5	2.24585	21.2874	0.344	62.5931	14.1468	104.088	0.0725998	181.957	0.0512	1.35946	6.30955	15.079	0.0751332	26.552	3.93398	9	5.56	116	88	83.4506	102.903	8410	372.707	0.760801	34.3078
13	1	13	19-1154	GVA-H-19-1154-013	BaOx.OttoII	44113	63	70	3.61	NA	NA	1.05956	0.745802	7	3.51	474.133	40	60	40	46.6667	1300	49.7	0.138961	5	1.89865	16.2286	0.2413	43.9258	12.7648	96.4949	0.0592817	182.038	0.0263	0.80283	4.2468	9.75463	0.106026	30.5259	6.51878	10	5	103	94	73.9003	101.1	7210	350.001	0.739617	30.6236
14	1	14	19-1154	GVA-H-19-1154-014	BaOx.OttoII	44113	70	85	5.17	NA	NA	1.60767	0.977067	7	4.1	690.933	0.5	30	35	21.8333	586.25	48.2	0.132679	5	1.7855	14.2308	0.24	41.2662	11.9019	87.8085	0.067256	171.943	0.028	0.76612	4.16677	9.88979	0.0984311	27.3614	5.8922	6	8.33	115	91	86.0363	101.795	8510	375.663	0.757779	34.3926
15	1	15	19-1154	GVA-H-19-1154-015	BaOx.OttoII	44113	70	85	3.84	NA	NA	1.21882	0.779899	16	4.09	643.773	1	15	10	8.66667	257.5	49.6	0.130296	7	1.44074	12.2032	0.2326	41.3706	12.6724	118.892	0.0367785	177.862	0.0278	0.75929	3.90711	9.15401	0.113866	27.3126	5.2083	7	7.14	114	63	101.513	73.8783	7467	350.784	0.762566	50.4923
16	1	16	TJ's CBD	TJ's CBD 1	West.Coast	44113	63	70	3.66	NA	NA	1.07418	0.753214	3	3.26	311.618	2	25	25	17.3333	477.5	43.3	0.164976	5	1.77113	16.9813	0.3	39.5786	14.3381	94.6856	0.0554757	131.929	0.0313	0.68033	3.39368	7.83194	0.139377	21.7358	8.05704	9	5.56	102	64	70.0357	79.511	5559	299.093	0.780895	39.8978
17	1	17	19-1164	GVA-H-19-1164-001	Cherry	44113	70	85	5.1	NA	NA	1.5872	0.966689	3	3.97	598.298	20	25	20	21.6667	585	39.1	0.144388	6	1.39861	11.7381	0.2077	33.6847	12.5579	104.871	0.0384887	162.18	0.0186	0.62093	3.7295	8.8151	0.100415	33.3833	7.77916	8	6.25	147	80	98.1185	106.448	10437	409.134	0.783529	43.6678
18	1	18	19-1164	GVA-H-19-1164-002	Cherry	44113	78	85	6.72	NA	NA	2.06083	1.20685	4	4.57	891.228	20	40	20	26.6667	780	44.8	0.126501	7	1.62838	16.8973	0.4233	62.8721	15.531	137.512	0.0417817	148.529	0.0459	1.019	4.47033	10.3065	0.120549	22.2004	3.19901	6	8.33	122	116	77.0065	127.534	9699	409.082	0.728311	28.5746
19	1	19	19-1164	GVA-H-19-1164-003	Cherry	44113	70	85	4.79	NA	NA	1.49657	0.920733	8	3.89	614.044	10	30	15	18.3333	547.5	43	0.125502	7	1.32346	13.2319	0.3425	51.759	14.9736	122.133	0.043604	151.121	0.0392	1.11376	5.32688	12.3156	0.0922759	28.4122	4.37798	7	7.14	118	90	83.4386	101.02	8319	368.917	0.768111	35.7355
20	1	20	19-1164	GVA-H-19-1164-004	Cherry	44113	70	85	8.52	NA	NA	2.58708	1.47369	13	4.82	1033.98	15	30	25	23.3333	640	38.4	0.137126	7	1.66794	16.9789	0.3649	56.4676	15.2329	146.265	0.0331686	154.748	0.0454	1.16319	5.20421	12.3663	0.0955831	25.6209	3.9059	5	10	166	115	97.9439	131.503	12782	458.893	0.762755	39.1361
21	1	21	19-1164	GVA-H-19-1164-005	Cherry	44113	63	70	6.69	NA	NA	1.96004	1.2024	12	5.59	1407.09	25	40	35	33.3333	900	39.4	0.154241	7	1.68775	17.2462	0.2985	58.3796	15.2905	155.886	0.0301896	195.577	0.0496	1.46445	6.79828	15.1416	0.0802676	29.5252	2.86276	6	8.33	149	97	105.713	113.028	11920	437.481	0.782649	41.2336
22	1	22	19-1164	GVA-H-19-1164-006	Cherry	44113	70	85	6.55	2.16	1.2	2.01113	1.18165	15	5.22	1148.51	50	45	35	43.3333	1152.5	41	0.126107	5	1.38414	13.137	0.2238	39.6461	14.2097	122.069	0.0334351	177.15	0.0244	0.76669	4.09986	9.96354	0.0970515	31.4217	4.59719	8	6.25	146	88	103.238	103.238	10658	412.95	0.785398	45
23	1	23	19-1164	GVA-H-19-1164-007	Cherry	44113	85	92	6.57	NA	NA	2.05992	1.18461	30	4.93	1145.34	35	25	30	30	752.5	42.5	0.126843	7	1.80992	18.9902	0.3908	60.7711	15.6968	149.086	0.0343586	155.504	0.0378	0.8842	4.50538	10.1838	0.107137	23.3915	2.64659	6	8.33	145	89	116.35	93.4733	10875	419.646	0.77602	50.8615
24	1	24	19-1164	GVA-H-19-1164-008	Cherry	44113	63	85	4.52	NA	NA	1.41763	0.880706	8	4.14	682.045	30	20	30	26.6667	650	44	0.159975	7	1.72276	16.5673	0.3306	50.8393	14.3839	127.603	0.0392364	153.779	0.0418	1.0523	4.77531	10.8371	0.112596	25.1746	3.90585	7	7.14	130	90	89.8276	104.638	9360	388.93	0.777575	38.4033
25	1	25	19-1164	GVA-H-19-1164-009	Cherry	44113	63	70	5.49	NA	NA	1.60921	1.02451	2	4.88	1028.71	25	25	25	25	650	43.4	0.134137	6	1.50025	15.1716	0.2858	46.7236	15.1394	131.139	0.0341413	163.483	0.0287	0.82851	4.23918	9.67418	0.111245	28.8679	3.48466	7	7.14	125	89	98.3984	107.123	10187.5	411.042	0.757713	35.6931
26	1	26	19-1164	GVA-H-19-1164-010	Cherry	44113	85	92	6.36	NA	NA	1.99852	1.15348	20	5.49	1309.85	15	15	5	11.6667	335	38	0.134555	7	1.72392	16.8419	0.3748	61.8473	14.6137	144.431	0.037257	165.014	0.036	0.82232	4.08284	9.85365	0.106428	22.8422	2.34957	7	7.14	112	84	96.8349	85.0412	8008	363.752	0.760541	41.1859
27	1	27	19-1164	GVA-H-19-1164-011	Cherry	44113	78	85	4.51	NA	NA	1.41471	0.879224	25	4.25	827.532	15	10	10	11.6667	297.5	37.7	0.153896	7	1.30206	11.8304	0.329	52.2854	13.6039	130.81	0.0383977	158.922	0.0326	0.93713	4.4042	10.0041	0.117668	28.7463	3.22938	6	8.33	123	83	110.663	84.5355	9225	390.397	0.760614	46.6776
28	1	28	19-1164	GVA-H-19-1164-012	Cherry	44113	78	85	4.94	NA	NA	1.54042	0.94297	10	4.79	1015.14	40	20	20	26.6667	670	47.2	0.131043	6	1.53398	13.9666	0.2628	40.76	13.6227	122.503	0.034131	155.099	0.0248	0.67742	3.75471	8.56681	0.115992	27.3153	3.53465	6	8.33	155	114	94.4577	129.701	12245	448.317	0.765595	36.6932
29	1	29	19-1164	GVA-H-19-1164-013	Cherry	44113	78	85	7.49	NA	NA	2.28595	1.321	5	5.29	1384.66	25	15	20	20	492.5	46.2	0.14857	7	1.59509	17.1761	0.3747	57.7006	16.1207	162.695	0.027393	153.991	0.0394	1.004	4.47377	10.4839	0.114789	25.4822	2.54611	5	10	142	121	93.6056	136.004	12567	459.219	0.748864	31.4695
30	1	30	19-1164	GVA-H-19-1164-014	Cherry	44113	78	85	6.3	NA	NA	1.93804	1.14459	20	4.94	1060.55	40	35	25	33.3333	892.5	41.6	0.153865	7	1.69418	16.5121	0.3433	51.4453	14.5803	127.298	0.0398943	149.855	0.0382	0.97383	4.84452	10.8286	0.104364	25.4929	3.14372	6	8.33	147	108	91.2044	114.657	10437	411.723	0.773705	39.8695
31	1	31	19-1164	GVA-H-19-1164-015	Cherry	44113	70	85	7.69	NA	NA	2.34442	1.35065	9	5.45	1275.28	35	35	40	36.6667	937.5	46	0.132975	5	1.63578	16.7321	0.2603	44.1036	15.3083	104.406	0.0508436	169.434	0.0232	0.76996	3.88579	9.30752	0.111689	33.1879	4.06876	7	7.14	122	80	103.812	93.6056	9455	394.836	0.762146	40.6677
1	2	32	19-1169	GVA-H-19-1169-001	BaOx.OttoII	44113	78	85	7.12	NA	NA	2.17778	1.26615	14	6.04	1222.51	0	2	2	1.33333	37	47.7	0.118314	7	1.72752	18.7132	0.3276	57.9915	16.2118	135.302	0.0398076	177.019	0.0437	1.29209	5.28057	14.914	0.0729981	29.5673	3.16146	7	7.14	107	85	68.6385	88.9002	6099	315.077	0.772029	36.9988
2	2	33	19-1169	GVA-H-19-1169-002	BaOx.OttoII	44113	70	85	9.05	NA	NA	2.74204	1.55226	10	5.23	1246.01	0	1	1	0.666667	18.5	40.1	0.138299	7	1.55065	14.2418	0.2143	43.3867	13.7417	108.498	0.0463154	202.458	0.0299	0.93976	4.71475	13.1984	0.0677932	31.4301	5.81329	8	6.25	128	95	95.5877	106.4	9984	403.976	0.768783	36.9776
3	2	34	19-1169	GVA-H-19-1169-003	BaOx.OttoII	44113	78	85	8.3	2.8	1.39	2.52276	1.44108	29	5.37	1494.8	2	5	5	4	107.5	44.7	0.140015	7	1.62764	15.7553	0.3099	50.8492	14.4833	128.04	0.0389764	164.082	0.0295	0.60073	3.29454	8.97452	0.0937274	20.3637	3.11088	8	6.25	111	100	105.737	90.118	8935.5	391.709	0.731814	38.0144
4	2	35	19-1169	GVA-H-19-1169-004	BaOx.OttoII	44113	70	85	7.74	NA	NA	2.35904	1.35806	27	5.16	1212.88	2	10	5	5.66667	172.5	53.2	0.138638	5	1.57753	15.8891	0.206	39.3411	15.0753	112.241	0.0392421	190.976	0.025	0.75801	4.02082	9.39172	0.107993	30.3204	5.43544	8	6.25	117	108	88.1944	99.9162	8599.5	376.221	0.763478	35.8376
5	2	36	19-1169	GVA-H-19-1169-005	BaOx.OttoII	44113	78	85	8.26	NA	NA	2.51107	1.43515	12	5.84	1473.26	0	5	5	3.33333	92.5	46.9	0.138243	5	1.88008	18.978	0.2448	53.6798	15.0947	122.52	0.0449374	219.28	0.0316	1.04938	4.92739	10.9257	0.11047	33.2082	3.97931	9	5.56	112	108	76.4199	111.14	8288	375.119	0.740153	30.2564
6	2	37	19-1169	GVA-H-19-1169-006	BaOx.OttoII	44113	63	70	5.27	NA	NA	1.54489	0.991891	26	4.37	854.924	0	10	5	5	157.5	49.3	0.133522	7	1.707	16.2473	0.2728	49.7867	14.2362	122.545	0.0416611	182.502	0.0316	0.8189	3.96304	9.1869	0.121928	25.9146	4.25297	7	7.14	107	80	93.7617	76.0148	7008.5	339.553	0.763871	44.7335
7	2	38	19-1169	GVA-H-19-1169-007	BaOx.OttoII	44113	63	70	6.96	NA	NA	2.03898	1.24243	9	4.11	751.798	5	15	10	10	287.5	46.3	0.13814	7	1.40267	12.27	0.2535	39.1149	13.0914	113.774	0.0379723	154.299	0.0209	0.53749	2.83995	6.98993	0.13824	25.7172	6.51917	6	8.33	135	87	106.983	103.152	10867.5	420.268	0.773191	40.8724
8	2	39	19-1169	GVA-H-19-1169-008	BaOx.OttoII	44113	70	85	7.53	NA	NA	2.29764	1.32693	21	5.34	1478.14	0	10	10	6.66667	185	50	0.141448	5	1.04505	8.50951	0.1278	21.6947	12.1961	94.5975	0.0304652	169.755	0.0153	0.42311	2.87961	6.56817	0.123246	27.6542	7.02426	7	7.14	150	100	123.406	108.931	13275	464.674	0.772587	43.5121
9	2	40	19-1169	GVA-H-19-1169-009	BaOx.OttoII	44113	70	85	8.59	NA	NA	2.60755	1.48407	14	5	1106.1	15	25	25	21.6667	575	41.1	0.129565	5	1.50131	13.0707	0.1928	35.4115	13.0247	97.3923	0.0469143	183.67	0.0214	0.6363	4.02018	10.0612	0.0789897	29.7336	6.95908	8	6.25	126	79	109.859	90.5207	9765	400.759	0.764037	44.1048
10	2	41	19-1169	GVA-H-19-1169-010	BaOx.OttoII	44113	78	85	6.22	NA	NA	1.91465	1.13273	13	4.75	1051.42	5	15	10	10	287.5	41.8	0.131093	7	1.51387	16.3166	0.2707	50.0253	16.1388	136.798	0.0335925	184.8	0.0258	0.69107	3.60952	9.036	0.10636	26.7857	3.9798	5	10	108	88	102.396	92.4175	8748	389.628	0.724134	35.7539
11	2	42	19-1169	GVA-H-19-1169-011	BaOx.OttoII	44113	78	85	8.24	NA	NA	2.50522	1.43218	13	5.46	1139.48	10	15	15	13.3333	352.5	52.1	0.134367	7	1.73883	16.0177	0.2218	46.794	13.7738	109.843	0.0487366	210.974	0.0258	0.82189	3.94741	11.3151	0.0806689	31.8562	5.6667	9	5.56	116	101	69.8928	105.394	7366	350.575	0.753149	33.3885
12	2	43	19-1169	GVA-H-19-1169-012	BaOx.OttoII	44113	70	85	7.12	NA	NA	2.17778	1.26615	13	4.91	1016.15	15	25	20	20	547.5	52.3	0.154511	7	1.63137	17.0391	0.2612	50.3855	15.633	132.582	0.03602	192.9	0.0244	0.85426	3.73693	10.6537	0.0945808	35.0107	4.77039	8	6.25	140	88	99.7046	102.591	10220	404.592	0.78456	43.0251
13	2	44	19-1169	GVA-H-19-1169-013	BaOx.OttoII	44113	70	85	7.73	NA	NA	2.35612	1.35658	12	5.07	982.511	10	20	20	16.6667	445	51	0.151641	6	1.77074	17.7642	0.2571	50.8348	15.0064	130.381	0.0375786	197.724	0.0287	0.85689	4.39871	10.3096	0.10131	29.8568	5.37038	7	7.14	131	75	92.2781	90.8804	8384	366.317	0.78514	46.1146
14	2	45	19-1169	GVA-H-19-1169-014	BaOx.OttoII	44113	78	85	7.98	NA	NA	2.42921	1.39364	14	5.04	1044.07	2	2	5	3	68.5	48.9	0.141502	7	1.41948	14.5469	0.2379	46.907	15.3458	147.576	0.0270654	197.171	0.0245	0.73568	3.89508	8.88751	0.117041	30.0278	5.61083	9	5.56	137	80	95.8188	95.1223	9110.5	381.882	0.785042	46.0648
15	2	46	19-1169	GVA-H-19-1169-015	BaOx.OttoII	44113	78	85	10.52	NA	NA	3.17181	1.77019	9	6.02	1565.47	1	10	10	7	192.5	44.7	0.138394	5	2.05701	21.7943	0.2922	59.5859	15.8394	122.035	0.0502792	203.922	0.0349	1.13154	5.38261	12.3629	0.093033	32.4223	3.86984	8	6.25	175	93	109.6	121.294	13125	461.789	0.773432	46.1691
16	2	47	TJ's CBD	TJ's CBD 2	West.Coast	44113	63	70	4.34	NA	NA	1.27299	0.854022	2	3.74	402.814	15	35	30	26.6667	732.5	40.5	0.12717	5	1.66447	17.3113	0.242	36.0154	15.5652	98.5325	0.0466164	148.824	0.0242	0.81044	3.79747	8.85363	0.129924	33.4893	8.76091	10	5	103	70	65.2093	85.3009	5562	301.02	0.771345	37.1386
17	2	48	19-1153	GVA-H-19-1153-001	Fiber.Feral	44098	49	63	5.4	NA	NA	1.53995	0.915807	18	4.73	1030.87	35	40	55	43.3333	1085	55.7	0.128248	7	1.2857	9.68979	0.1597	23.3533	11.2756	94.152	0.0331054	146.232	0.0156	0.49453	3.04477	6.97759	0.127641	31.7006	5.56283	6	8.33	138	95	104.89	103.392	10764	416.566	0.779501	41.8636
18	2	49	19-1153	GVA-H-19-1153-002	Fiber.Feral	44098	49	63	5.5	NA	NA	1.56919	0.930632	22	4.46	1010.28	40	65	60	55	1475	60.9	0.108474	7	1.3818	12.7909	0.2223	30.1875	13.8575	90.6912	0.0461219	135.796	0.0123	0.39402	2.08819	4.94197	0.202735	32.0341	4.1438	6	8.33	130	131	90.5207	126.909	11180	434.86	0.742937	30.8089
19	2	50	19-1153	GVA-H-19-1153-003	Fiber.Feral	44098	49	56	5.96	NA	NA	1.66074	0.998825	10	4.1	871.368	30	50	40	40	1095	59.8	0.114976	5	1.35894	11.9865	0.1656	27.6144	13.2028	99.4863	0.0350605	166.753	0.0111	0.44879	2.22701	5.88969	0.16258	40.4315	6.92194	7	7.14	129	81	132.726	95.9232	12061.5	457.299	0.724788	42.2536
20	2	51	19-1153	GVA-H-19-1153-004	Fiber.Feral	44098	63	70	6.22	NA	NA	1.82263	1.03737	5	5.25	1327.72	35	35	35	35	910	56.8	0.116367	6	1.46249	12.5603	0.1853	28.547	12.8492	107.779	0.0308816	154.058	0.0189	0.56886	2.90969	9.22882	0.0839311	30.0984	4.21651	6	8.33	122	109	92.0978	120.57	10553	425.334	0.733035	30.3933
21	2	52	19-1153	GVA-H-19-1153-005	Fiber.Feral	44098	49	63	5.78	NA	NA	1.65105	0.972141	9	4.13	995.803	40	75	65	60	1632.5	54.4	0.138412	5	1.13804	8.68183	0.1085	18.3828	11.4205	77.7786	0.0381857	169.426	0.0092	0.3174	2.18229	5.10247	0.153199	34.5	8.99758	6	8.33	94	139	96.2549	138.235	10058	468.98	0.574662	19.8769
22	2	53	19-1153	GVA-H-19-1153-006	Fiber.Feral	44098	49	63	5.84	NA	NA	1.66859	0.981035	4	4.11	826.978	30	55	30	38.3333	1105	50.5	0.126257	5	1.43362	13.008	0.2012	32.1904	13.5801	99.7511	0.0406537	159.992	0.0166	0.59056	3.26794	7.44532	0.133877	35.5759	5.89607	7	7.14	129	93	105.907	109.915	11158.5	431.643	0.752603	35.9316
23	2	54	19-1153	GVA-H-19-1153-007	Fiber.Feral	44098	49	63	5.72	NA	NA	1.63351	0.963246	22	4.95	1289.36	25	75	40	46.6667	1382.5	65.4	0.105895	5	1.10108	9.04271	0.1729	23.3411	12.2992	96.0687	0.031781	134.998	0.0138	0.51245	2.59654	5.9643	0.181027	37.1341	4.32083	7	7.14	125	119	102.31	115.392	11125	435.403	0.737442	32.7949
24	2	55	19-1153	GVA-H-19-1153-008	Fiber.Feral	44098	56	63	5.9	NA	NA	1.68614	0.98993	16	4.33	1011.14	15	35	30	26.6667	732.5	52.4	0.112748	6	1.27148	11.2499	0.2107	30.0614	13.2475	94.1306	0.0426341	142.674	0.0154	0.49033	2.6078	5.9854	0.171993	31.8396	4.64653	7	7.14	125	114	107.936	116.234	11625	448.34	0.726755	32.5279
25	2	56	19-1153	GVA-H-19-1153-009	Fiber.Feral	44098	49	56	4.28	NA	NA	1.16957	0.749771	31	4.15	829.627	25	50	65	46.6667	1195	49.6	0.111125	5	1.31022	11.8685	0.177	29.8418	13.5623	105.466	0.033714	168.598	0.017	0.53323	2.90257	6.63649	0.152141	31.3665	5.1059	8	6.25	143	95	111.073	95.9596	10653.5	414.066	0.780843	48.1681
26	2	57	19-1153	GVA-H-19-1153-010	Fiber.Feral	44098	49	63	6.52	NA	NA	1.8674	1.08184	11	5.11	1483.44	30	40	35	35	937.5	63.6	0.10228	7	1.5785	16.4811	0.2299	36.2432	15.6296	123.968	0.0296356	157.648	0.0198	0.70374	3.65015	8.38076	0.125909	35.5424	3.17216	5	10	156	92	130.801	112.45	14508	486.503	0.770277	43.9191
27	2	58	19-1153	GVA-H-19-1153-011	Fiber.Feral	44098	49	63	5.32	NA	NA	1.51656	0.903947	37	5.03	1543.34	15	25	30	23.3333	602.5	54.4	0.116702	5	1.36572	12.9711	0.1824	30.0623	14.2203	103.845	0.0350314	164.815	0.0122	0.39843	2.11556	4.99921	0.200336	32.6582	3.21113	5	10	121	160	90.2732	137.074	11495	454.694	0.698683	26.1912
28	2	59	19-1153	GVA-H-19-1153-012	Fiber.Feral	44098	42	49	5.72	NA	NA	1.54763	0.963246	12	4.31	1240.12	20	45	35	33.3333	927.5	51.9	0.134248	5	1.39884	11.8044	0.1437	22.1841	12.6271	75.8544	0.0484495	154.378	0.0128	0.48948	3.15982	7.44242	0.111049	38.2406	5.40527	4	12.5	176	124	157.813	142.436	21384	600.498	0.745204	38.1572
29	2	60	19-1153	GVA-H-19-1153-013	Fiber.Feral	44098	42	49	6.06	NA	NA	1.64703	1.01365	7	4.45	1010.94	90	95	95	93.3333	2432.5	43.5	0.141885	5	1.13385	10.0136	0.1262	20.0786	13.2278	82.6568	0.0369306	159.102	0.0078	0.31278	2.04948	5.05172	0.154018	40.1	7.94521	9	5.56	113	115	92.3106	121.886	10226.5	428.394	0.700246	27.6162
30	2	61	19-1153	GVA-H-19-1153-014	Fiber.Feral	44098	63	70	6.5	1.93	0.94	1.9045	1.07888	13	5.52	1778.9	35	35	35	35	910	56.6	0.116532	7	1.5431	13.2636	0.2217	39.0887	12.8562	97.5925	0.0515738	176.314	0.0173	0.5752	3.22467	7.50241	0.128418	33.2486	2.73562	6	8.33	118	136	95.4254	136.418	11682	463.688	0.682772	25.6259
31	2	62	19-1153	GVA-H-19-1153-015	Fiber.Feral	44098	56	63	7.08	NA	NA	2.03112	1.16486	4	5.97	1838.16	35	40	45	40	1030	54	0.107981	6	1.4575	11.903	0.1896	32.5511	12.2154	98.3752	0.0422673	171.683	0.0169	0.54944	3.24219	7.36761	0.127197	32.5112	3.34235	7	7.14	104	128	80.9197	134.462	9672	430.763	0.655012	22.751
1	3	63	20-1087	GVA-H-20-1087-001	T1.R4	44098	35	42	3.18	NA	NA	0.762086	0.586699	9	3.02	262.649	90	85	70	81.6667	2165	50.8	0.0944511	5	1.82072	19.167	0.2873	42.743	15.7487	86.5734	0.0716649	148.775	0.0268	1.00264	4.82519	10.9142	0.105771	37.4119	7.77507	12	4.17	103	66	67.7366	76.8196	5201.5	289.112	0.781997	42.0981
2	3	64	20-1087	GVA-H-20-1087-002	T1.R4	44098	42	49	3.98	NA	NA	1.03892	0.705297	11	3.62	445.994	50	70	70	63.3333	1670	53.4	0.132165	5	1.84577	17.2707	0.2194	32.2786	13.9867	76.8537	0.0686746	147.122	0.0196	0.73795	3.93369	8.86181	0.118084	37.6505	7.20786	7	7.14	108	76	76.3675	84.5044	6426	321.744	0.780063	39.7188
3	3	65	20-1087	GVA-H-20-1087-003	T1.R4	44113	63	70	7.85	2.55	1.56	2.29919	1.37437	9	4.11	756.22	25	25	20	23.3333	622.5	50.5	0.119019	7	1.50195	13.5476	0.3297	51.589	13.4966	108.952	0.0546134	156.473	0.0322	0.9165	4.14653	9.54537	0.126403	28.4627	5.51234	7	7.14	130	89	104.638	103.078	10530	415.43	0.766729	39.0939
4	3	66	20-1087	GVA-H-20-1087-004	T1.R4	44113	78	85	5.84	NA	NA	1.80355	1.07639	6	4.66	926.676	20	20	20	20	520	48.6	0.129151	7	1.83734	18.256	0.4341	70.8179	14.8588	150.687	0.0391924	163.137	0.0625	1.53935	6.82367	16.1787	0.0739023	24.6296	2.67579	6	8.33	124	88	93.5094	102.801	9424	392.62	0.768245	37.0928
5	3	67	20-1087	GVA-H-20-1087-005	T1.R4	44098	35	49	3.42	NA	NA	0.875194	0.622278	1	3.21	369.572	50	80	70	66.6667	1800	47.2	0.118185	5	1.5552	14.8168	0.1625	26.9458	14.2571	82.1361	0.0501918	165.82	0.0141	0.49723	2.8417	6.63	0.142148	35.2645	10.3617	9	5.56	97	77	76.3757	90.1568	6547.5	333.065	0.741698	32.5443
6	3	68	20-1087	GVA-H-20-1087-006	T1.R4	44113	63	70	7.01	NA	NA	2.0536	1.24984	12	4.4	816.018	20	25	30	25	640	54.6	0.134731	7	1.65205	17.9021	0.3288	54.8988	16.2208	146.224	0.032265	166.967	0.0395	1.07541	5.15845	12.0225	0.0934968	27.2256	4.65825	6	8.33	127	75	100.58	89.4497	8953.5	380.059	0.778936	45.2265
7	3	69	20-1087	GVA-H-20-1087-007	T1.R4	44098	35	42	1.98	NA	NA	0.41125	0.408803	2	2.65	224.295	60	85	70	71.6667	1940	44.8	0.0979591	5	1.70275	16.3444	0.1771	28.9106	14.3579	77.0422	0.0612081	163.244	0.0204	0.75545	4.29562	9.72189	0.100442	37.0319	10.2914	8	6.25	100	57	82.0061	74.3303	6000	312.673	0.771224	42.2737
8	3	70	20-1087	GVA-H-20-1087-008	T1.R4	44113	63	70	6.02	NA	NA	1.76416	1.10308	7	4.59	865.952	30	60	35	41.6667	1197.5	46.6	0.130821	7	1.7134	16.6947	0.309	51.1637	14.5752	124.745	0.0413165	165.578	0.0333	0.93919	4.62733	10.7344	0.102425	28.2039	4.12243	7	7.14	131	78	98.8243	96.5984	9497.5	390.846	0.781284	42.6926
9	3	71	20-1087	GVA-H-20-1087-009	T1.R4	44098	42	49	3.64	0.96	0.67	0.939514	0.654893	4	3.22	342.02	40	70	65	58.3333	1567.5	52.4	0.130705	4	1.60821	15.4297	0.1727	29.7455	14.3555	75.6204	0.0653661	172.238	0.0169	0.67144	3.35702	7.64364	0.144416	39.7302	11.0873	7	7.14	96	70	72.2496	81.6088	5760	307.717	0.764416	36.0274
10	3	72	20-1087	GVA-H-20-1087-010	T1.R4	44113	63	70	5.56	NA	NA	1.62967	1.03488	8	3.84	621.523	60	55	45	53.3333	1412.5	46.9	0.131109	7	2.05046	23.2531	0.4494	72.2219	16.9612	141.796	0.0451387	160.707	0.0497	1.27829	5.30153	11.9615	0.112271	25.7201	3.70511	6	8.33	115	85	91.3633	96.1002	8510	374.927	0.760757	36.7507
11	3	73	20-1087	GVA-H-20-1087-011	T1.R4	44098	42	49	4.24	NA	NA	1.11493	0.743841	9	3.49	452.801	75	65	70	70	1792.5	45.7	0.136809	5	1.54199	14.8671	0.1698	27.7248	14.4293	86.766	0.0462785	163.279	0.0194	0.65728	3.76208	8.47089	0.115107	33.8804	9.67464	6	8.33	94	75	81.8413	81.0247	6251	325.732	0.740352	35.4555
12	3	74	20-1087	GVA-H-20-1087-012	T1.R4	44098	35	42	3.58	NA	NA	0.879032	0.645998	4	2.82	268.569	80	80	80	80	2080	55.6	0.0934124	5	1.71408	15.4377	0.1912	33.8353	13.4661	78.7739	0.0685196	176.963	0.0093	0.39971	2.41594	5.37864	0.173624	42.9796	12.5802	10	5	108	65	83.7377	81.4678	6750	330.411	0.776971	41.5167
13	3	75	20-1087	GVA-H-20-1087-013	T1.R4	44098	49	56	3.54	NA	NA	0.953217	0.640068	14	3.31	390.089	70	75	70	71.6667	1885	53.4	0.0943215	5	1.77113	17.6259	0.2545	36.1877	14.8856	78.9159	0.0730199	142.191	0.0141	0.4288	1.91596	4.80363	0.233521	30.4113	6.44725	7	7.14	95	85	69.694	85.4239	5795	310.236	0.756623	33.7831
14	3	76	20-1087	GVA-H-20-1087-014	T1.R4	44113	63	70	6.17	NA	NA	1.80801	1.12531	7	4.28	767.319	40	40	50	43.3333	1095	47	0.127812	6	1.53386	15.6345	0.2592	41.387	15.2586	121.098	0.0354652	159.672	0.0236	0.67521	3.66648	8.37752	0.120898	28.6106	5.65799	6	8.33	140	94	96.2081	111.665	10710	415.746	0.778653	38.8201
15	3	77	20-1087	GVA-H-20-1087-015	T1.R4	44113	78	85	7.77	NA	NA	2.36781	1.36251	11	5.37	1230.57	35	35	35	35	910	45.1	0.111877	7	2.01035	20.7128	0.44	72.0339	15.4023	147.965	0.0413456	163.713	0.0515	1.38798	5.58445	12.627	0.109393	26.9511	2.51641	6	8.33	127	89	91.5874	100.58	9144	384.334	0.777909	39.1491
16	3	78	TJ's CBD	TJ's CBD 3	West.Coast	44113	63	70	5.85	1.64	1.09	1.71446	1.07787	2	4.35	698.5	35	50	50	45	1187.5	39.6	0.128412	5	1.60035	16.4492	0.2082	35.8993	15.3845	98.4173	0.0465751	172.427	0.0195	0.66881	3.53925	8.32422	0.12129	34.2979	7.41176	8	6.25	104	63	85.6037	80.1561	6708	331.52	0.76698	40.4462
17	3	79	20-1117	GVA-H-20-1117-001	T1.R4	44113	63	70	5.25	1.41	0.99	1.53904	0.988926	8	3.11	372.226	45	65	75	61.6667	1595	59.5	0.0986326	7	2.62326	27.2067	0.5102	82.0495	15.4684	116.287	0.0762467	160.818	0.0584	1.6398	6.09833	13.4835	0.113343	28.0788	5.20735	7	7.14	96	80	74.5185	86.5332	6192	322.103	0.749981	33.6901
18	3	80	20-1117	GVA-H-20-1117-002	T1.R4	44098	42	56	4.86	NA	NA	1.33914	0.835754	2	3.33	348.368	75	75	65	71.6667	1895	48.6	0.0950762	3	1.90416	17.8874	0.1641	26.5795	14.0393	60.8498	0.0902066	161.971	0.013	0.52156	2.72188	6.34104	0.163002	40.12	14.6195	8	6.25	97	64	74.0827	78.7163	5723	305.598	0.770074	38.0346
19	3	81	20-1117	GVA-H-20-1117-003	T1.R4	44098	42	49	4.72	NA	NA	1.25527	0.814999	3	3.95	514.675	85	80	75	80	2090	56.7	0.0988352	3	1.30878	11.2944	0.1205	16.5771	12.9181	54.7764	0.0694275	137.569	0.0099	0.57171	3.35133	9.29156	0.0832163	57.7485	13.1412	8	6.25	113	75	76.1134	91.5219	6949.5	335.271	0.776914	38.1221
20	3	82	20-1117	GVA-H-20-1117-004	T1.R4	44113	78	85	7.9	NA	NA	2.40582	1.38178	8	4.75	974.63	15	20	25	20	510	55.7	0.105491	7	2.11074	22.9068	0.403	66.0229	16.224	142.882	0.0406398	163.829	0.0329	0.98884	4.27674	9.86382	0.127716	30.0559	3.51799	6	8.33	129	90	88.7764	104.328	9223.5	386.208	0.777075	38.1881
21	3	83	20-1117	GVA-H-20-1117-005	T1.R4	44098	42	56	4.78	1.25	0.76	1.31575	0.823894	2	4.38	693.1	80	85	75	80	2117.5	54	0.103765	3	1.99412	19.6844	0.1959	30.5307	14.7531	74.6026	0.0689347	155.848	0.0176	0.66234	3.51931	8.094	0.127047	37.633	6.06794	7	7.14	109	73	84.8248	89.5056	7412	348.661	0.766194	37.51
22	3	84	20-1117	GVA-H-20-1117-006	T1.R4	44113	70	85	7.52	NA	NA	2.29472	1.32545	9	4.48	824.944	45	55	45	48.3333	1300	53.4	0.127709	7	1.89987	18.073	0.3702	56.959	14.2185	125.936	0.045131	153.86	0.0302	0.85867	4.18783	9.6408	0.116094	28.4328	4.34012	7	7.14	113	80	95.5052	90.7373	8362	372.485	0.75736	38.5119
23	3	85	20-1117	GVA-H-20-1117-007	T1.R4	44113	78	85	6.03	NA	NA	1.8591	1.10456	7	4.08	631.913	45	70	55	56.6667	1550	53.5	0.118899	7	1.50867	14.1457	0.267	47.7966	14.032	135.486	0.0327204	179.014	0.0279	0.75296	3.7211	8.79668	0.122277	26.9878	6.54667	9	5.56	127	78	83.3562	95.2536	7937.5	357.219	0.78167	41.8084
24	3	86	20-1117	GVA-H-20-1117-008	T1.R4	44113	70	85	5.69	NA	NA	1.7597	1.05415	12	3.83	602.929	60	75	70	68.3333	1810	51	0.116842	5	1.9689	18.8358	0.3279	50.6765	14.2959	118	0.0457356	154.549	0.0265	0.81712	3.96036	9.10136	0.12396	30.8347	5.33209	7	7.14	124	79	87.6812	91.2853	7998	357.933	0.784491	42.7803
25	3	87	20-1117	GVA-H-20-1117-009	T1.R4	44098	42	49	3.74	NA	NA	0.96875	0.669717	12	3.35	408.388	65	60	40	55	1487.5	56.7	0.103918	5	1.73468	16.9393	0.2423	38.9753	14.6065	88.5793	0.0624217	160.856	0.0248	0.97376	4.57894	10.3954	0.113234	39.2645	6.76807	6	8.33	94	68	84.3149	73.1095	5922	314.849	0.750713	40.0063
26	3	88	20-1117	GVA-H-20-1117-010	T1.R4	44113	70	85	6.28	NA	NA	1.93219	1.14162	12	4.72	997.353	45	50	45	46.6667	1235	57.1	0.116893	7	1.78288	17.3099	0.382	55.3912	14.5197	127.082	0.0431004	145.003	0.0358	0.9971	4.30409	9.96009	0.126305	27.852	2.99647	6	8.33	108	89	84.5044	94.0479	7668	357.105	0.755616	35.0419
27	3	89	20-1117	GVA-H-20-1117-011	T1.R4	44113	63	70	5.17	NA	NA	1.51565	0.977067	10	3.92	647.689	35	50	40	41.6667	1132.5	47.3	0.117739	7	1.82889	18.7791	0.3178	59.5914	15.3586	126.804	0.0465726	187.512	0.0276	1.0136	4.13036	9.38996	0.14446	36.7246	4.74683	6	8.33	131	83	99.5754	98.0778	9694	395.306	0.779553	41.9004
28	3	90	20-1117	GVA-H-20-1117-012	T1.R4	44113	63	70	5.64	NA	NA	1.65306	1.04674	6	3.55	517.994	25	40	30	31.6667	872.5	43.1	0.119585	7	1.78664	16.2413	0.2626	46.5885	13.5888	114.434	0.0447074	177.413	0.0212	0.69541	3.45537	8.0417	0.135131	32.8024	7.69521	7	7.14	119	92	88.1207	104.576	8984.5	385.394	0.760139	34.6778
29	3	91	20-1117	GVA-H-20-1117-013	T1.R4	44113	63	70	6.38	NA	NA	1.86941	1.15644	22	4.02	710.772	45	75	70	63.3333	1697.5	51.9	0.106778	7	1.70085	16.2584	0.2909	46.4927	14.2981	120.356	0.0403327	159.824	0.0211	0.73411	3.42897	8.04036	0.142699	34.7919	5.59308	6	8.33	115	89	85.2951	88.2907	7475	347.172	0.77935	40.6365
30	3	92	20-1117	GVA-H-20-1117-014	T1.R4	44098	56	63	7.46	NA	NA	2.14222	1.2212	36	4.72	1294.81	15	35	30	26.6667	732.5	63.6	0.104024	5	1.48827	12.6215	0.1998	32.0559	12.6861	87.8315	0.0522175	160.44	0.0144	0.55606	2.64966	6.28599	0.176841	38.6153	4.72046	6	8.33	164	137	112.486	130.096	14596	485.163	0.779234	39.0725
31	3	93	20-1117	GVA-H-20-1117-015	T1.R4	44113	63	70	8.17	NA	NA	2.39274	1.42181	9	5.23	1188.72	15	70	65	50	1380	48.7	0.11477	5	1.60768	15.6156	0.2355	41.0212	14.5342	112.663	0.040612	174.188	0.0177	0.61126	3.11972	7.54638	0.134883	34.5345	5.0789	7	7.14	115	75	100.972	87.5343	8567.5	377.012	0.757451	41.0628
1	4	94	20-1028	GVA-H-20-1028-001	Fiber.Feral	44106	49	63	6.72	NA	NA	1.92587	1.16235	29	3.64	721.497	5	5	5	5	130	39.7	0.187334	5	1.74994	17.3729	0.2999	43.5834	14.8504	101.27	0.0534035	145.326	0.0232	0.56204	2.85632	6.36438	0.174367	24.2259	5.37187	7	7.14	125	97	116.234	92.3594	10375	417.186	0.749098	42.5867
2	4	95	20-1028	GVA-H-20-1028-002	Fiber.Feral	44098	42	49	4.58	NA	NA	1.21434	0.794245	6	4.22	699.334	75	70	55	66.6667	1775	39.4	0.127642	3	1.49182	13.1966	0.121	18.6727	13.2354	60.946	0.0631725	154.32	0.0092	0.38463	2.2533	5.38449	0.166711	41.8076	9.38608	12	4.17	96	74	85.703	83.2346	6672	337.875	0.734435	35.2176
3	4	96	20-1028	GVA-H-20-1028-003	Fiber.Feral	44098	49	63	5.26	NA	NA	1.49902	0.895052	32	4.32	869.673	25	55	45	41.6667	1150	40.8	0.151239	5	1.75881	18.3184	0.2413	39.3391	15.5832	113.227	0.0385595	163.03	0.0279	0.90483	3.80379	8.73888	0.14889	32.4312	4.26516	6	8.33	125	94	104.701	88.0355	9125	385.473	0.771713	45.2301
4	4	97	20-1028	GVA-H-20-1028-004	Fiber.Feral	44098	49	56	5.58	1.58	1.07	1.54964	0.942491	15	4.45	876.144	15	50	30	31.6667	927.5	45.1	0.117797	3	1.74429	19.1633	0.1829	28.0665	16.4425	86.5279	0.047107	153.453	0.0086	0.22905	1.20345	3.3608	0.254833	26.6337	5.8815	10	5	133	108	88.2397	114.33	10041.5	405.139	0.768778	35.5668
5	4	98	20-1028	GVA-H-20-1028-005	Fiber.Feral	44106	56	63	6.12	NA	NA	1.75046	1.0734	12	4.6	925.126	10	30	25	21.6667	602.5	40.2	0.14319	5	1.56766	15.814	0.1716	30.6534	15.099	98.1844	0.0399579	178.633	0.0098	0.38021	2.03438	4.9522	0.194822	38.7969	6.76151	8	6.25	119	120	75.8238	123.305	9222.5	398.259	0.730681	28.8515
6	4	99	20-1028	GVA-H-20-1028-006	Fiber.Feral	44113	63	70	8.22	NA	NA	2.40736	1.42922	17	3.59	560.1	2	15	10	9	265	41.7	0.153058	7	1.79059	17.4209	0.3742	53.1824	14.5497	135.817	0.0362299	142.123	0.036	0.87908	3.67825	8.491	0.153222	24.4189	6.81914	8	6.25	130	80	107.801	90.5207	9685	396.643	0.773589	45.8952
7	4	100	20-1028	GVA-H-20-1028-007	Fiber.Feral	44098	35	42	2.24	NA	NA	0.487264	0.447347	32	2.71	257.639	75	50	25	50	1350	46.4	0.122142	3	2.36466	27.835	0.2208	27.3556	17.5935	59.7374	0.0963304	123.893	0.0182	0.78213	2.88191	7.09517	0.195237	42.9742	7.86382	13	3.85	70	67	74.7061	49.4975	3535	248.407	0.719898	45
8	4	101	20-1028	GVA-H-20-1028-008	Fiber.Feral	44106	56	63	7.66	NA	NA	2.2007	1.3017	12	4.16	733.956	20	40	30	30	835	39.1	0.124255	5	1.85412	19.7906	0.2332	37.8126	15.9678	105.191	0.0429427	162.147	0.0241	0.73873	3.38443	8.16387	0.139285	30.6527	7.60523	7	7.14	136	91	98.3107	104.235	10200	405.092	0.781093	40.7205
9	4	102	20-1028	GVA-H-20-1028-009	Fiber.Feral	44106	49	63	7.24	2.02	1.2	2.0779	1.23944	13	3.87	799.872	10	25	10	15	455	42	0.150081	5	1.88875	20.3081	0.2758	46.9806	16.084	93.7407	0.067185	170.343	0.0289	0.83775	3.81381	8.90043	0.132893	28.9879	5.61836	6	8.33	114	118	103.175	119.474	10887	445.297	0.689952	28.4956
10	4	103	20-1028	GVA-H-20-1028-010	Fiber.Feral	44106	49	63	7.56	NA	NA	2.17146	1.28688	12	4.02	820.772	5	30	15	16.6667	510	44.4	0.129382	5	2.09119	22.4753	0.3028	48.6692	16.0671	104.082	0.0564568	160.73	0.0383	1.16085	5.01951	12.3873	0.0950678	30.3094	5.17796	6	8.33	123	117	96.2198	121.685	11008.5	435.81	0.728357	30.3581
11	4	104	20-1028	GVA-H-20-1028-011	Fiber.Feral	44098	49	56	4.82	NA	NA	1.32744	0.829824	39	4.18	859.962	15	50	35	33.3333	955	36.2	0.166202	5	1.7341	16.6463	0.1756	31.3701	14.3573	94.1286	0.0444921	178.645	0.0123	0.39942	2.17923	5.1964	0.185881	32.4732	5.49519	7	7.14	110	78	113.252	67.424	7590	361.352	0.730451	54.6599
12	4	105	20-1028	GVA-H-20-1028-012	Fiber.Feral	44106	49	63	6.44	NA	NA	1.84401	1.12084	13	3.79	601.682	20	45	35	33.3333	927.5	39.2	0.129221	5	1.96749	22.4794	0.3022	45.434	17.0929	111.689	0.0457685	150.344	0.0308	0.78412	3.53012	8.41555	0.139132	25.4584	6.16428	8	6.25	104	75	99.6444	80.9197	7644	361.128	0.736559	39.9869
13	4	106	20-1028	GVA-H-20-1028-013	Fiber.Feral	44113	63	70	7.85	NA	NA	2.29919	1.37437	25	3.93	893.606	10	30	20	20	575	42.8	0.170005	5	1.78654	17.9325	0.3045	40.551	15.0139	112.609	0.040185	133.172	0.024	0.65736	3.14249	7.78748	0.136213	27.39	5.05091	5	10	165	88	153.125	103.804	15840	513.858	0.75384	52.6333
14	4	107	20-1028	GVA-H-20-1028-014	Fiber.Feral	44098	49	56	6.16	NA	NA	1.71921	1.02847	31	4.43	837.459	25	50	45	40	1085	40.6	0.139989	5	1.67287	19.2155	0.2666	46.08	17.1973	134.515	0.0320025	172.843	0.0509	1.46651	6.16545	13.7943	0.0968485	28.8116	4.60648	7	7.14	139	62	122.602	76.1003	9174	397.404	0.729967	65.9611
15	4	108	20-1028	GVA-H-20-1028-015	Fiber.Feral	44098	35	42	4.42	NA	NA	1.12462	0.770525	24	3.59	560.1	30	60	55	48.3333	1307.5	42.7	0.110969	3	1.82043	22.8593	0.216	28.8165	18.8005	73.2451	0.0674985	133.41	0.0182	0.7403	3.25371	7.41977	0.168981	40.6758	6.36894	7	7.14	110	77	102.927	76.3806	7700	358.616	0.752389	46.0609
16	4	109	TJ's CBD	TJ's CBD 4	West.Coast	44113	63	70	6.36	NA	NA	1.86356	1.15348	2	4.13	567.117	20	60	40	40	1150	43.2	0.127151	5	1.87963	18.4484	0.2072	35.3231	14.6743	89.6389	0.0552427	170.478	0.0163	0.56595	2.90624	7.01633	0.144467	34.7209	9.8163	8	6.25	113	56	86.8807	78.1553	6780	330.072	0.782028	46.2961
17	4	110	20-1063	GVA-H-20-1063-001	West.Coast	44098	28	35	1.76	NA	NA	0.303989	0.376189	13	1.64	54.9226	75	75	60	70	1867.5	48.2	0.100725	5	1.67156	18.8814	0.39	47.5738	16.9106	137.331	0.0316986	121.984	0.037	1.28882	5.11101	12.3211	0.106685	34.833	17.5627	8	6.25	73	42	50.5693	46.6181	2336	194.375	0.776968	51.5321
18	4	111	20-1063	GVA-H-20-1063-002	West.Coast	44098	35	42	3.44	NA	NA	0.838101	0.625243	15	2.53	177.63	65	70	50	61.6667	1672.5	40.9	0.116819	3	1.14153	10.8477	0.146	21.0655	14.2358	71.0767	0.0523995	144.284	0.0145	0.6304	3.182	8.68162	0.105105	43.4759	24.1091	8	6.25	89	55	67.6849	59.8352	4049.5	255.04	0.782337	48.0484
19	4	112	20-1063	GVA-H-20-1063-003	West.Coast	44098	63	70	7.32	NA	NA	2.14423	1.20044	20	4.29	742	15	40	25	26.6667	770	53.5	0.133792	5	1.47186	12.2563	0.1439	28.3163	12.4559	83.6025	0.0509105	196.778	0.0112	0.3896	1.87763	4.60411	0.23096	34.7857	11.2428	7	7.14	129	57	114.827	74.3589	8514	378.372	0.747318	60.1596
20	4	113	20-1063	GVA-H-20-1063-004	West.Coast	44098	63	70	8.94	NA	NA	2.61786	1.4406	20	4.98	1142.72	10	20	15	15	417.5	48.1	0.134461	5	1.86032	18.43	0.2675	42.7639	14.8137	96.457	0.057759	159.865	0.023	0.69726	3.8571	9.54713	0.09613	30.3157	4.71281	6	8.33	131	124	77.2739	122.907	9497.5	400.363	0.744581	32.203
21	4	114	20-1063	GVA-H-20-1063-005	West.Coast	44098	35	42	2.86	NA	NA	0.66853	0.53926	39	2.65	323.574	25	20	25	23.3333	585	40.6	0.160148	3	0.88231	9.15328	0.0973	13.8886	15.5513	56.6925	0.0543022	142.74	0.0095	0.41116	2.32	5.72425	0.157683	43.28	44.1811	5	10	102	86	103.446	69.3542	6987	345.6	0.735113	47.3373
22	4	115	20-1063	GVA-H-20-1063-006	West.Coast	44098	78	85	8.5	NA	NA	2.58124	1.37537	9	5.29	1106.26	0	15	10	8.33333	250	51.9	0.135678	7	1.76028	17.0675	0.318	50.4637	14.5012	114.72	0.048185	158.691	0.0292	0.78398	3.97123	9.03219	0.120762	26.8486	3.90963	6	8.33	127	89	79.6006	102.138	8128	363.478	0.773103	38.4408
23	4	116	20-1063	GVA-H-20-1063-007	West.Coast	44098	35	42	2.86	NA	NA	0.66853	0.53926	5	2.47	153.332	30	30	30	30	780	53.5	0.1196	5	1.45203	13.4521	0.1972	29.4045	13.8662	92.9226	0.0427937	149.11	0.0216	0.85561	4.40941	9.95501	0.108493	39.6116	17.8344	12	4.17	99	55	63.6416	70.358	4455	267.999	0.779454	44.7121
24	4	117	20-1063	GVA-H-20-1063-008	West.Coast	44098	63	70	7.4	NA	NA	2.16762	1.2123	27	5.11	943.386	50	40	35	41.6667	1087.5	35.8	0.144054	5	1.31617	10.779	0.1634	30.2706	12.2562	109.481	0.0317362	185.255	0.0199	0.66177	4.2543	10.0704	0.0820018	33.2548	7.86445	8	6.25	122	100	71.8679	95.1315	6771	333.999	0.762733	39.8827
25	4	118	20-1063	GVA-H-20-1063-009	West.Coast	44098	35	42	5.5	NA	NA	1.44037	0.930632	15	3.67	648.812	60	35	25	40	1042.5	40.2	0.139418	4	0.90911	8.56909	0.126	19.0904	14.127	73.3727	0.0445611	151.511	0.012	0.46693	2.59654	6.16523	0.15437	38.9108	11.3838	5	10	148	117	99.8248	126.016	12506	451.681	0.770307	35.9605
26	4	119	20-1063	GVA-H-20-1063-010	West.Coast	44098	56	70	9.5	2.59	1.61	2.78159	1.52362	10	4.91	1110.82	55	65	65	61.6667	1615	38.6	0.131096	5	1.43087	13.5093	0.1616	29.0284	14.1331	108.898	0.0307607	179.631	0.0159	0.57833	3.37433	8.10514	0.110628	36.373	8.48771	6	8.33	147	85	110.119	105.011	11539.5	430.26	0.783312	44.4213
27	4	120	20-1063	GVA-H-20-1063-011	West.Coast	44098	42	49	7.8	NA	NA	2.15575	1.2716	32	4.21	1011.55	10	20	15	15	417.5	39.9	0.183621	4	1.09678	9.51657	0.0817	13.5357	12.9968	60.633	0.0462672	165.676	0.0048	0.18609	1.44706	3.56047	0.184467	38.7687	15.3865	8	6.25	157	128	112.081	124.009	13816	472.181	0.778709	39.2732
28	4	121	20-1063	GVA-H-20-1063-012	West.Coast	44098	35	42	3.62	NA	NA	0.890726	0.651928	7	3.6	373.221	55	40	25	40	1070	51.9	0.121359	5	1.30487	14.0778	0.1681	27.3751	16.162	77.7498	0.0569072	162.85	0.0143	0.57761	3.06661	7.62534	0.124832	40.3923	10.3912	11	4.55	89	68	61.1903	75.5066	4583.5	273.394	0.770601	36.1111
29	4	122	20-1063	GVA-H-20-1063-013	West.Coast	44098	56	63	10.46	NA	NA	3.01932	1.66593	8	4.95	1116.16	20	35	30	28.3333	770	42.6	0.137845	5	1.4243	14.4591	0.2056	31.7735	15.201	104.386	0.0366427	154.54	0.0148	0.75602	3.74275	9.26271	0.11073	51.0824	7.2595	6	8.33	154	124	91.8096	139.23	12782	462.079	0.752274	33.5759
30	4	123	20-1063	GVA-H-20-1063-014	West.Coast	44098	42	49	7.1	NA	NA	1.95109	1.16783	17	5.08	1060.71	25	45	30	33.3333	937.5	46.5	0.131115	5	0.91894	7.75071	0.0948	17.2812	12.6382	89.3169	0.0272217	182.291	0.0089	0.44274	2.6735	6.20694	0.144412	49.7461	11.6138	8	6.25	157	98	96.4274	112.797	10754.5	418.45	0.771816	44.102
31	4	124	20-1063	GVA-H-20-1063-015	West.Coast	44098	28	35	2.29	NA	NA	0.458942	0.45476	6	2.54	163.835	40	15	15	23.3333	412.5	36.9	0.104662	4	1.78797	23.9005	0.305	44.2384	20.0192	122.293	0.0371713	145.044	0.039	1.4148	6.04169	13.7806	0.0936204	36.2769	9.1007	16	3.13	84	54	60.1082	63.7809	3822	247.778	0.782302	41.1859
1	5	125	19-1205	GVA-H-19-1205-001	West.Coast	44098	42	56	1.5	NA	NA	0.356795	0.337645	11	2.23	110.662	25	75	70	56.6667	1547.5	52.2	0.0847494	5	1.38342	11.097	0.157	23.9888	12.0002	83.9015	0.0428232	152.795	0.0118	0.51388	2.90813	6.59781	0.148345	43.5492	19.4341	13	3.85	76	49	52.345	53.7401	2812	212.17	0.784976	45
2	5	126	19-1205	GVA-H-19-1205-002	West.Coast	44113	70	85	2.96	NA	NA	0.961542	0.649442	5	2.74	257.479	20	15	20	18.3333	455	50.2	0.128277	7	1.69416	17.3638	0.2993	49.3244	15.3364	126.505	0.0387309	164.799	0.0229	0.71988	3.4694	8.05363	0.139472	31.4358	8.42738	8	6.25	93	47	94.2669	62.6598	5766	313.853	0.735582	47.9108
3	5	127	19-1205	GVA-H-19-1205-003	West.Coast	44098	42	56	1.22	NA	NA	0.274933	0.296136	12	1.73	71.3021	50	80	80	70	1855	56.7	0.0807821	3	1.49182	13.4854	0.1274	21.4143	13.5265	61.0556	0.0721876	168.087	0.0112	0.55257	3.21632	7.37001	0.127838	49.3366	13.0914	13	3.85	79	40	64.5078	48.4175	3120.5	225.85	0.768763	54.6687
4	5	128	19-1205	GVA-H-19-1205-004	West.Coast	44098	42	56	2.68	NA	NA	0.701785	0.512576	7	2.81	217.055	30	65	65	53.3333	1427.5	52.7	0.10313	3	1.48867	12.823	0.1532	24.8375	12.8863	69.6762	0.0642908	162.124	0.0119	0.51886	3.65417	8.29148	0.094841	43.6017	15.4145	13	3.85	89	55	66.9347	65.4542	4361	264.778	0.781687	42.8331
5	5	129	19-1205	GVA-H-19-1205-005	West.Coast	44113	63	70	4.16	NA	NA	1.22036	0.827338	5	3.36	446.297	30	50	60	46.6667	1205	48.3	0.0981876	5	1.75883	17.2592	0.302	48.7281	14.6773	118.93	0.0432918	161.351	0.0172	0.63594	3.0326	7.00984	0.162633	36.9733	6.13835	7	7.14	106	73	90.2109	86.2148	7473	352.851	0.75426	37.9333
6	5	130	19-1205	GVA-H-19-1205-006	West.Coast	44098	42	56	1.84	NA	NA	0.456199	0.388049	8	1.79	77.1725	45	45	45	45	1170	56.7	0.102103	3	1.4247	12.2386	0.1156	18.2729	12.854	54.507	0.0772882	158.07	0.0066	0.26789	1.61973	3.81024	0.231879	40.5894	43.4977	14	3.57	64	48	53.6004	51.225	2656	209.651	0.759356	38.6598
7	5	131	19-1205	GVA-H-19-1205-007	West.Coast	44098	42	56	2.24	NA	NA	0.573145	0.447347	6	2.21	131.701	45	80	75	66.6667	1790	51.6	0.097163	5	1.1888	10.2047	0.1363	20.1807	12.8541	71.6406	0.0494114	148.061	0.0074	0.35034	2.18758	5.07197	0.171138	47.3432	24.9206	12	4.17	89	46	72.3136	59.8352	4316.5	264.298	0.776525	48.0484
8	5	132	19-1205	GVA-H-19-1205-008	West.Coast	44098	42	56	2.36	NA	NA	0.608228	0.465137	13	2.32	152.184	60	80	80	73.3333	1930	55.9	0.0784794	3	1.30851	11.6479	0.1161	18.9975	13.3268	61.3078	0.0635145	163.63	0.0056	0.29784	1.86494	4.30761	0.201707	53.1857	26.3257	10	5	89	50	73.1044	57.8727	4227.5	261.954	0.774182	50.2578
9	5	133	19-1205	GVA-H-19-1205-009	West.Coast	44098	42	56	2.14	0.56	0.43	0.543908	0.432523	5	2.21	138.095	55	75	75	68.3333	1800	48.9	0.0861514	3	1.35649	11.391	0.1172	18.2845	12.5669	52.434	0.083573	156.011	0.0067	0.28518	1.62995	4.03263	0.22037	42.5642	26.7242	11	4.55	81	54	67.5	63.5708	4171.5	262.142	0.762834	39.5748
10	5	134	19-1205	GVA-H-19-1205-010	West.Coast	44113	70	85	3.94	NA	NA	1.24806	0.794723	5	3	313.374	20	40	35	31.6667	862.5	52.6	0.103996	5	1.66447	15.7133	0.2628	45.9142	14.1215	116.146	0.0427709	174.711	0.0216	0.76868	4.02696	9.06488	0.117552	35.587	9.65001	8	6.25	112	71	75.743	86.5563	6552	324.599	0.78143	40.3141
11	5	135	19-1205	GVA-H-19-1205-011	West.Coast	44113	63	70	4.4	NA	NA	1.29053	0.862917	5	3.37	466.797	30	45	40	38.3333	1030	48	0.103115	5	1.76367	18.2611	0.2999	53.2858	15.4909	123.47	0.0439237	177.679	0.0272	0.89736	4.23119	9.62238	0.12179	32.9912	6.16403	8	6.25	110	67	102.083	82.8794	8140	369.925	0.747491	41.5761
12	5	136	19-1205	GVA-H-19-1205-012	West.Coast	44113	63	70	4.98	1.62	1.06	1.4601	0.9489	8	3.48	529.473	25	30	25	26.6667	715	47.6	0.120431	5	1.70688	15.0857	0.2389	38.9866	13.2133	90.4417	0.0598947	163.192	0.0108	0.35048	2.03515	4.77858	0.192875	32.4519	7.50172	6	8.33	125	69	107.123	87.3341	9250	388.913	0.768503	45.6959
13	5	137	19-1205	GVA-H-19-1205-013	West.Coast	44098	42	56	1.92	NA	NA	0.479588	0.399908	5	2.04	100.234	75	75	60	70	1867.5	49.2	0.0905706	3	1.39912	12.6014	0.1271	19.8964	13.481	56.7074	0.0777508	156.541	0.0109	0.50221	2.97344	6.64602	0.14288	46.0743	31.3905	11	4.55	74	47	57.4891	55.9732	3182	226.925	0.776509	41.3785
14	5	138	19-1205	GVA-H-19-1205-014	West.Coast	44113	63	70	4.01	NA	NA	1.17651	0.805101	3	3.16	394.748	25	55	50	43.3333	1177.5	56.6	0.103111	5	1.50195	13.2095	0.1699	30.646	13.1581	98.5399	0.0396607	180.377	0.0137	0.54219	3.1404	7.02566	0.138034	39.5759	12.0043	6	8.33	111	73	89.3323	89.3323	7770	357.329	0.764706	38.4094
15	5	139	19-1205	GVA-H-19-1205-015	West.Coast	44113	63	70	5.8	NA	NA	1.69984	1.07046	4	3.39	439.259	25	45	45	38.3333	1020	49.8	0.099048	5	1.60991	13.6033	0.2108	36.3147	12.6337	99.8778	0.0457462	172.271	0.0186	0.56118	3.07878	7.09023	0.140279	30.171	11.5606	8	6.25	119	93	76.4477	107.057	8151.5	367.01	0.760487	33.7643
16	5	140	TJ's CBD	TJ's CBD 5	West.Coast	44113	63	70	5.46	NA	NA	1.60044	1.02006	3	4.98	811.591	20	45	35	33.3333	927.5	42.8	0.130397	5	1.81306	18.046	0.2571	45.9785	14.8859	105.952	0.0514691	178.835	0.0227	0.78526	3.87282	8.53871	0.135344	34.593	4.88861	8	6.25	107	60	82.6514	78.1745	6420	321.652	0.779782	43.1858
17	5	141	19-1206	GVA-H-19-1206-001	West.Coast	44098	42	56	2.6	NA	NA	0.678395	0.500716	28	2.85	195.635	20	35	40	31.6667	825	34.8	0.13729	5	2.001	22.8014	0.2867	50.2551	17.0456	93.8755	0.0716615	175.288	0.0383	1.52947	6.40342	14.2663	0.0944339	39.9339	8.92725	12	4.17	81	45	62.0423	43.9232	2592	211.931	0.725196	67.2296
20	5	144	19-1206	GVA-H-19-1206-004	West.Coast	44098	42	56	2.12	NA	NA	0.538061	0.429558	13	2.35	131.567	5	25	25	18.3333	500	46.2	0.118658	5	1.78711	14.6868	0.1686	31.0125	12.2754	70.1337	0.0792304	183.941	0.018	1.04355	5.52523	12.4489	0.0846176	57.975	19.365	12	4.17	66	49	52.6308	48.8365	2541	202.935	0.775359	42.5104
21	5	145	19-1206	GVA-H-19-1206-005	West.Coast	44098	49	56	3.34	0.82	0.56	0.894745	0.610419	27	3.29	306.044	5	20	35	20	490	35.7	0.11508	5	1.19856	10.8267	0.1812	26.2348	13.5284	74.6916	0.0590939	144.783	0.0204	0.86101	4.51794	10.0862	0.106356	42.2064	11.0074	10	5	95	60	66.8225	57.8381	3800	249.321	0.768201	55.2109
22	5	146	19-1206	GVA-H-19-1206-006	West.Coast	44098	42	56	1.76	NA	NA	0.43281	0.376189	12	2.46	152.093	10	25	40	25	620	49.5	0.128886	3	1.84577	14.0801	0.1026	17.556	11.3828	37.9936	0.152833	171.112	0.0109	0.62108	2.97009	7.25284	0.148368	56.9798	24.1073	12	4.17	62	42	61.4003	43.1393	2573	209.079	0.739652	45.9392
23	5	147	19-1206	GVA-H-19-1206-007	West.Coast	44098	42	56	1.8	NA	NA	0.444504	0.382119	23	2.43	140.677	15	25	25	21.6667	575	45.2	0.10413	3	1.59168	13.8095	0.1146	21.5582	12.9751	49.0387	0.112653	188.117	0.0123	0.67073	3.07846	7.5144	0.149269	54.5309	23.7024	13	3.85	61	54	47.1831	43.4885	2043.5	181.343	0.780875	44.5342
24	5	148	19-1206	GVA-H-19-1206-008	West.Coast	44098	42	56	2.64	NA	NA	0.69009	0.506646	23	2.5	161.988	10	30	40	26.6667	685	55.5	0.109586	3	1.59624	13.8824	0.153	27.4292	13.0063	57.8915	0.102847	179.276	0.0156	0.82466	3.61561	8.08701	0.158456	52.8628	20.4423	12	4.17	78	51	61.8466	48.0104	2964	219.714	0.771565	54.3236
25	5	149	19-1206	GVA-H-19-1206-009	West.Coast	44098	42	56	2.32	NA	NA	0.596534	0.459207	25	2.65	189.364	5	30	35	23.3333	620	37.8	0.119369	3	1.57445	11.3727	0.1118	19.7556	10.7891	41.5519	0.143787	176.705	0.0116	0.72749	3.99786	9.49223	0.101461	62.7147	21.6905	13	3.85	77	60	54.8019	52.0312	2849	213.666	0.784206	47.7263
26	5	150	19-1206	GVA-H-19-1206-010	West.Coast	44098	42	56	2.14	NA	NA	0.543908	0.432523	22	2.38	124.567	5	30	40	25	647.5	46.6	0.126198	5	1.84725	17.3666	0.2163	37.0322	14.0535	74.965	0.0828079	171.207	0.0298	1.22992	5.60901	12.9211	0.092574	41.2725	16.0528	15	3.33	72	54	46.8615	48.1664	2232	190.056	0.776501	48.3665
27	5	151	19-1206	GVA-H-19-1206-011	West.Coast	44098	42	56	2.56	NA	NA	0.666701	0.494786	21	2.46	158.431	5	25	25	18.3333	500	40.4	0.134143	3	2.10338	25.985	0.203	33.9672	18.4831	65.4743	0.0995699	167.326	0.0264	1.19819	5.30083	11.8935	0.106442	45.386	15.3845	11	4.55	70	64	49.4975	55.4437	2730	209.882	0.778791	39.144
28	5	152	19-1206	GVA-H-19-1206-012	West.Coast	44098	42	56	2.88	NA	NA	0.760257	0.542225	19	2.4	159.844	10	30	30	23.3333	630	43.2	0.115917	5	1.90051	17.3248	0.213	33.5145	13.621	79.8398	0.06607	157.345	0.0262	1.25908	6.53934	16.0672	0.0612893	48.0565	15.9259	12	4.17	77	58	61.5325	54.8019	3349.5	232.669	0.777523	44.6303
29	5	153	19-1206	GVA-H-19-1206-013	West.Coast	44098	42	56	1.56	NA	NA	0.374337	0.34654	22	1.95	86.6078	5	30	25	20	565	42	0.121236	4	1.64202	13.4668	0.1328	27.3438	12.2582	63.7761	0.0844797	205.902	0.0143	0.85148	4.52136	10.5827	0.0955408	59.5441	30.1299	15	3.33	62	60	39.8246	49.0408	1953	177.731	0.776938	39.2072
30	5	154	19-1206	GVA-H-19-1206-014	West.Coast	44098	42	56	2.52	NA	NA	0.655006	0.488856	19	2.52	159.603	10	30	30	23.3333	630	40.4	0.131376	3	1.72595	15.3059	0.1206	21.8154	13.2573	49.5123	0.111827	180.891	0.0161	0.85319	4.36573	10.1715	0.103629	52.9932	25.3976	11	4.55	84	49	63.0317	51.614	3234	229.291	0.772991	54.4623
31	5	155	19-1206	GVA-H-19-1206-015	West.Coast	44098	42	56	4.08	NA	NA	1.11109	0.720121	26	3.13	282.13	2	25	40	22.3333	560	45.4	0.153588	5	1.74732	14.9502	0.1687	33.606	12.7865	77.0702	0.0710975	199.206	0.0257	1.05102	4.94664	11.1664	0.105924	40.8957	15.1301	12	4.17	87	63	64.041	57.1074	3654	242.297	0.782138	49.6163
1	6	156	19-1177	GVA-H-19-1177-001	T1.R4	44113	63	70	8.89	NA	NA	2.60324	1.52854	9	5.65	1353.88	20	40	30	30	835	46.5	0.121899	7	1.78353	17.0791	0.3599	53.0814	14.3197	107.619	0.0575941	147.489	0.0346	0.90796	4.28091	10.2358	0.108901	26.2416	3.13701	7	7.14	131	113	76.748	122.907	9432	399.311	0.743347	32.203
2	6	157	19-1177	GVA-H-19-1177-002	T1.R4	44113	63	85	6.12	NA	NA	1.88541	1.1179	10	4.52	716.721	20	25	45	30	722.5	53.9	0.126097	7	1.92356	17.0836	0.3739	56.5763	13.2663	107.306	0.0617444	151.314	0.0492	1.20296	5.60863	12.5412	0.0961139	24.4504	4.17155	9	5.56	118	80	77.9872	91.5478	7139	339.07	0.780313	40.1261
3	6	158	19-1177	GVA-H-19-1177-003	T1.R4	44113	85	92	10.19	NA	NA	3.11827	1.72127	6	6.02	1669.84	10	15	35	20	462.5	50.6	0.123584	7	2.02606	18.7753	0.4181	65.2577	13.8412	111.404	0.0660751	156.082	0.0534	1.28668	5.65026	13.0081	0.0955551	24.0951	2.46543	7	7.14	119	65	116.363	83.7929	9460.5	400.311	0.741872	45.2418
4	6	159	19-1177	GVA-H-19-1177-004	T1.R4	44113	70	85	7.88	NA	NA	2.39997	1.37881	6	5.76	1337.62	30	25	30	28.3333	715	55	0.137061	7	1.49783	14.728	0.3615	48.6028	14.7189	119.189	0.0429928	134.448	0.0335	0.83448	3.87803	8.93318	0.131406	24.9099	2.85143	7	7.14	153	66	116.603	97.2227	11322	427.651	0.777953	51.8924
5	6	160	19-1177	GVA-H-19-1177-005	T1.R4	44113	70	85	7.02	NA	NA	2.14854	1.25132	1	5.06	911.609	40	75	35	50	1467.5	47.5	0.110004	7	1.55896	12.8294	0.2191	38.0192	12.3048	102.688	0.0453082	173.525	0.0274	0.898	4.70462	10.6067	0.100305	32.7737	6.26496	10	5	129	63	93.0013	89.4665	8320.5	364.936	0.785103	46.1322
6	6	161	19-1177	GVA-H-19-1177-006	T1.R4	44113	70	85	8.66	2.5	1.42	2.62801	1.49445	1	4.65	990.633	10	20	70	33.3333	720	51.1	0.144846	6	1.72278	17.0888	0.3709	54.6323	14.8391	118.194	0.0491439	147.297	0.032	0.84636	4.18677	9.56739	0.116192	26.4488	4.06735	8	6.25	118	97	92.3147	112.681	9853	409.991	0.736596	31.5742
7	6	162	19-1177	GVA-H-19-1177-007	T1.R4	44113	85	92	8.5	NA	NA	2.62418	1.47073	11	5.43	1289.09	0	15	25	13.3333	332.5	52.5	0.112753	5	2.08169	21.0209	0.3727	62.6099	15.0897	106.467	0.0694103	167.99	0.0367	1.05372	4.82254	10.9794	0.109845	28.7117	3.06118	6	8.33	125	65	107.936	82.5969	8875	381.067	0.768027	49.173
8	6	163	19-1177	GVA-H-19-1177-008	T1.R4	44113	70	85	8.06	NA	NA	2.4526	1.4055	4	5.87	1380.18	30	60	65	51.6667	1362.5	58	0.112529	5	1.36213	11.0096	0.2508	38.8833	12.0933	93.4913	0.0559024	155.037	0.0281	0.84928	4.51482	10.1084	0.104448	30.2235	4.06038	8	6.25	151	75	101.608	103.64	10494.5	410.497	0.782623	46.7594
9	6	164	19-1177	GVA-H-19-1177-009	T1.R4	44113	85	92	8.57	NA	NA	2.64464	1.4811	10	5.38	1318.51	30	25	30	28.3333	715	58.5	0.116297	7	1.6706	15.4983	0.3239	52.9966	13.8755	114.789	0.0505427	163.62	0.0286	0.73781	3.59117	8.40652	0.131196	25.7976	3.46811	7	7.14	145	84	104.313	103.597	10802.5	415.82	0.785099	44.4134
10	6	165	19-1177	GVA-H-19-1177-010	T1.R4	44113	70	85	7.19	NA	NA	2.19824	1.27652	9	5.54	1036.52	45	65	55	55	1485	50.1	0.129777	7	1.27753	11.8087	0.2552	39.9261	13.8415	132.763	0.0284649	156.45	0.0374	1.11205	5.17717	11.6899	0.102262	29.734	4.82582	8	6.25	138	60	97.5807	85.8021	8280	366.766	0.773505	53.5308
11	6	166	19-1177	GVA-H-19-1177-011	T1.R4	44113	63	70	6.75	NA	NA	1.97759	1.2113	10	5.46	1038.02	50	70	65	61.6667	1642.5	61.7	0.11997	6	1.46731	13.8199	0.2461	42.703	14.0973	120.885	0.036722	173.519	0.0235	0.78191	4.03816	9.57663	0.107137	33.2728	4.74169	9	5.56	137	61	96.5207	85.4005	8151.5	363.842	0.773785	53.3314
12	6	167	19-1177	GVA-H-19-1177-012	T1.R4	44113	85	92	10.72	NA	NA	3.27323	1.79984	9	6.1	1724.26	20	20	25	21.6667	547.5	56.3	0.126937	6	2.40865	25.9568	0.3885	71.6299	16.0929	124.481	0.0580895	184.375	0.0359	0.8618	3.72007	9.09288	0.130983	24.0056	2.68683	6	8.33	134	63	127.094	86.0523	10854	426.293	0.750554	51.1322
13	6	168	19-1177	GVA-H-19-1177-013	T1.R4	44113	70	85	5.34	NA	NA	1.65737	1.00227	10	4.58	752.35	1	20	30	17	432.5	51.6	0.125957	5	1.51722	13.5821	0.2237	39.2591	13.3936	89.4926	0.0615994	175.499	0.022	0.75004	3.48469	7.96449	0.148586	34.0927	5.95522	9	5.56	133	74	84.4171	92.2944	7714	353.423	0.776068	46.0975
14	6	169	19-1177	GVA-H-19-1177-014	T1.R4	44113	70	85	9.91	NA	NA	2.99347	1.67976	1	6.18	1669.79	5	25	25	18.3333	500	54.9	0.152993	7	1.57221	17.4101	0.3766	55.4365	16.5807	148.147	0.0317409	147.203	0.0272	0.71462	3.42261	8.0995	0.136889	26.2728	2.67118	6	8.33	158	79	114.586	111.018	12719	451.209	0.78507	45.3649
15	6	170	19-1177	GVA-H-19-1177-015	T1.R4	44113	85	92	10.89	NA	NA	3.32293	1.82504	10	5.97	1614.22	2	10	10	7.33333	200	57.7	0.118731	7	1.98099	19.6616	0.3817	68.257	14.8349	128.81	0.0516958	178.824	0.0406	1.06731	4.76191	11.0554	0.109737	26.2884	2.96201	7	7.14	135	100	99.4246	112.5	11002.5	423.849	0.769624	36.8699
16	6	171	TJ's CBD	TJ's CBD 6	West.Coast	44113	63	70	4.85	NA	NA	1.42209	0.929628	2	4.21	598.58	25	50	40	38.3333	1057.5	42.4	0.117749	5	1.96749	19.7347	0.315	45.4149	14.9941	105.918	0.0508712	144.174	0.0289	0.87958	3.92825	9.01547	0.13599	30.4353	4.93033	9	5.56	116	68	78.5684	87.8635	6902	332.864	0.782801	41.3086
17	6	172	19-1178	GVA-H-19-1178-001	T1.R4	44113	63	70	9.79	NA	NA	2.86637	1.66197	15	6.13	1603.53	25	60	55	46.6667	1270	41.3	0.104742	5	1.74014	16.3238	0.2588	43.0423	14.0281	114.017	0.041607	166.315	0.033	1.09398	5.42992	12.3699	0.0898433	33.1509	4.0048	6	8.33	173	90	107.01	114.487	11937	442.995	0.764377	49.073
18	6	173	19-1178	GVA-H-19-1178-002	T1.R4	44113	63	70	8.51	NA	NA	2.49215	1.47221	18	5.26	1173.42	30	60	40	43.3333	1225	65.2	0.10404	5	1.68261	17.6007	0.3313	47.7985	15.6544	121.708	0.0405493	144.275	0.0316	0.87738	3.93246	9.19573	0.130384	27.7652	3.78698	6	8.33	149	88	102.227	102.227	10430	408.906	0.783876	46.7837
19	6	174	19-1178	GVA-H-19-1178-003	T1.R4	44113	78	85	8.96	NA	NA	2.71572	1.53892	17	5.68	1342.96	40	40	25	35	957.5	51.5	0.106087	7	1.87191	18.2897	0.3293	53.0823	14.6081	117.25	0.0485213	161.198	0.043	1.18005	5.15729	12.1187	0.100971	27.443	3.47987	7	7.14	162	75	109.713	99.6243	10692	418.675	0.766504	54.3955
20	6	175	19-1178	GVA-H-19-1178-004	T1.R4	44113	78	85	9.81	NA	NA	2.96423	1.66493	8	5.21	1321.77	30	30	55	38.3333	917.5	65.5	0.11906	7	2.47566	28.7514	0.5143	80.6333	17.35	154.664	0.0423589	156.783	0.0653	1.67437	6.37969	14.5676	0.0991484	25.6412	2.44919	8	6.25	157	117	92.0122	134.325	12324.5	452.675	0.755799	35.7608
21	6	176	19-1178	GVA-H-19-1178-005	T1.R4	44113	70	85	9.32	NA	NA	2.82097	1.59229	24	5.21	1300.45	25	25	35	28.3333	705	56.7	0.118774	5	1.96397	15.9186	0.2582	41.5541	12.0944	87.1833	0.0687001	160.938	0.0191	0.63104	3.24198	7.27853	0.149685	33.0387	4.7421	7	7.14	145	92	102.177	99.3995	10150	403.154	0.784755	46.8345
22	6	177	19-1178	GVA-H-19-1178-006	T1.R4	44113	63	70	6.57	NA	NA	1.92496	1.18461	10	5.38	1182.11	75	25	65	55	1245	58.5	0.105028	5	1.83458	15.6955	0.24	38.8334	12.7805	103.335	0.0457004	161.806	0.0304	1.0205	4.78108	10.7434	0.111107	33.5691	4.17549	7	7.14	155	83	101.795	106.467	10772.5	416.524	0.78027	46.7126
23	6	178	19-1178	GVA-H-19-1178-007	T1.R4	44113	78	85	9.51	NA	NA	2.87652	1.62046	6	5.71	1613.25	20	75	35	43.3333	1317.5	61.3	0.133671	7	1.7855	17.3205	0.3082	47.9826	14.5071	126.771	0.0375195	155.686	0.0314	0.83498	4.08714	9.42101	0.11822	26.5917	3.25913	6	8.33	157	119	96.4274	137.591	13266.5	468.037	0.761038	34.7873
24	6	179	19-1178	GVA-H-19-1178-008	T1.R4	44113	78	85	9.48	NA	NA	2.86775	1.61601	17	5.72	1713.13	15	30	20	21.6667	612.5	56.6	0.1156	7	1.54397	13.6319	0.3102	46.1974	13.2077	111.136	0.0470018	148.928	0.0392	1.05735	4.63369	10.4883	0.120787	26.9732	3.04097	8	6.25	148	75	120.42	94.0213	11322	428.883	0.773492	51.9112
25	6	180	19-1178	GVA-H-19-1178-009	T1.R4	44113	70	85	8.69	2.67	1.51	2.63679	1.4989	3	4.73	943.011	45	25	45	38.3333	910	53.9	0.123105	7	1.96484	20.3337	0.3437	56.9026	15.4734	140.783	0.0360778	165.559	0.029	0.84778	3.45105	7.97388	0.167554	29.2338	4.62461	6	8.33	156	95	97.2008	120.615	11700	435.632	0.774741	40.2921
26	6	181	19-1178	GVA-H-19-1178-010	T1.R4	44113	70	85	8.99	NA	NA	2.7245	1.54337	11	5.08	1216.1	40	40	55	45	1122.5	56.8	0.117402	7	1.78145	16.3055	0.3182	52.4273	13.6832	109.522	0.054924	164.762	0.0409	1.17344	5.19817	11.7509	0.10679	28.6905	3.98842	6	8.33	131	92	92.9852	104.169	9628.5	394.309	0.778207	38.9605
27	6	182	19-1178	GVA-H-19-1178-011	T1.R4	44113	63	70	7.28	NA	NA	2.13254	1.28987	7	4.78	1106.61	40	50	15	35	1032.5	62.2	0.118341	7	1.9051	18.0238	0.3439	54.8652	14.1401	119.853	0.0479964	159.538	0.0269	0.7849	3.67517	8.32931	0.142169	29.1784	3.38935	5	10	158	85	123.556	111.018	13667	469.147	0.780305	45.3649
28	6	183	19-1178	GVA-H-19-1178-012	T1.R4	44113	63	70	7.99	NA	NA	2.34012	1.39512	9	5.47	1276.82	65	30	70	55	1262.5	50.4	0.107795	7	2.03629	20.4624	0.3551	54.4619	15.0182	137.444	0.0362283	153.37	0.0353	1.12841	5.02801	11.55	0.106295	31.9663	3.07702	6	8.33	171	87	112.424	115.734	12910.5	456.316	0.779151	47.6264
29	6	184	19-1178	GVA-H-19-1178-013	T1.R4	44113	63	70	9.14	NA	NA	2.67633	1.56561	11	5.87	1560.6	60	60	60	60	1560	50.6	0.126594	7	1.63406	14.9705	0.3325	50.088	13.7035	136.624	0.0337203	150.641	0.0347	0.89253	4.09515	9.38488	0.127343	25.7213	3.01717	5	10	167	91	110.911	115.638	12775.5	453.099	0.781991	46.2263
30	6	185	19-1178	GVA-H-19-1178-014	T1.R4	44113	63	70	10.38	NA	NA	3.03887	1.74943	11	5.48	1454.46	30	65	35	43.3333	1262.5	46.4	0.124642	5	1.74692	16.3546	0.3113	45.1027	13.9994	110.529	0.0463939	144.885	0.0264	0.85404	3.93907	9.21365	0.126423	32.35	3.86382	6	8.33	151	119	90.5552	131.774	11929	444.657	0.758163	34.9564
31	6	186	19-1178	GVA-H-19-1178-015	T1.R4	44113	70	85	10.94	NA	NA	3.2946	1.83245	6	5.93	1850.44	20	50	20	30	910	61.1	0.124071	5	1.95672	16.953	0.284	42.3636	12.937	82.1254	0.0789309	149.167	0.0216	0.70644	3.43398	8.23699	0.130842	32.7056	3.4869	5	10	140	85	125.364	105.551	12810	461.829	0.754739	41.5434
1	7	187	19-1157	GVA-H-19-1157-001	Cherry	44113	70	85	6.32	NA	NA	1.94388	1.14755	16	4.88	928.955	30	60	40	43.3333	1225	56.7	0.11355	6	1.64016	14.8178	0.2941	48.7044	13.5118	114.398	0.0467674	165.605	0.0319	0.9027	4.7241	10.67	0.0996384	28.2978	4.20032	8	6.25	105	91	69.8015	91.5492	6352.5	322.701	0.766572	34.992
2	7	188	19-1157	GVA-H-19-1157-002	Cherry	44098	56	63	4.1	NA	NA	1.15988	0.723086	4	3.73	542.716	25	35	60	40	972.5	52.1	0.122494	6	1.4247	13.4519	0.2429	38.2456	14.1342	100.794	0.0473068	157.454	0.0138	0.49609	2.55545	6.28111	0.158015	35.9486	5.48517	6	8.33	117	70	94.3305	88.1944	8190	365.05	0.772306	41.5526
3	7	189	19-1157	GVA-H-19-1157-003	Cherry	44098	35	42	3.32	NA	NA	0.803017	0.607454	17	3.23	305.909	80	75	65	73.3333	1932.5	62.9	0.0943377	5	1.54266	12.7392	0.1798	25.5602	12.3484	65.2114	0.0755312	142.159	0.0169	0.69563	3.86251	8.79463	0.113019	41.1615	11.0441	12	4.17	97	56	74.0827	62.2354	4607.5	272.636	0.778947	51.1964
4	7	190	19-1157	GVA-H-19-1157-004	Cherry	44113	70	85	5.42	NA	NA	1.68076	1.01413	5	4.58	779.808	5	25	35	21.6667	555	57.8	0.129411	7	1.28172	11.5787	0.2307	39.0768	13.5263	126.334	0.0307673	169.384	0.0204	0.67066	3.61797	8.29098	0.122603	32.8755	5.63712	7	7.14	125	65	97.6281	86.6386	8437.5	368.534	0.780674	46.1691
5	7	191	19-1157	GVA-H-19-1157-005	Cherry	44113	70	85	8.49	2.71	1.6	2.57831	1.46925	3	5.33	1420.55	5	25	30	20	527.5	56.3	0.125317	5	1.60821	14.4169	0.2469	45.627	13.4083	109.353	0.0479483	184.8	0.0225	0.72493	3.93939	9.39751	0.103153	32.2191	4.18906	6	8.33	145	67	125.141	96.707	12035	443.696	0.768219	48.5633
6	7	192	19-1157	GVA-H-19-1157-006	Cherry	44098	35	42	1.72	NA	NA	0.335235	0.370259	4	2.45	168.145	75	80	60	71.6667	1932.5	54.8	0.0798935	3	1.42927	14.7971	0.1442	21.5181	15.5031	56.4799	0.0847669	149.224	0.014	0.67272	3.4913	8.19866	0.125765	48.0514	15.2706	14	3.57	75	63	57.0548	69.9089	3825	253.927	0.745457	32.4398
7	7	193	19-1157	GVA-H-19-1157-007	Cherry	44098	42	49	4.16	1.14	0.79	1.09154	0.731981	6	3.74	545.63	60	75	55	63.3333	1727.5	54.5	0.11209	5	1.40646	12.4084	0.1294	20.8933	13.2037	70.2689	0.0531729	161.463	0.0124	0.54105	3.5506	8.06231	0.104599	43.6331	10.3673	10	5	103	79	86.1002	89.3378	7313	350.876	0.746445	35.2022
8	7	194	19-1157	GVA-H-19-1157-008	Cherry	44098	63	70	3.54	NA	NA	1.0391	0.640068	5	4.48	793.417	40	65	50	51.6667	1420	48	0.130742	3	1.66081	14.7089	0.11	23.108	13.2431	62.5037	0.0743294	210.072	0.0087	0.3433	2.146	5.27749	0.154892	39.4598	7.33385	8	6.25	118	72	96.2133	89.2749	8437	370.976	0.770381	41.367
9	7	195	19-1157	GVA-H-19-1157-009	Cherry	44113	70	85	8.18	NA	NA	2.48768	1.42329	12	6.39	1966.93	60	70	65	65	1717.5	56.5	0.125019	5	1.33856	12.0125	0.2337	38.5683	13.4347	85.0685	0.0669734	165.033	0.0249	0.75702	4.22465	9.58256	0.103599	30.4024	3.09632	7	7.14	144	70	117.614	92.4554	10872	420.138	0.773989	51.1466
10	7	196	19-1157	GVA-H-19-1157-010	Cherry	44113	63	70	5	NA	NA	1.46595	0.951865	6	5.12	1022.57	30	65	35	43.3333	1262.5	58.7	0.122357	5	1.58714	13.363	0.1673	27.1615	12.5894	73.576	0.0630509	162.352	0.0126	0.42425	2.89483	6.52215	0.125329	33.6706	5.56397	6	8.33	142	68	107.713	94.2603	10153	403.946	0.781913	48.8713
11	7	197	19-1157	GVA-H-19-1157-011	Cherry	44113	70	85	7.56	NA	NA	2.30641	1.33138	1	5.31	1343.47	30	50	35	38.3333	1067.5	63.8	0.111416	5	1.68609	15.2053	0.2322	39.0255	13.485	101.562	0.0475444	168.068	0.0169	0.58658	3.13863	7.19554	0.142367	34.7089	4.26785	6	8.33	138	76	107.935	101.912	10902	419.694	0.77777	42.6141
12	7	198	19-1157	GVA-H-19-1157-012	Cherry	44098	35	42	1.86	NA	NA	0.376166	0.391014	4	2.35	182.169	75	55	50	60	1552.5	54.6	0.0945563	3	1.32317	10.0249	0.0671	11.4817	11.3338	37.9955	0.0999427	171.113	0.007	0.26163	1.48004	4.13829	0.19198	37.3757	31.9886	10	5	92	51	87.1321	65.7647	5566	305.794	0.747991	44.3839
13	7	199	19-1157	GVA-H-19-1157-013	Cherry	44098	35	42	3.44	NA	NA	0.838101	0.625243	17	3.87	556.774	60	75	70	68.3333	1810	60.6	0.094942	3	1.17992	10.0756	0.0907	14.8351	12.7871	42.7829	0.10185	163.563	0.0054	0.31399	1.69377	4.28601	0.214793	58.1463	12.3812	10	5	100	75	83.6002	76.5768	6250	320.354	0.765296	40.7636
14	7	200	19-1157	GVA-H-19-1157-014	Cherry	44113	70	85	5.09	NA	NA	1.58428	0.965207	4	4.94	1086.1	25	50	30	35	1002.5	57.3	0.103478	5	1.71217	15.0579	0.1961	40.2689	13.1474	95.4944	0.0554912	205.349	0.0136	0.58153	3.30881	7.87182	0.117932	42.7596	4.53181	7	7.14	122	87	96.6747	103.005	9638	399.359	0.759398	36.3137
15	7	201	19-1157	GVA-H-19-1157-015	Cherry	44113	70	85	6.67	NA	NA	2.04621	1.19944	2	5.34	1224.32	10	15	25	16.6667	407.5	64.1	0.131573	5	1.58714	14.0764	0.2134	38.548	13.2657	95.4279	0.0531938	180.637	0.0145	0.53081	3.14005	7.27374	0.126076	36.6076	4.5908	8	6.25	108	78	86.8332	93.2309	7776	360.128	0.753446	35.3948
16	7	202	TJ's CBD	TJ's CBD 7	West.Coast	44113	63	70	6.29	1.78	1.22	1.8431	1.1431	3	4.29	655.273	10	65	65	46.6667	1277.5	44.2	0.107776	5	1.80556	20.1003	0.2927	46.9332	16.6596	101.738	0.0569805	160.346	0.0296	1.03216	4.65884	10.6606	0.114129	34.8703	5.95992	8	6.25	104	57	84.8116	74.9667	6292	319.556	0.77429	43.9191
18	7	204	20-1072	GVA-H-20-1072-002	Fiber.Feral	44098	56	63	8.14	NA	NA	2.34103	1.322	48	4.09	924.055	0	20	25	15	397.5	57.6	0.135618	5	1.67372	12.1651	0.1688	29.2636	10.851	85.1786	0.0506847	173.363	0.0286	0.96565	5.6275	12.9583	0.0722664	33.764	8.47544	6	8.33	168	110	126.064	104.403	13104	460.933	0.775065	53.5691
19	7	205	20-1072	GVA-H-20-1072-003	Fiber.Feral	44098	56	63	6.26	NA	NA	1.79139	1.0433	8	4.18	850.813	0	10	15	8.33333	212.5	55	0.130119	7	1.40018	11.9442	0.1726	29.5767	12.765	99.1714	0.0377908	171.36	0.0141	0.4729	2.6708	6.03382	0.163228	33.539	7.10451	7	7.14	143	95	91.4399	112.611	10296	408.102	0.776857	39.4147
20	7	206	20-1072	GVA-H-20-1072-004	Fiber.Feral	44098	56	63	7.22	2.09	1.11	2.07206	1.18562	5	3.73	600.994	0	15	20	11.6667	305	56.9	0.145998	6	1.22725	9.50306	0.1579	26.637	11.5891	108.391	0.0284909	168.696	0.0209	0.6676	3.88477	8.73894	0.109852	31.9426	12.4937	6	8.33	151	112	92.2456	130.955	12080	446.401	0.761773	35.2071
21	7	207	20-1072	GVA-H-20-1072-005	Fiber.Feral	44098	56	63	5.76	NA	NA	1.64521	0.969176	24	3.93	873.389	10	70	75	51.6667	1397.5	56.9	0.106968	5	0.95238	7.20304	0.1127	15.8008	11.3288	81.6214	0.0298044	140.202	0.0091	0.38206	2.1321	4.8716	0.202301	41.9846	9.84626	6	8.33	179	120	127.637	131.249	16736.5	517.772	0.784508	42.9931
22	7	208	20-1072	GVA-H-20-1072-006	Fiber.Feral	44098	63	70	3.74	NA	NA	1.09757	0.669717	50	3.69	794.925	2	2	2	2	52	54.5	0.145094	5	1.09613	8.89579	0.1043	16.0134	12.1537	76.385	0.0344888	153.532	0.0092	0.25239	1.65698	3.82422	0.216868	27.4337	8.07757	6	8.33	124	116	115.966	90.5538	10168	413.039	0.748969	43.2101
23	7	209	20-1072	GVA-H-20-1072-007	Fiber.Feral	44098	42	49	6	NA	NA	1.62949	1.00476	13	3.98	729.873	40	70	60	56.6667	1540	52.2	0.108375	5	1.32091	11.4694	0.1614	24.7507	12.9976	83.9815	0.0440991	153.35	0.0122	0.4951	2.52768	6.11991	0.166116	40.582	8.52922	6	8.33	146	64	133.69	89.0506	11899	445.481	0.753463	55.0607
24	7	210	20-1072	GVA-H-20-1072-008	Fiber.Feral	44098	56	63	5.88	NA	NA	1.68029	0.986965	6	4.21	853.789	25	40	50	38.3333	982.5	43.3	0.102986	6	1.52159	13.0686	0.1535	32.8936	12.8472	99.2645	0.0419502	214.291	0.0144	0.52526	3.16198	7.05001	0.132802	36.4764	7.53083	7	7.14	151	100	94.6005	120.566	11400.5	430.334	0.773612	38.7711
25	7	211	20-1072	GVA-H-20-1072-009	Fiber.Feral	44098	42	49	4.98	NA	NA	1.33128	0.853543	7	3.39	517.483	25	50	55	43.3333	1140	46.1	0.141318	7	1.54397	13.3519	0.2178	32.335	12.9349	90.0395	0.0501206	148.462	0.012	0.35525	1.79163	4.4729	0.223134	29.6042	7.57305	6	8.33	148	79	118.849	103.247	12210	444.192	0.77765	45.7848
26	7	212	20-1072	GVA-H-20-1072-010	Fiber.Feral	44098	49	56	5.56	NA	NA	1.54379	0.939526	6	4.22	834.539	50	70	55	58.3333	1587.5	55.5	0.11306	5	1.26701	9.78526	0.1228	21.2459	11.5569	80.652	0.0410446	173.013	0.0083	0.29037	1.82255	4.32568	0.195008	34.9843	9.16777	6	8.33	129	113	90.1624	124.937	10965	430.199	0.744527	31.0817
27	7	213	20-1072	GVA-H-20-1072-011	Fiber.Feral	44098	56	63	7.04	NA	NA	2.01943	1.15893	5	4.35	916.471	30	45	45	40	1057.5	46.3	0.104342	5	1.22203	10.3877	0.1769	25.9092	12.7271	92.7681	0.0378326	146.462	0.0129	0.4983	2.48246	6.00417	0.173698	38.6279	7.14843	6	8.33	139	96	96.5363	114.504	10981	422.081	0.774568	37.3703
29	7	215	20-1072	GVA-H-20-1072-013	Fiber.Feral	44098	49	63	4.7	NA	NA	1.3353	0.812034	7	4.08	732.147	50	75	60	61.6667	1680	51.7	0.130492	5	1.63215	13.7945	0.2008	30.4705	12.6355	77.0289	0.064533	151.745	0.0189	0.61332	3.38294	8.05447	0.118802	32.4508	5.52347	7	7.14	141	105	92.5756	120.724	11139	426.599	0.769159	35.7308
30	7	216	20-1072	GVA-H-20-1072-014	Fiber.Feral	44098	49	56	6.64	NA	NA	1.85955	1.09963	6	4.46	937.37	55	70	50	58.3333	1597.5	56	0.134837	5	1.24982	10.8665	0.164	27.1157	13.0177	94.0033	0.0385606	165.34	0.0135	0.48571	2.73019	6.35092	0.151326	35.9785	7.15308	6	8.33	149	90	115.301	112.278	12814	455.156	0.777272	41.57
31	7	217	20-1072	GVA-H-20-1072-015	Fiber.Feral	44098	49	56	7.56	NA	NA	2.12852	1.23602	5	4.86	1051.21	40	70	65	58.3333	1567.5	54.1	0.113306	5	1.34911	12.751	0.1805	27.4957	14.1515	101.028	0.0338522	152.331	0.0093	0.34664	1.83709	4.43832	0.221132	37.2731	6.51416	6	8.33	150	73	122.613	101.237	12375	447.701	0.775852	47.8025
1	8	218	19-1160	GVA-H-19-1160-001	Cherry	44113	85	92	9.59	NA	NA	2.94285	1.63232	10	6.09	1611.8	20	20	20	20	520	45.5	0.135905	5	2.00598	21.195	0.2933	56.6164	15.798	115.186	0.053623	193.032	0.0227	0.79408	3.57597	8.34688	0.143227	34.9815	3.45288	7	7.14	135	115	80.0328	124.825	9990	409.715	0.747844	32.7352
2	8	219	19-1160	GVA-H-19-1160-002	Cherry	44113	63	70	4.56	NA	NA	1.33731	0.886636	5	4.11	818.133	15	35	50	33.3333	842.5	52.7	0.140828	5	1.32909	11.8904	0.1375	27.0523	13.3931	69.8251	0.0697255	196.744	0.0111	0.41301	2.47965	5.87417	0.15041	37.2081	7.88168	6	8.33	112	65	126.115	82.0731	9688	416.376	0.702218	43.0251
3	8	220	19-1160	GVA-H-19-1160-003	Cherry	44113	70	92	5.04	NA	NA	1.6126	0.957795	2	3.61	522.005	25	40	45	36.6667	955	49.2	0.108054	5	1.8828	18.806	0.2812	46.5313	14.9351	102.355	0.0558137	165.474	0.0272	0.91444	4.17708	9.83009	0.118919	33.6191	6.52503	7	7.14	125	72	93.8416	93.8416	8750	375.366	0.780381	41.7603
4	8	221	19-1160	GVA-H-19-1160-004	Cherry	44113	70	92	6.66	NA	NA	2.08623	1.19795	34	4.65	1081.2	10	15	45	23.3333	517.5	52.3	0.133478	5	1.80593	19.4526	0.3147	50.2953	16.1169	106.229	0.0560081	159.82	0.0275	0.83654	3.46851	7.82376	0.171738	30.4196	3.52075	6	8.33	125	81	123.054	78.2001	9562.5	402.508	0.741707	53.0568
5	8	222	19-1160	GVA-H-19-1160-005	Cherry	44113	63	70	5.28	NA	NA	1.54781	0.993374	14	3.61	528.828	10	25	15	16.6667	482.5	72.4	0.116311	5	1.53423	15.4229	0.2473	39.2325	15.0475	104.53	0.0451202	158.643	0.0271	0.83854	3.53149	8.10847	0.160271	30.9424	7.59581	7	7.14	131	83	95.1381	95.1381	9039	380.552	0.784335	43.5094
6	8	223	19-1160	GVA-H-19-1160-006	Cherry	44113	85	92	9.92	NA	NA	3.03933	1.68124	1	5.75	1566.69	15	20	30	21.6667	537.5	56.8	0.146426	7	2.20024	24.5623	0.5099	76.0575	16.6873	148	0.0436346	149.162	0.062	1.44603	5.13176	12.146	0.123174	23.3231	2.10456	5	10	159	95	112.784	123.111	13833	471.79	0.780961	40.2227
7	8	224	19-1160	GVA-H-19-1160-007	Cherry	44113	63	70	5.12	NA	NA	1.50103	0.969654	24	4.43	935.077	25	35	35	31.6667	835	62.4	0.125671	5	1.61245	13.7906	0.2062	32.861	12.7883	81.272	0.0625184	159.365	0.0189	0.74158	3.149	7.3546	0.172286	39.237	5.02899	6	8.33	132	118	91.2414	114.856	10362	412.196	0.766384	35.0737
8	8	225	19-1160	GVA-H-19-1160-008	Cherry	44113	85	92	7.82	NA	NA	2.42537	1.36992	2	5.01	1057.96	40	35	40	38.3333	975	51.5	0.12322	5	2.2104	22.4203	0.3593	62.9078	15.1503	107.14	0.068867	175.084	0.042	1.37098	5.4043	12.2276	0.115227	32.6424	3.60386	6	8.33	128	96	87.046	113.719	9792	401.53	0.763213	34.249
9	8	226	19-1160	GVA-H-19-1160-009	Cherry	44113	63	70	5.78	NA	NA	1.69399	1.0675	10	4.35	772.808	35	60	35	43.3333	1235	58.2	0.107886	5	2.01686	20.6625	0.3493	54.4695	15.3144	104.336	0.0628771	155.939	0.0291	0.9202	3.7355	8.57958	0.157094	31.622	3.95454	6	8.33	133	74	101.741	92.2944	9376.5	388.071	0.782399	46.0975
10	8	227	19-1160	GVA-H-19-1160-010	Cherry	44113	63	70	7.31	NA	NA	2.14131	1.29432	1	4.6	891.888	30	45	55	43.3333	1112.5	54.1	0.13642	5	2.1323	24.0653	0.3822	59.9478	16.8754	119.541	0.052717	156.849	0.0356	1.15011	4.23231	9.83404	0.149446	32.3065	3.79699	6	8.33	128	75	107.201	97.8366	10240	410.075	0.765216	40.8554
11	8	228	19-1160	GVA-H-19-1160-011	Cherry	44113	63	70	8.09	NA	NA	2.36935	1.40995	3	5.06	965.233	15	25	40	26.6667	657.5	54.7	0.154325	5	1.77273	16.2405	0.2652	42.2379	13.6962	86.7523	0.0705263	159.268	0.0254	0.77978	3.46724	8.04664	0.15134	30.7	5.50804	7	7.14	141	74	97.2587	100.056	9729	394.63	0.785052	44.7975
12	8	229	19-1160	GVA-H-19-1160-012	Cherry	44113	63	70	6.72	1.95	1.1	1.96881	1.20685	15	5.63	1186.65	25	40	25	30	845	47.5	0.13245	5	1.84725	18.6026	0.2812	47.1526	15.0604	96.9172	0.0630833	167.684	0.0363	1.1972	5.26056	11.6251	0.111322	32.9807	3.61673	8	6.25	137	78	92.3918	93.0658	8562.5	370.915	0.782097	47.395
13	8	230	19-1160	GVA-H-19-1160-013	Cherry	44113	70	85	8.7	NA	NA	2.63971	1.50038	11	5.07	1251.69	30	35	30	31.6667	845	57.2	0.133253	5	1.59729	14.5678	0.2294	39.0104	13.6431	87.485	0.0640506	170.054	0.0186	0.6442	3.37671	7.75544	0.134592	34.6344	5.22528	8	6.25	152	125	89.8888	137.011	12312	453.8	0.751295	33.6901
14	8	231	19-1160	GVA-H-19-1160-014	Cherry	44113	85	92	8.51	NA	NA	2.6271	1.47221	16	5.13	1212.6	20	20	25	21.6667	547.5	47.5	0.11946	5	2.3499	28.1237	0.4907	88.5758	17.8905	149.34	0.0499086	180.509	0.0632	1.64271	6.04885	14.2865	0.10114	25.9922	2.47422	6	8.33	127	100	90.8694	105.301	9461.5	392.34	0.772403	37.0875
15	8	232	19-1160	GVA-H-19-1160-015	Cherry	44113	70	85	7.16	NA	NA	2.18947	1.27208	13	4.97	1254.54	20	20	20	20	520	54	0.144871	7	2.02313	19.9517	0.3582	63.5187	14.7373	124.906	0.051162	177.328	0.0418	1.32666	5.72783	13.0503	0.0978879	31.7383	2.83077	6	8.33	125	110	94.5899	115.392	10500	419.963	0.748129	32.7949
17	8	234	19-1171	GVA-H-19-1171-001	West.Coast	44113	63	70	6.19	NA	NA	1.81386	1.12828	14	5.04	877.816	65	75	75	71.6667	1875	43.2	0.12665	5	1.6027	16.7775	0.2146	39.7028	15.6697	124.846	0.0320097	185.009	0.0344	1.18012	6.00627	13.5236	0.081087	34.3058	5.98939	6	8.33	129	62	90.8639	80.4006	7224	342.529	0.773736	53.3439
18	8	235	19-1171	GVA-H-19-1171-002	West.Coast	44113	70	85	7.17	NA	NA	2.19239	1.27356	3	4.55	802.145	15	30	25	23.3333	640	42	0.139298	7	1.63814	15.6982	0.2842	51.2985	14.3371	142.015	0.031963	180.501	0.0369	1.10209	5.55807	12.9062	0.0831442	29.8669	5.58653	7	7.14	132	80	91.9348	101.415	9306	386.7	0.782034	40.6013
19	8	236	19-1171	GVA-H-19-1171-003	West.Coast	44113	70	85	6.98	NA	NA	2.13684	1.24539	17	5.17	1168.6	20	30	25	25	677.5	50.6	0.131893	5	1.87327	17.277	0.2993	47.2778	13.7836	102	0.0571044	157.961	0.0305	0.80027	4.16173	9.83918	0.103879	26.2384	3.56068	7	7.14	131	89	91.5765	97.3358	8908	377.825	0.784169	42.2935
20	8	237	19-1171	GVA-H-19-1171-004	West.Coast	44113	85	92	8.8	2.56	1.28	2.71189	1.5152	14	5.37	1117.32	20	40	45	35	917.5	49.4	0.113685	7	2.0918	20.8065	0.3348	67.422	14.8613	126.191	0.0532051	201.38	0.0489	1.45983	5.91428	13.3733	0.102573	29.8534	4.05048	8	6.25	146	87	87.9204	103.238	8906	382.316	0.76568	45
21	8	238	19-1171	GVA-H-19-1171-005	West.Coast	44098	56	63	4.7	1.31	0.78	1.3353	0.812034	18	4.42	762.078	35	40	50	41.6667	1057.5	50.8	0.140363	5	1.3316	12.249	0.166	25.8116	13.7723	88.4747	0.0414368	155.491	0.0141	0.46928	2.52356	6.02619	0.162389	33.2823	6.41899	8	6.25	138	100	82.9277	107.168	8832	380.192	0.767828	40.0794
22	8	239	19-1171	GVA-H-19-1171-006	West.Coast	44098	56	63	4.38	NA	NA	1.24174	0.764595	19	4.19	652.657	60	65	60	61.6667	1625	47.6	0.101238	5	1.59606	13.7697	0.1933	32.4278	12.9015	90.592	0.0496533	167.759	0.0162	0.67884	3.75308	8.44823	0.119521	41.9037	6.06059	8	6.25	115	93	75.5463	93.7137	7072.5	338.52	0.775558	37.8482
23	8	240	19-1171	GVA-H-19-1171-007	West.Coast	44113	63	70	6.86	NA	NA	2.00975	1.2276	16	4.06	699.094	45	60	45	50	1365	41	0.123587	5	1.65805	17.5424	0.2824	47.5016	15.8356	130.154	0.0352375	168.207	0.0316	0.97931	4.79959	10.8724	0.104107	30.9908	6.2181	7	7.14	128	82	97.8366	91.9348	8960	379.543	0.781622	44.1186
24	8	241	19-1171	GVA-H-19-1171-008	West.Coast	44106	56	63	5.86	NA	NA	1.67444	1.03486	23	4.67	890.691	45	50	50	48.3333	1262.5	55.9	0.12042	4	1.48619	13.6984	0.1653	29.5816	13.7937	88.6179	0.0473358	178.957	0.0206	0.72273	4.00994	9.12487	0.109077	35.084	7.02879	7	7.14	135	82	95.8136	89.6507	8572.5	370.929	0.782955	48.8441
25	8	242	19-1171	GVA-H-19-1171-009	West.Coast	44113	85	92	7.38	NA	NA	2.29673	1.30469	5	5.41	1202.99	40	35	40	38.3333	975	56.8	0.135263	7	2.33619	25.7783	0.4439	76.1281	16.4855	144.626	0.0457361	171.498	0.0518	1.29579	5.22156	12.1196	0.110857	25.0153	2.44321	7	7.14	134	85	89.9389	104.35	9380	388.579	0.780648	39.9462
26	8	243	19-1171	GVA-H-19-1171-010	West.Coast	44098	56	70	5.46	NA	NA	1.60044	0.924702	16	4.98	980.402	75	85	75	78.3333	2080	50.1	0.111687	6	1.6149	15.5011	0.2673	42.2838	14.3619	127.785	0.0325405	158.189	0.0189	0.63196	3.42762	8.22047	0.117518	33.437	3.52857	7	7.14	134	84	91.9674	95.462	8777	374.859	0.784911	44.5756
27	8	244	19-1171	GVA-H-19-1171-011	West.Coast	44113	63	70	5.28	NA	NA	1.54781	0.993374	1	4.23	590.228	55	70	55	60	1625	47.2	0.133843	6	1.84836	18.9445	0.2659	51.7828	15.3295	135.561	0.0354098	194.745	0.0398	1.12976	5.88384	13.7482	0.0751107	28.3859	6.32957	8	6.25	141	64	91.9307	94.5476	8601	372.957	0.777038	48.2155
28	8	245	19-1171	GVA-H-19-1171-012	West.Coast	44113	63	70	9.37	NA	NA	2.74358	1.5997	18	5.89	1734.73	20	25	30	25	640	44.6	0.132739	5	1.80097	17.0344	0.2695	46.1104	14.1419	110.688	0.0472942	171.096	0.0255	0.75374	3.66718	8.4171	0.133692	29.5584	3.42175	6	8.33	120	100	94.4934	101.607	9300	392.201	0.759758	36.1932
29	8	246	19-1171	GVA-H-19-1171-013	West.Coast	44113	63	70	6.7	NA	NA	1.96297	1.20388	17	4.69	904.095	50	40	40	43.3333	1115	54.4	0.128919	5	1.79289	18.1481	0.3056	51.1875	15.141	123.857	0.0419306	167.498	0.0386	1.02882	4.9107	11.1671	0.103673	26.6534	4.3573	6	8.33	144	86	96.3328	99.7246	9576	392.115	0.78265	46.2189
30	8	247	19-1171	GVA-H-19-1171-014	West.Coast	44113	70	85	6.14	NA	NA	1.89126	1.12087	18	4.89	1007.89	40	35	40	38.3333	975	40.5	0.130333	5	2.104	23.2467	0.4099	62.871	16.5197	151.878	0.0342507	153.381	0.0557	1.42902	6.15838	13.7926	0.094396	25.6557	2.71309	6	8.33	137	99	88.4774	106.081	9384.5	389.118	0.77886	40.2205
31	8	248	19-1171	GVA-H-19-1171-015	West.Coast	44098	63	70	6.66	NA	NA	1.95127	1.1026	4	4.56	756.681	30	55	50	45	1215	42.9	0.172102	5	1.43906	11.8745	0.2332	36.3273	12.3438	104.276	0.0419829	155.777	0.0264	0.67614	3.65246	8.32931	0.12247	25.6114	6.2485	8	6.25	127	88	80.8223	105.301	8509	372.246	0.771663	37.0875
1	9	249	19-1166	GVA-H-19-1166-011	Cherry	44113	63	70	7.42	NA	NA	2.17347	1.31062	16	5.07	942.134	10	15	25	16.6667	407.5	66.1	0.135722	7	1.29089	11.0744	0.198	34.5352	12.8424	105.678	0.0388602	174.42	0.018	0.59156	3.15609	7.35674	0.137353	32.8644	7.02586	8	6.25	111	75	74.0355	81.0015	5994	310.074	0.783422	43.2492
2	9	250	19-1166	GVA-H-19-1166-012	Cherry	44113	63	70	10.26	NA	NA	3.00378	1.73164	24	5.46	1342.4	0	20	20	13.3333	370	47	0.127155	5	1.23046	9.64982	0.141	26.1672	11.7379	82.5072	0.048304	185.583	0.015	0.51245	2.98814	7.0284	0.130361	34.1633	9.14864	7	7.14	148	72	121.211	88.2043	10656	418.83	0.763359	57.0306
3	9	251	19-1166	GVA-H-19-1166-013	Cherry	44113	56	70	5.28	NA	NA	1.54781	0.993374	12	4.14	637.173	5	65	40	36.6667	1102.5	56.6	0.11668	5	1.40987	11.6838	0.155	28.9349	12.3987	100.226	0.0361971	186.677	0.013	0.5084	2.77917	6.56153	0.14839	39.1077	10.0583	8	6.25	100	74	83.6002	79.6492	6450	326.499	0.760337	38.8845
4	9	252	19-1166	GVA-H-19-1166-014	Cherry	44113	63	70	6.44	NA	NA	1.88695	1.16534	9	4.67	873.562	10	65	45	40	1167.5	59.3	0.132955	6	1.56299	13.3282	0.2109	38.6929	12.7528	105.962	0.0433057	183.466	0.0199	0.75445	4.21737	9.41382	0.106981	37.9121	6.32532	8	6.25	121	79	88.7989	92.5216	8167.5	362.641	0.78045	40.8364
5	9	253	19-1166	GVA-H-19-1166-015	Cherry	44113	70	85	9.23	NA	NA	2.79466	1.57895	13	5.53	1312.99	10	25	20	18.3333	510	53.2	0.124887	5	1.52825	13.9691	0.2	39.269	13.6768	115.478	0.0370048	196.345	0.0187	0.74848	3.74142	8.65016	0.125702	40.0257	6.01278	7	7.14	143	80	102.182	97.986	10010	400.337	0.784861	46.8609
6	9	254	19-1166	GVA-H-19-1166-016	Cherry	44113	70	85	7.23	2.08	1.23	2.20994	1.28245	11	4.55	910.544	10	40	40	30	815	49.5	0.140268	6	1.44802	11.7441	0.1982	41.6481	12.1311	105.081	0.0473979	210.132	0.0199	0.77274	4.00066	9.08259	0.117713	38.8312	7.10621	8	6.25	139	75	105.22	94.4788	9938.5	399.398	0.782924	47.3592
7	9	255	19-1166	GVA-H-19-1166-017	Cherry	44113	85	92	8.81	NA	NA	2.71481	1.51669	9	5.37	1260.76	5	15	15	11.6667	315	51.1	0.147482	7	1.7855	17.0197	0.3463	68.1878	14.2536	145.707	0.0403603	196.904	0.0297	0.98628	4.31553	10.0027	0.123872	33.2081	3.47384	7	7.14	135	78	101.648	96.5259	9787.5	396.347	0.782943	44.3704
8	9	256	19-1166	GVA-H-19-1166-018	Cherry	44113	70	85	7.04	NA	NA	2.15439	1.25429	1	4.4	821.087	15	60	35	36.6667	1085	49.1	0.121653	7	1.46705	12.5682	0.1935	36.8944	12.8169	109.824	0.0384392	190.669	0.0178	0.69143	3.64562	8.43327	0.12217	38.8444	7.89455	6	8.33	138	94	87.0058	115.802	10074	405.615	0.769458	36.573
9	9	257	19-1166	GVA-H-19-1166-019	Cherry	44113	70	85	7.57	NA	NA	2.30934	1.33286	12	4.75	880.12	0	20	10	10	315	57.3	0.143404	5	1.27271	10.0219	0.1672	33.0286	11.7842	97.0877	0.0440324	197.54	0.0241	0.9	4.70927	11.1309	0.0912842	37.3444	9.05745	7	7.14	128	78	89.1067	91.9348	8192	362.083	0.785206	44.1186
10	9	258	19-1166	GVA-H-19-1166-020	Cherry	44113	63	70	8.06	NA	NA	2.36058	1.4055	13	5.31	1070.35	5	60	35	33.3333	1010	59.9	0.126462	7	1.37539	11.8102	0.1953	34.6313	12.8508	113.748	0.0336349	177.324	0.0131	0.47461	2.61764	6.02633	0.164226	36.2298	6.72362	7	7.14	151	88	87.8934	106.42	9060	388.627	0.753827	45.1904
11	9	259	19-1166	GVA-H-19-1166-021	Cherry	44113	70	85	7.78	NA	NA	2.37073	1.36399	10	5.38	1220	5	30	25	20	565	48.8	0.138031	7	1.40522	12.9084	0.2064	42.2891	13.7504	127.2	0.0328445	204.889	0.0226	0.90754	4.64832	10.6398	0.100741	40.1566	5.4168	7	7.14	140	76	99.7046	96.2081	9590	391.825	0.784953	46.6847
12	9	260	19-1166	GVA-H-19-1166-022	Cherry	44113	70	85	7.99	NA	NA	2.43213	1.39512	23	5.03	1152.53	10	30	25	21.6667	602.5	59.6	0.134946	6	2.08479	23.6454	0.3181	62.8398	16.9617	128.275	0.0479908	197.547	0.0357	1.19264	5.60744	13.2653	0.0851692	33.4073	3.80535	6	8.33	131	100	90.8804	101.09	9170	383.941	0.781716	40.3861
13	9	261	19-1166	GVA-H-19-1166-023	Cherry	44113	56	70	5.74	NA	NA	1.6823	1.06157	17	4.23	716.706	10	60	55	41.6667	1157.5	55.1	0.119547	5	1.53444	14.1731	0.1613	33.6686	13.821	103.393	0.0395775	208.732	0.0145	0.59639	3.31119	7.59833	0.129809	41.1303	9.18274	7	7.14	123	95	83.8525	99.329	8302.5	366.363	0.777312	38.2544
14	9	262	19-1166	GVA-H-19-1166-024	Cherry	44113	63	70	8.46	NA	NA	2.47753	1.4648	11	4.86	1032.66	5	25	25	18.3333	500	48	0.126392	5	1.58452	13.7904	0.205	39.2249	13.0163	104.213	0.0453867	191.341	0.0206	0.73824	3.97423	9.27513	0.107837	35.8369	6.91937	6	8.33	139	92	95.8449	106.73	10216.5	405.149	0.782135	40.6304
15	9	263	19-1166	GVA-H-19-1166-025	Cherry	44113	63	70	7.66	NA	NA	2.24364	1.3462	24	4.07	685.196	5	20	25	16.6667	435	49.6	0.124321	5	1.44261	12.4927	0.1865	30.7189	12.9576	81.8049	0.0576842	164.712	0.0184	0.58658	3.14204	7.22264	0.141301	31.8793	10.5346	7	7.14	134	96	88.6171	98.3514	8710	373.937	0.782764	42.9399
16	9	264	TJ's CBD	TJ's CBD 9	West.Coast	44113	63	70	6.44	NA	NA	1.88695	1.16534	2	4.32	708.442	5	65	65	45	1240	43.1	0.129836	5	1.85236	19.9808	0.2947	48.0516	16.1376	112.245	0.0479272	163.052	0.0272	0.8847	4.05714	9.31091	0.128239	32.5257	5.58172	8	6.25	137	68	95.1223	95.1223	9042	380.489	0.784856	46.0648
17	9	265	20-1001	GVA-H-20-1001-001	Cherry	44098	35	42	5.28	1.45	1.04	1.37605	0.898017	6	3.87	580.3	65	75	60	66.6667	1792.5	61.7	0.102831	4	1.46992	12.3017	0.1293	22.1879	12.519	61.3582	0.0740595	171.6	0.0098	0.36257	1.88565	4.97372	0.184179	36.9969	11.9683	6	8.33	117	69	95.9075	85.9724	8131.5	363.76	0.772238	42.8789
18	9	266	20-1001	GVA-H-20-1001-002	Cherry	44098	35	42	3.46	NA	NA	0.843948	0.628208	4	3.37	392.466	55	60	40	51.6667	1412.5	44.7	0.119244	3	1.4171	14.2502	0.1016	16.3436	15.0572	52.7899	0.0736982	160.862	0.0075	0.40796	2.11482	6.16084	0.135066	54.3947	15.7546	7	7.14	97	59	87.6427	73.3297	6208	321.945	0.752659	41.4064
19	9	267	20-1001	GVA-H-20-1001-003	Cherry	44098	35	42	5.4	NA	NA	1.41113	0.915807	9	4.18	681.565	65	75	60	66.6667	1792.5	47	0.0899601	3	1.31647	12.5257	0.1333	18.56	14.2477	57.3941	0.0708031	139.235	0.0105	0.55037	2.71764	6.99797	0.141228	52.4162	10.0801	7	7.14	130	60	106.212	82.6196	8775	377.663	0.773121	51.8817
20	9	268	20-1001	GVA-H-20-1001-004	Cherry	44098	35	42	3.72	NA	NA	0.919962	0.666752	10	3.45	352.116	55	75	60	63.3333	1717.5	67.8	0.0848841	3	1.72177	19.4249	0.2299	33.3787	16.8878	80.4723	0.064772	145.188	0.0153	0.71896	3.11406	8.9599	0.11254	46.9908	8.23645	8	6.25	91	65	66.1381	71.381	4686.5	275.038	0.778524	39.6
21	9	269	20-1001	GVA-H-20-1001-005	Cherry	44098	35	42	3.72	NA	NA	0.919962	0.666752	2	3.59	408.266	50	70	60	60	1615	52.6	0.113637	3	1.48447	12.0476	0.085	17.3358	12.1374	53.9532	0.0748374	203.951	0.0059	0.31114	2.01244	5.16266	0.146696	52.7356	19.2133	9	5.56	112	78	70	94.4034	6608	328.807	0.768066	36.3843
22	9	270	20-1001	GVA-H-20-1001-006	Cherry	44098	35	42	3.16	NA	NA	0.756239	0.583734	1	3.38	320.026	70	75	65	70	1857.5	59.7	0.0769024	3	1.34711	12.8128	0.1607	23.0175	14.2415	62.4658	0.0741282	143.233	0.0115	0.61766	2.89532	7.93087	0.123401	53.7096	11.3505	10	5	99	76	58.4059	89.8624	5247	296.537	0.749833	33.4248
23	9	271	20-1001	GVA-H-20-1001-007	Cherry	44098	35	42	3.62	NA	NA	0.890726	0.651928	4	3.62	380.81	50	65	50	55	1495	57.2	0.0888285	3	1.75695	15.8564	0.0985	16.4388	13.4918	44.5801	0.103944	166.891	0.01	0.47525	3.35609	7.76193	0.0991271	47.525	17.3802	10	5	81	75	54.1872	81.7389	4333.5	271.852	0.736857	29.7014
25	9	273	20-1001	GVA-H-20-1001-009	Cherry	44098	35	42	4.66	NA	NA	1.19478	0.806104	2	3.84	579.058	60	70	65	65	1717.5	61.9	0.100646	3	1.60341	15.4702	0.1296	21.8545	14.4369	61.6121	0.0723468	168.63	0.0099	0.48884	2.59443	6.63231	0.139652	49.3778	10.7415	7	7.14	102	83	82.6196	95.7183	7446	356.676	0.735505	32.1957
27	9	275	20-1001	GVA-H-20-1001-011	Cherry	44098	35	42	3.98	NA	NA	0.995977	0.705297	8	3.67	497.187	70	65	55	63.3333	1672.5	60.1	0.0934738	3	1.39169	12.4253	0.1163	18.7417	13.3633	56.7709	0.0730748	161.15	0.0079	0.45192	2.44517	6.88519	0.119795	57.2051	12.1975	7	7.14	93	85	71.2618	89.9514	6091.5	322.426	0.736331	31.1276
28	9	276	20-1001	GVA-H-20-1001-012	Cherry	44098	35	42	5.58	NA	NA	1.46376	0.942491	9	4.62	949.952	60	70	70	66.6667	1745	60.9	0.0973647	3	1.3569	10.875	0.0757	12.4913	11.9913	40.7473	0.0945405	165.01	0.0056	0.41877	2.20465	6.14383	0.139414	74.7804	13.1063	6	8.33	124	91	96.5401	102.801	9672	398.682	0.764669	37.0928
30	9	278	20-1001	GVA-H-20-1001-014	Cherry	44098	35	42	5.58	NA	NA	1.46376	0.942491	1	4.62	804.665	40	65	55	53.3333	1447.5	55.3	0.102996	3	1.34069	11.8028	0.088	15.3876	13.178	49.4472	0.0790854	174.859	0.0071	0.40988	2.04729	5.56926	0.166063	57.7296	13.31	8	6.25	107	83	79.6445	97.9094	7543.5	355.108	0.751731	33.122
31	9	279	20-1001	GVA-H-20-1001-015	Cherry	44098	35	42	3.24	NA	NA	0.779628	0.595594	5	3.24	291.316	35	65	60	53.3333	1437.5	62	0.10466	5	1.51056	13.2864	0.21	31.324	13.1589	87.2169	0.0517471	149.162	0.02	0.70886	3.76938	8.68954	0.117971	35.443	9.73568	11	4.55	92	59	64.3506	70.9366	4554	270.574	0.781681	40.4261
1	10	280	19-1161	GVA-H-19-1161-001	West.Coast	44106	56	63	7.98	NA	NA	2.29425	1.34914	7	4.09	683.187	0	10	20	10	240	42.1	0.115036	5	1.58041	15.7995	0.2765	41.2618	14.9623	100.129	0.0517172	149.229	0.0218	0.74798	3.75471	8.55389	0.128461	34.311	7.14204	6	8.33	133	91	90.9189	107.137	9709	396.111	0.77759	38.3675
2	10	281	19-1161	GVA-H-19-1161-002	West.Coast	44098	35	49	3.02	NA	NA	0.758248	0.56298	13	3.19	314.363	45	65	40	50	1402.5	46.2	0.124599	3	1.36596	12.8456	0.0946	17.3635	14.0797	50.5247	0.0854749	183.546	0.008	0.41187	2.13399	5.27904	0.185721	51.4838	18.9308	8	6.25	81	52	76.5849	56.225	4212	265.62	0.7502	46.0809
3	10	282	19-1161	GVA-H-19-1161-003	West.Coast	44113	63	70	5.58	1.73	1.09	1.63552	1.03785	6	3.48	478.745	0	5	15	6.66667	147.5	46.6	0.128199	5	1.71532	15.9259	0.241	41.2135	13.8845	112.913	0.0406217	171.01	0.0229	0.76726	4.04067	9.26969	0.112208	33.5048	8.99524	6	8.33	115	110	66.2967	118.837	7877.5	370.267	0.72205	28.9375
4	10	283	19-1161	GVA-H-19-1161-004	West.Coast	44106	56	63	4.92	NA	NA	1.39962	0.895505	13	3.54	547.888	5	15	10	10	287.5	57.3	0.127471	5	1.80688	18.9157	0.2458	42.0711	15.6615	101.355	0.0514644	171.16	0.014	0.53444	2.48923	5.92717	0.191167	38.1743	6.64958	7	7.14	107	102	81.8917	103.842	8078.5	371.468	0.735694	31.0111
5	10	284	19-1161	GVA-H-19-1161-005	West.Coast	44113	63	70	8.64	NA	NA	2.53015	1.49148	9	4.7	913.737	15	20	25	20	510	45.3	0.137291	5	1.77074	18.7196	0.2911	50.0793	15.8179	99.8649	0.063102	172.035	0.0259	0.86905	3.65392	8.67062	0.145263	33.5541	5.60731	6	8.33	142	83	101.833	102.552	10437	408.771	0.784919	43.8147
6	10	285	19-1161	GVA-H-19-1161-006	West.Coast	44098	42	49	3.74	1	0.65	0.96875	0.669717	3	3.16	313.707	40	70	65	58.3333	1567.5	48.1	0.124805	5	1.65582	16.8589	0.213	36.556	15.2364	101.657	0.0444527	171.625	0.0155	0.61645	3.0541	7.17168	0.150614	39.771	10.0228	8	6.25	121	61	84.5059	83.8108	7078.5	336.633	0.78494	46.2086
7	10	286	19-1161	GVA-H-19-1161-007	West.Coast	44098	42	49	3.02	NA	NA	0.758248	0.56298	4	2.87	256.613	20	65	40	41.6667	1215	63.3	0.116237	5	1.35234	12.6194	0.1173	23.3466	13.9711	76.7083	0.0498597	199.033	0.0071	0.34387	2.08748	4.83617	0.184757	48.4324	18.7032	8	6.25	82	43	86.3539	56.5862	4715	285.88	0.724975	46.4321
8	10	287	19-1161	GVA-H-19-1161-008	West.Coast	44106	56	63	6.1	NA	NA	1.74461	1.07044	15	3.91	580.35	15	45	25	28.3333	835	48.1	0.133545	4	1.5425	16.0008	0.1899	33.2149	15.5293	94.2029	0.0470343	174.907	0.0125	0.50427	2.52869	5.94813	0.179107	40.3416	9.71283	7	7.14	116	65	96.4002	76.5768	7366	345.954	0.773402	49.2364
9	10	288	19-1161	GVA-H-19-1161-009	West.Coast	44098	42	49	2.38	NA	NA	0.571135	0.468102	11	2.65	198.557	10	45	40	31.6667	880	43.2	0.127787	3	1.391	13.8618	0.1109	19.2907	14.9221	59.079	0.0694529	173.946	0.0089	0.44779	2.46452	6.24533	0.144269	50.3135	21.2581	9	5.56	72	66	54.5619	65.7343	3456	240.592	0.750274	33.2066
10	10	289	19-1161	GVA-H-19-1161-010	West.Coast	44098	42	49	3.84	NA	NA	0.997986	0.684542	17	3.09	309.961	50	75	75	66.6667	1762.5	50.2	0.111321	3	1.34331	12.2026	0.1066	18.185	13.5994	60.1725	0.0631142	170.591	0.0072	0.33213	1.73874	4.4482	0.210935	46.1292	20.7174	10	5	84	62	74.8866	61.5549	4494	272.883	0.758386	43.0251
11	10	290	19-1161	GVA-H-19-1161-011	West.Coast	44113	85	92	5.71	NA	NA	1.80848	1.05712	9	4.04	679.405	0	5	2	2.33333	76	37.3	0.162015	5	1.76061	19.048	0.2729	55.8774	16.1902	121.415	0.0476324	204.754	0.0199	0.75253	3.35914	7.94274	0.149897	37.8156	5.70154	5	10	106	87	77.1038	94.3027	7102	342.813	0.759409	34.1956
12	10	291	19-1161	GVA-H-19-1161-012	West.Coast	44113	63	70	6.39	NA	NA	1.87234	1.15793	10	3.72	532.564	5	15	15	11.6667	315	53.5	0.135513	5	1.54342	13.6986	0.2347	36.4299	13.2774	113.553	0.0355033	155.219	0.0129	0.42026	1.88989	4.80483	0.228756	32.5783	9.26396	6	8.33	118	73	88.5268	86.3134	7611	349.68	0.782184	43.1221
13	10	292	19-1161	GVA-H-19-1161-013	West.Coast	44098	35	42	2.38	NA	NA	0.528195	0.468102	4	3.16	277.108	50	65	35	50	1412.5	56.1	0.0884429	3	1.57047	14.4357	0.124	19.9677	13.7521	51.8435	0.0933577	161.03	0.009	0.40718	2.41929	5.76653	0.153875	45.2422	13.6229	10	5	77	57	62.3157	65.5076	3927	255.647	0.755075	35.9952
14	10	293	19-1161	GVA-H-19-1161-014	West.Coast	44113	63	70	7.93	NA	NA	2.32258	1.38623	18	4.81	1108.43	5	15	10	10	287.5	37.9	0.144351	5	1.67468	17.3853	0.1993	39.3124	15.5359	94.3547	0.0554896	197.252	0.0191	0.67237	3.59358	8.55953	0.115324	35.2026	6.27505	6	8.33	122	96	106.254	99.0202	10065	410.549	0.750401	38.0272
15	10	294	19-1161	GVA-H-19-1161-015	West.Coast	44113	70	85	8.85	NA	NA	2.68356	1.52262	12	5.12	1207.87	2	10	15	9	227.5	42.1	0.124191	5	1.51785	13.4445	0.2016	39.2859	13.2517	97.3761	0.0520646	194.871	0.0201	0.76669	3.74329	8.5486	0.131838	38.1438	6.25286	6	8.33	118	100	88.5268	105.948	9086	388.95	0.754736	33.8401
16	10	295	TJ's CBD	TJ's CBD 10	West.Coast	44113	63	70	5.99	NA	NA	1.75539	1.09863	1	4.11	641.24	20	45	40	35	955	44.2	0.125912	5	1.68929	16.4753	0.2283	43.6951	14.5901	116.234	0.0406424	191.393	0.018	0.63289	3.14459	7.50841	0.141072	35.1606	7.50455	9	5.56	145	76	94.1077	104.313	9787.5	396.842	0.780993	44.029
17	10	296	19-1197	GVA-H-19-1197-001	T1.R4	44106	56	63	8.2	NA	NA	2.35857	1.38175	3	5.66	1425.77	20	40	45	35	917.5	50.9	0.123741	6	1.70321	15.5859	0.2539	44.8866	13.684	102.16	0.054046	176.789	0.0269	0.97227	4.06858	9.5885	0.132891	36.1439	3.81696	7	7.14	125	85	101.52	103.103	10125	409.246	0.759691	37.3145
18	10	297	19-1197	GVA-H-19-1197-002	T1.R4	44113	70	85	7.11	NA	NA	2.17485	1.26466	23	4.66	892.566	40	30	25	31.6667	827.5	53.2	0.119122	7	2.19318	21.9738	0.4907	79.6576	14.9647	141.172	0.0502271	162.335	0.0502	1.3788	5.22815	12.2767	0.114959	27.4661	2.88748	7	7.14	138	111	78.2943	111.826	8625	380.24	0.74964	38.0997
19	10	298	19-1197	GVA-H-19-1197-003	T1.R4	44113	63	70	7.46	NA	NA	2.18516	1.31655	14	5.55	1483.79	10	20	15	15	417.5	56.9	0.113189	5	2.08823	20.3536	0.2768	53.4573	14.5605	102.174	0.0643475	193.126	0.0367	1.17216	5.39749	12.2416	0.0982923	31.939	3.20553	6	8.33	141	129	84.1799	134.89	11350.5	438.139	0.74302	31.5101
20	10	299	19-1197	GVA-H-19-1197-004	T1.R4	44113	70	85	9.35	NA	NA	2.82975	1.59674	8	5.09	1261.59	15	25	20	20	547.5	50.2	0.131063	7	2.08969	21.8325	0.415	70.1341	15.6158	144.206	0.0423809	168.998	0.0445	1.22266	5.02959	11.4524	0.117145	27.4755	3.04978	6	8.33	156	100	106.832	120.615	12870	454.894	0.781572	40.2921
21	10	300	19-1197	GVA-H-19-1197-005	T1.R4	44106	56	63	5.52	NA	NA	1.57504	0.984453	28	5.79	1334.04	35	60	40	45	1262.5	57.6	0.108136	5	1.79027	17.5837	0.2789	41.7209	14.6892	94.1744	0.059115	149.591	0.0306	1.20246	5.11245	11.8069	0.108395	39.2961	2.64592	8	6.25	119	88	82.3969	84.5	6961.5	333.794	0.785156	44.7603
22	10	301	19-1197	GVA-H-19-1197-006	T1.R4	44113	63	70	9.05	NA	NA	2.65002	1.55226	11	5.69	1483.31	15	30	25	23.3333	640	53.5	0.122209	7	1.9381	19.0111	0.3145	56.0635	14.6626	122.59	0.0468792	178.262	0.0359	1.10081	4.55662	10.4273	0.127226	30.6632	3.32747	7	7.14	147	97	98.7839	113.129	11172	423.826	0.781564	40.5189
23	10	302	19-1197	GVA-H-19-1197-007	T1.R4	44106	56	63	6.1	NA	NA	1.74461	1.07044	20	5.57	1421.4	60	65	60	61.6667	1625	54.6	0.101552	6	2.26432	24.5639	0.356	60.1136	16.2093	113.824	0.0583065	168.858	0.0331	1.12158	4.69491	10.8605	0.119493	33.8846	2.11541	7	7.14	124	126	76.0263	122.801	9300	397.654	0.739064	30.3236
24	10	303	19-1197	GVA-H-19-1197-008	T1.R4	44106	56	63	8.46	2.28	1.46	2.43459	1.4203	8	4.6	864.189	40	65	50	51.6667	1420	53.2	0.118283	6	1.77002	17.4527	0.2913	48.0217	14.7479	117.795	0.0434905	164.853	0.0198	0.63772	2.72643	6.48827	0.190363	32.2081	5.64197	6	8.33	147	91	94.251	110.866	10437	410.234	0.779332	41.5262
25	10	304	19-1197	GVA-H-19-1197-009	T1.R4	44113	70	85	8.36	NA	NA	2.54031	1.44997	23	6.41	1635.04	20	35	25	26.6667	742.5	50.8	0.137751	7	2.56211	28.2095	0.441	94.9207	16.4358	149.128	0.0536353	215.24	0.0782	2.21001	8.04127	18.0389	0.085346	28.261	2.01091	6	8.33	153	98	86.3264	107.132	8797.5	386.917	0.738472	45.5673
26	10	305	19-1197	GVA-H-19-1197-010	T1.R4	44113	63	70	7.89	NA	NA	2.31088	1.3803	26	6.11	1690.82	40	45	45	43.3333	1132.5	44.7	0.12892	5	2.26785	24.3646	0.3982	73.2712	16.0513	127.705	0.0564582	184.006	0.044	1.27673	5.47544	12.367	0.104901	29.0166	2.0501	6	8.33	157	112	90.4834	116.44	10283.5	413.847	0.754522	42.3895
27	10	306	19-1197	GVA-H-19-1197-011	T1.R4	44113	63	70	8.64	NA	NA	2.53015	1.49148	20	5.66	1526.42	35	25	15	25	670	46.1	0.141965	6	2.00139	21.219	0.3267	54.4202	15.8527	141.82	0.0340013	166.575	0.0331	0.97668	4.64126	10.3505	0.114563	29.5069	2.99086	7	7.14	146	73	125.431	90.2109	11315	431.284	0.764429	54.0193
28	10	307	19-1197	GVA-H-19-1197-012	T1.R4	44106	56	63	7.78	NA	NA	2.23578	1.31949	1	4.99	1010.42	45	75	65	61.6667	1670	54.4	0.128981	7	1.58783	14.2241	0.2603	45.0017	13.3997	123.165	0.0372793	172.884	0.0248	0.7711	3.73907	8.76739	0.126061	31.0927	5.01685	6	8.33	162	83	107.056	115.261	12312	444.633	0.78259	44.6485
29	10	308	19-1197	GVA-H-19-1197-013	T1.R4	44113	63	70	9.86	NA	NA	2.88684	1.67234	10	6.02	1622.4	20	35	35	30	797.5	46.3	0.122765	5	2.1154	21.4838	0.3997	63.3748	15.175	131.055	0.0463678	158.556	0.0376	1.15893	5.05002	11.6104	0.108038	30.8226	2.5789	6	8.33	166	103	101.833	124.651	12616	452.969	0.77267	41.748
30	10	309	19-1197	GVA-H-19-1197-014	T1.R4	44106	56	63	8.3	NA	NA	2.38781	1.39658	9	5.11	1189.49	30	55	30	38.3333	1105	56.6	0.110102	7	2.1913	23.6157	0.4635	67.5095	16.1061	128.192	0.0516242	145.652	0.0366	1.08352	4.60507	10.7823	0.117119	29.6044	2.53312	6	8.33	135	78	112.5	96.5259	10732.5	418.052	0.771704	44.3704
31	10	310	19-1197	GVA-H-19-1197-015	T1.R4	44113	63	70	9.35	NA	NA	2.73773	1.59674	14	6.21	1655.75	15	40	25	26.6667	770	46.2	0.137089	5	2.28771	23.8337	0.395	66.8446	15.5601	113.238	0.0655075	169.227	0.0389	1.1161	4.97117	11.2794	0.11024	28.6915	2.44141	8	6.25	138	81	101.178	96.1769	9729	394.71	0.784733	45.8425
1	11	311	19-1162	GVA-H-19-1162-001	T1.R4	44113	63	70	8.79	NA	NA	2.57401	1.51372	18	5.17	1042.64	15	60	40	38.3333	1112.5	75.1	0.107388	7	2.03676	21.7811	0.4307	70.1459	15.9892	137.792	0.046426	162.865	0.0603	1.76122	6.2127	14.5748	0.104188	29.2076	3.37081	8	6.25	132	86	82.801	94.7629	7788	355.128	0.776009	44.1449
2	11	312	19-1162	GVA-H-19-1162-002	T1.R4	44113	63	70	6.72	NA	NA	1.96881	1.20685	12	4.62	827.017	35	65	40	46.6667	1327.5	55.9	0.115945	7	2.1913	19.421	0.3218	52.6215	13.2218	112.589	0.0521651	163.522	0.0305	1.01203	3.96875	9.214	0.149798	33.1813	4.53474	8	6.25	133	89	83.8048	101.741	8512	371.092	0.776745	40.8151
3	11	313	19-1162	GVA-H-19-1162-003	T1.R4	44113	63	70	6.08	NA	NA	1.7817	1.11197	11	3.96	599.393	20	20	25	21.6667	547.5	69.1	0.115129	5	2.13359	19.8819	0.3169	54.1809	13.9125	106.436	0.0601006	170.972	0.0318	1.04959	4.10309	9.76656	0.138276	33.006	5.85409	7	7.14	126	93	79.8123	103.407	8253	366.438	0.77236	37.5348
4	11	314	19-1162	GVA-H-19-1162-004	T1.R4	44113	70	85	8.52	NA	NA	2.58708	1.47369	8	4.86	1125.41	10	20	20	16.6667	445	64.9	0.118109	7	2.3658	26.2133	0.4078	66.8387	16.5527	142.547	0.0413353	163.901	0.0632	1.82375	6.15158	17.8391	0.072016	28.8568	3.21105	6	8.33	147	96	102.889	114.657	11760	435.093	0.780643	39.8695
5	11	315	19-1162	GVA-H-19-1162-005	T1.R4	44113	63	70	7.63	NA	NA	2.23487	1.34175	7	3.95	645.387	55	70	75	66.6667	1735	65.4	0.0998348	7	2.19906	23.2518	0.4247	64.1291	15.7993	149.555	0.0360297	150.999	0.0436	1.39723	5.57864	13.0924	0.102433	32.0466	4.8952	7	7.14	157	90	99.4145	114.242	11304	427.313	0.777946	43.4039
6	11	316	19-1162	GVA-H-19-1162-006	T1.R4	44113	63	70	5.38	NA	NA	1.57705	1.0082	11	3.9	597.295	10	15	20	15	380	72.5	0.112016	7	2.38619	23.6777	0.4157	68.5275	14.8076	114.892	0.0652367	164.848	0.042	1.26897	4.60767	10.6243	0.141273	30.2136	4.06048	7	7.14	134	93	82.4197	105.891	8710	376.622	0.771642	39.2513
7	11	317	19-1162	GVA-H-19-1162-007	T1.R4	44113	70	85	10.84	NA	NA	3.26537	1.81763	10	5.2	1182.2	25	35	45	35	890	66.6	0.124357	7	2.5966	27.3819	0.4205	72.655	15.7326	125.303	0.0581505	172.782	0.063	2.06269	6.83199	15.6867	0.105337	32.7411	3.65634	6	8.33	152	81	97.4526	104.005	10032	402.915	0.776553	46.9481
8	11	318	19-1162	GVA-H-19-1162-008	T1.R4	44113	63	70	6.35	NA	NA	1.86064	1.152	12	4.09	608.737	25	60	55	46.6667	1270	69.6	0.105994	7	2.52885	28.5664	0.568	93.0152	16.8687	136.436	0.0627926	163.759	0.0489	1.57442	4.78484	11.4059	0.15208	32.1967	3.33176	7	7.14	144	91	82.365	106.888	8568	378.506	0.751527	42.3458
9	11	319	19-1162	GVA-H-19-1162-009	T1.R4	44113	63	70	9.51	2.6	1.59	2.78451	1.62046	8	4.66	909.621	30	60	65	51.6667	1362.5	61.1	0.109149	7	2.31537	24.9739	0.4307	72.1383	16.1129	130.085	0.0535697	167.491	0.0384	1.21107	4.3078	10.3024	0.143385	31.5383	4.13621	7	7.14	161	88	102.222	113.491	11511.5	431.425	0.777195	45.1785
10	11	320	19-1162	GVA-H-19-1162-010	T1.R4	44113	63	70	7.38	NA	NA	2.16178	1.30469	9	4.6	930.665	30	25	30	28.3333	715	49.5	0.124537	7	2.52875	27.6896	0.4892	78.1067	16.3469	142.146	0.0485765	159.662	0.0524	1.53594	5.59079	12.9386	0.115295	29.3118	2.86568	6	8.33	150	85	107.49	106.775	11475	428.53	0.785236	44.6206
11	11	321	19-1162	GVA-H-19-1162-011	T1.R4	44113	63	70	9.59	NA	NA	2.8079	1.63232	11	4.65	967.989	40	55	45	46.6667	1262.5	56.2	0.133556	5	2.10994	19.6462	0.3154	49.1889	13.9031	102.924	0.0583506	155.957	0.0273	0.95527	3.71011	8.59052	0.162666	34.9916	5.34653	6	8.33	133	88	101.741	101.741	10241	406.964	0.777033	40.8151
12	11	322	19-1162	GVA-H-19-1162-012	T1.R4	44113	85	92	9.97	NA	NA	3.05395	1.68865	10	5.62	1364.35	15	20	25	20	510	68.7	0.132001	7	2.44034	28.2395	0.4743	80.2847	17.2892	145.289	0.0477944	169.27	0.0463	1.46971	4.68759	10.8271	0.15755	31.7432	2.60953	6	8.33	139	96	89.2538	110.572	9869	399.652	0.776458	38.943
13	11	323	19-1162	GVA-H-19-1162-013	T1.R4	44113	63	70	6.46	NA	NA	1.8928	1.1683	3	3.62	487.163	20	20	35	25	602.5	78.3	0.11438	6	2.36364	25.0432	0.4333	62.5098	15.8224	108.377	0.066878	144.264	0.0336	1.07833	3.81716	9.01377	0.166782	32.0932	5.53469	7	7.14	138	80	88.2383	103.392	9108	383.262	0.779188	41.8636
14	11	324	19-1162	GVA-H-19-1162-014	T1.R4	44113	85	92	13.05	NA	NA	3.95443	2.14525	7	5.93	1555.84	10	15	20	15	380	58.7	0.141557	7	2.50917	30.6217	0.4909	97.8382	18.237	152.347	0.0529725	199.304	0.051	1.86999	6.06923	13.7605	0.124103	36.6665	2.8088	6	8.33	166	87	107.299	115.278	12284	445.153	0.778988	46.0544
15	11	325	19-1162	GVA-H-19-1162-015	T1.R4	44113	63	70	8.66	NA	NA	2.536	1.49445	7	4.96	978.984	55	75	75	68.3333	1800	67.9	0.105182	7	2.22573	23.8342	0.3331	64.6655	16.001	132.098	0.0465679	194.132	0.0359	1.50614	5.75595	12.8864	0.113977	41.9538	4.5828	6	8.33	152	72	104.005	100.005	10336	408.02	0.78019	49.4609
16	11	326	TJ's CBD	TJ's CBD 11	West.Coast	44113	63	70	6.73	1.75	1.17	1.97174	1.20833	3	4.63	729.582	30	30	30	30	780	43.3	0.1115	5	1.87851	19.7674	0.2629	43.5169	15.7396	95.8249	0.0595539	165.526	0.0315	0.90498	4.08338	9.27224	0.132276	28.7295	6.29973	8	6.25	144	79	87.6584	104.69	9072	384.697	0.770328	43.4518
17	11	327	19-1174	GVA-H-19-1174-001	BaOx.OttoII	44098	35	42	4.82	NA	NA	1.24156	0.829824	24	3.78	654.622	70	75	65	70	1857.5	43.7	0.0855105	3	1.85414	18.7854	0.1615	21.4106	15.1521	54.4046	0.0909007	132.573	0.0127	0.65231	3.6452	8.53293	0.112582	51.363	7.84916	8	6.25	121	99	96.36	96.36	9075	385.44	0.767614	38.892
18	11	328	19-1174	GVA-H-19-1174-002	BaOx.OttoII	44098	49	63	7.52	NA	NA	2.15977	1.23009	12	4.84	1269.49	10	10	10	10	260	48.6	0.120138	3	1.76663	17.6269	0.2017	29.8108	14.9248	84.3984	0.0525914	147.798	0.0236	0.85817	4.69594	10.8974	0.0908101	36.3631	4.80398	7	7.14	133	148	86.2974	151.388	12701.5	475.37	0.706319	26.0573
19	11	329	19-1174	GVA-H-19-1174-003	BaOx.OttoII	44098	49	56	8.54	NA	NA	2.41504	1.3813	17	4.29	1021.45	40	40	40	40	1040	61.6	0.11498	5	1.48265	13.1072	0.1614	26.5656	13.2274	83.4936	0.0478876	164.595	0.0189	0.68069	3.46791	8.13867	0.129137	36.0153	8.37849	5	10	165	116	125.822	128.869	16005	509.383	0.775134	39.8056
20	11	330	19-1174	GVA-H-19-1174-004	BaOx.OttoII	44098	35	42	4.44	NA	NA	1.13046	0.77349	17	3.56	537.506	60	65	70	65	1680	54.1	0.0941192	3	1.41627	11.855	0.0966	13.6743	12.5239	42.1656	0.0966493	141.556	0.0043	0.26441	1.51704	4.05409	0.202163	61.4907	14.8968	8	6.25	135	87	97.9656	97.2433	9517.5	390.418	0.784646	43.9584
21	11	331	19-1174	GVA-H-19-1174-005	BaOx.OttoII	44098	42	49	8.56	NA	NA	2.37794	1.38427	38	4.6	1179.95	45	40	35	40	1050	54.7	0.118645	3	1.45584	13.3344	0.1312	19.8222	13.708	67.6135	0.0544873	151.084	0.0117	0.52661	3.13642	7.59599	0.114691	45.0094	8.94174	6	8.33	160	129	116	121.165	14000	474.33	0.781945	41.3194
22	11	332	19-1174	GVA-H-19-1174-006	BaOx.OttoII	44098	35	42	6.48	NA	NA	1.72689	1.07591	26	4.4	932.592	30	40	45	38.3333	992.5	63.1	0.122236	3	1.42709	11.4354	0.1181	17.8242	11.9857	58.1715	0.0661911	150.925	0.011	0.45761	2.04941	5.84508	0.168316	41.6009	9.76867	7	7.14	159	88	123.876	100.818	12481.5	449.388	0.776666	52.0502
23	11	333	19-1174	GVA-H-19-1174-007	BaOx.OttoII	44098	49	63	11.54	3.49	1.78	3.33507	1.82604	8	5.42	1868.85	5	15	20	13.3333	342.5	57.7	0.158981	3	1.29739	11.7145	0.1385	18.7947	13.519	67.6565	0.0515972	135.702	0.0088	0.30488	1.75675	4.44566	0.19385	34.6455	7.05485	6	8.33	145	149	115.569	158.547	16747.5	548.233	0.700212	27.2115
24	11	334	19-1174	GVA-H-19-1174-008	BaOx.OttoII	44098	42	56	7.1	NA	NA	1.99403	1.16783	17	4.37	894.921	65	70	75	70	1810	46.2	0.123891	3	1.35436	11.2386	0.1082	17.7003	12.4177	60.7733	0.0602233	163.589	0.0093	0.36912	1.95018	4.91966	0.191649	39.6903	12.0605	11	4.55	137	88	113.9	98.6572	11097	425.115	0.771619	43.9733
25	11	335	19-1174	GVA-H-19-1174-009	BaOx.OttoII	44098	35	42	6.58	NA	NA	1.75612	1.09074	20	4.79	979.1	60	65	50	58.3333	1570	41.8	0.119864	3	1.95881	17.3812	0.1614	21.4322	13.2523	63.4425	0.066914	132.79	0.0125	0.56289	2.92786	7.35899	0.130616	45.0312	6.90223	9	5.56	134	89	98.3514	96.1769	9447	389.057	0.784293	44.1575
26	11	336	19-1174	GVA-H-19-1174-010	BaOx.OttoII	44098	35	42	6.1	NA	NA	1.61579	1.01958	32	4.64	1132.92	60	60	30	50	1395	53.6	0.12425	3	1.79673	15.2659	0.0872	17.8601	12.694	44.5394	0.113137	204.817	0.0094	0.50954	2.58189	6.4721	0.152861	54.2064	10.3206	6	8.33	120	90	120.934	83.4506	9780	408.769	0.735518	45.971
27	11	337	19-1174	GVA-H-19-1174-011	BaOx.OttoII	44098	42	49	8.3	NA	NA	2.30193	1.34572	22	4.75	1258.16	15	30	25	23.3333	640	47.5	NA	NA	NA	NA	NA	NA	NA	NA	NA	NA	NA	NA	NA	NA	NA	NA	NA	7	7.14	158	100	128.226	111.018	14141	478.489	0.776152	45.3649
28	11	338	19-1174	GVA-H-19-1174-012	BaOx.OttoII	44098	42	49	6.5	NA	NA	1.77567	1.07888	17	4.17	814.88	45	40	55	46.6667	1160	52.8	0.148583	3	1.49175	15.68	0.1464	23.1515	15.7384	67.2892	0.0642536	158.139	0.0096	0.30218	1.54049	4.00384	0.236877	31.4771	9.04352	8	6.25	132	84	108.407	94.0479	10098	404.909	0.773981	44.5692
29	11	339	19-1174	GVA-H-19-1174-013	BaOx.OttoII	44098	42	56	6.76	NA	NA	1.89463	1.11742	24	4.78	986.98	45	60	65	56.6667	1475	53.6	0.110073	3	1.86942	15.9032	0.1346	21.0306	12.7057	52.3246	0.0965273	156.245	0.0112	0.52398	3.10803	7.48271	0.1176	46.7839	8.41131	10	5	148	121	86.093	122.004	10434	416.194	0.756953	37.3395
30	11	340	19-1174	GVA-H-19-1174-014	BaOx.OttoII	44098	49	56	7.82	NA	NA	2.20453	1.27456	11	4.79	1087.22	15	40	30	28.3333	797.5	47.7	0.13403	3	1.69913	14.737	0.1304	20.139	12.9655	58.8884	0.0729775	154.44	0.0108	0.37979	2.19224	5.76942	0.14338	35.1657	8.99013	9	5.56	144	76	127.315	97	12240	448.629	0.764216	47.925
31	11	341	19-1174	GVA-H-19-1174-015	BaOx.OttoII	44098	63	70	9.46	NA	NA	2.76989	1.51769	30	4.73	1341.3	5	10	15	10	250	57.4	0.132334	5	1.41653	13.7353	0.1838	32.7594	14.5171	88.1126	0.0530237	178.234	0.0162	0.53956	2.76601	6.3613	0.167555	33.3062	6.15617	5	10	142	92	154.305	94.2603	14129	497.13	0.718424	48.8713
1	12	342	19-1170	GVA-H-19-1170-016	T1.R4	44113	70	85	5.16	NA	NA	1.60474	0.975584	2	5.48	809.78	0	10	10	6.66667	185	54.2	0.12918	7	2.14108	17.1573	0.3039	47.9357	11.9436	97.8164	0.0629572	157.735	0.0276	0.73959	3.72007	9.26426	0.108288	26.7967	3.9643	8	6.25	136	64	76.9415	92.0217	6664	337.926	0.733331	47.6425
2	12	343	19-1170	GVA-H-19-1170-015	T1.R4	44113	63	70	5.43	NA	NA	1.59167	1.01561	2	5.81	998.618	25	40	55	40	1010	53.8	0.120294	7	1.73511	14.6796	0.3026	49.8792	12.643	110.144	0.0516661	164.835	0.0326	1.06261	4.65884	10.7325	0.115926	32.5954	3.36093	7	7.14	134	74	77.026	98.3514	7370	350.755	0.752784	42.9399
3	12	344	19-1170	GVA-H-19-1170-009	T1.R4	44113	70	85	5.15	NA	NA	1.60182	0.974102	6	4.16	656.936	25	35	25	28.3333	780	44.2	0.135053	6	2.37612	22.579	0.3241	60.4624	14.1744	105.542	0.068209	186.555	0.0401	1.12599	5.08693	11.2901	0.111006	28.0796	4.57512	7	7.14	141	88	87.6028	108.14	9447	391.486	0.774591	40.6875
4	12	345	19-1170	GVA-H-19-1170-002	T1.R4	44113	85	92	7.04	NA	NA	2.19733	1.25429	8	5.82	1250.36	20	30	25	25	677.5	49.3	0.114148	7	2.65806	27.3876	0.4599	76.8802	15.3638	125.601	0.0612407	167.167	0.0309	0.92504	3.97058	9.12402	0.139636	29.9366	2.18122	7	7.14	163	81	95.6151	109.413	10024.5	410.057	0.749178	48.149
5	12	346	19-1170	GVA-H-19-1170-017	T1.R4	44113	85	92	6.84	NA	NA	2.13885	1.22464	6	4.34	670.636	10	20	20	16.6667	445	51.9	0.116114	5	2.08719	19.6228	0.26	51.1096	14.0405	108.489	0.0545686	196.575	0.0279	1.08004	5.36507	12.3168	0.0894656	38.7111	7.02341	7	7.14	151	73	97.0631	100.942	9664	396.01	0.774381	48.4136
6	12	347	19-1170	GVA-H-19-1170-003	T1.R4	44113	85	92	6.9	NA	NA	2.15639	1.23353	5	4.31	637.081	0	20	20	13.3333	370	52.4	0.115923	5	2.20379	21.4415	0.3558	58.4471	14.5274	108.902	0.0619298	164.27	0.0325	1.00556	4.42065	10.1879	0.121744	30.9403	5.4419	8	6.25	156	87	86.764	113.172	9360	399.873	0.7356	43.5679
7	12	348	19-1170	GVA-H-19-1170-012	T1.R4	44113	85	92	7.05	NA	NA	2.20025	1.25577	5	5.55	1153.16	15	35	25	25	705	52.2	0.10441	6	2.52835	23.4564	0.455	73.5967	13.824	108.183	0.0790227	161.751	0.0479	1.23255	4.74266	11.1102	0.125478	25.7317	2.39336	7	7.14	140	88	78.7147	108.577	8330	374.584	0.746032	40.1434
8	12	349	19-1170	GVA-H-19-1170-013	T1.R4	44113	63	70	5.72	NA	NA	1.67645	1.0586	6	5.08	1060.71	20	45	40	35	955	64.9	0.117933	6	2.72311	28.6928	0.4603	79.5868	15.7112	130.784	0.0584711	172.902	0.0407	1.10565	4.56664	11.0866	0.11304	27.1658	2.16818	5	10	120	82	90.6863	96.8298	8640	375.032	0.771946	38.2902
9	12	350	19-1170	GVA-H-19-1170-004	T1.R4	44113	85	92	6.53	NA	NA	2.04822	1.17868	5	5.29	1018.34	25	40	30	31.6667	872.5	67.6	0.109119	7	2.31558	24.3937	0.5021	72.7012	15.734	128.475	0.0553496	144.794	0.0436	1.16241	4.62321	10.7605	0.126156	26.6608	2.30522	6	8.33	133	82	80.8594	101.741	8179.5	365.201	0.770677	40.8151
10	12	351	19-1170	GVA-H-19-1170-006	T1.R4	44113	85	92	6.5	NA	NA	2.03945	1.17423	1	5.99	1268.11	5	20	25	16.6667	435	56.2	0.12171	7	2.88827	32.3491	0.4863	93.1794	16.7008	137.198	0.0622062	191.609	0.0492	1.50734	5.61967	12.9228	0.113424	30.637	1.90412	6	8.33	146	72	87.367	101.833	8687	378.401	0.762388	45.7957
11	12	352	19-1170	GVA-H-19-1170-011	T1.R4	44113	63	70	12.17	3.64	2.16	3.5622	2.01479	1	6.89	1988.51	10	15	25	16.6667	407.5	56.1	0.116343	7	2.10245	21.5634	0.3616	65.4148	15.327	131.566	0.0474894	180.904	0.0484	1.39488	6.05622	13.4421	0.0970084	28.8198	2.80205	9	5.56	177	90	104.198	125.512	12744	459.42	0.758744	44.8386
16	12	357	TJ's CBD	TJ's CBD 12	West.Coast	44113	63	70	7.79	NA	NA	2.28164	1.36547	2	5.19	930.845	15	25	35	25	630	42.9	0.109589	5	1.6883	18.0311	0.269	42.3534	15.9844	100.47	0.0527256	157.448	0.0257	0.78554	3.88156	9.20737	0.116441	30.5658	5.45323	8	6.25	140	67	92.1954	95.5249	8750	375.441	0.780073	47.1211
[truncated: 24 more columns]

## Sheet: Dataset S3
Dataset S3. UAS morphological and physiological indices. For trait abbreviations, see Table 2.
row	col	plot	family	individual	canopy.height.23dap	canopy.area.23dap	canopy.volume.23dap	ndvi.23dap	evi.23dap	gci.23dap	gdvi.23dap	mnli.23dap	msavi2.23dap	osavi.23dap	canopy.height.34dap	canopy.area.34dap	canopy.volume.34dap	ndvi.34dap	evi.34dap	gci.34dap	gdvi.34dap	mnli.34dap	msavi2.34dap	osavi.34dap	canopy.height.35dap	canopy.area.35dap	canopy.volume.35dap	ndvi.35dap	evi.35dap	gci.35dap	gdvi.35dap	mnli.35dap	msavi2.35dap	osavi.35dap	canopy.height.50dap	canopy.area.50dap	canopy.volume.50dap	ndvi.50dap	evi.50dap	gci.50dap	gdvi.50dap	mnli.50dap	msavi2.50dap	osavi.50dap	canopy.height.56dap	canopy.area.56dap	canopy.volume.56dap	ndvi.56dap	evi.56dap
1	1	1	19-1154	GVA-H-19-1154-001	0.456	0.0757885	0.0224731	0.265587	0.104005	1.29203	0.34752	-0.0586052	0.0885685	0.158902	0.748	0.364726	0.170404	0.0749102	0.970486	1.04232	0.322353	0.365495	0.581694	0.539035	0.828	0.3658	0.190217	0.0761698	0.363301	3.34945	0.615948	0.0527736	0.321323	0.457059	0.643	0.687393	0.266369	NA	NA	NA	NA	NA	NA	NA	0.188	0.342127	0.0223877	0.0207667	0.379292
2	1	2	19-1154	GVA-H-19-1154-002	0.594	0.143276	0.0546077	0.28182	0.173102	2.38334	0.488218	-0.017155	0.149232	0.254654	0.95	0.770101	0.444299	0.0543249	1.01221	1.38893	0.389127	0.409758	0.623498	0.572859	1.01	0.825192	0.518761	0.0188883	0.399987	3.90499	0.656633	0.0680006	0.355442	0.490996	0.711	0.519942	0.222203	NA	NA	NA	NA	NA	NA	NA	0.287	0.274126	0.0506803	0.0200894	0.402624
3	1	3	19-1154	GVA-H-19-1154-003	0.498	0.068858	0.0256448	0.308158	0.139175	1.49125	0.378649	-0.0437879	0.119832	0.204836	0.882	0.835355	0.449314	0.0552059	0.95089	1.28102	0.376522	0.405929	0.631419	0.589802	0.942	0.972502	0.589645	0.0636391	0.361191	3.46187	0.626664	0.0557459	0.320732	0.461369	0.607	0.768598	0.281714	0.0676361	0.90824	2.43548	0.51047	0.347681	0.628626	0.593505	0.316	0.477453	0.0876387	0.0231344	0.353506
4	1	4	19-1154	GVA-H-19-1154-004	0.451	0.0851795	0.0277672	0.284371	0.163486	1.79155	0.423116	-0.0367166	0.140506	0.234728	0.743	0.42975	0.196269	0.098172	0.996724	1.42483	0.397847	0.421408	0.62816	0.573104	0.792	0.514056	0.244519	0.046611	0.360297	3.63458	0.639752	0.0483928	0.315761	0.459349	0.598	0.631968	0.186023	0.0680451	0.954983	2.25393	0.500091	0.343265	0.615201	0.57681	0.244	0.374023	0.0396687	0.0182076	0.379471
5	1	5	19-1154	GVA-H-19-1154-005	0.505	0.0878805	0.0303733	0.267677	0.169918	1.8106	0.430855	-0.0215574	0.146494	0.244393	0.786	0.453682	0.204729	0.0637761	0.95202	1.62855	0.428768	0.402368	0.624626	0.582952	0.876	0.495296	0.256341	0.019151	0.366171	3.3926	0.626873	0.0530468	0.322901	0.46946	0.662	1.13336	0.437565	0.0532214	1.07156	2.06202	0.484095	0.461266	0.676596	0.614403	0.228	0.311283	0.0343186	0.0178071	0.389256
6	1	6	19-1154	GVA-H-19-1154-006	0.414	0.0232555	0.00581106	0.272795	0.0555638	0.582762	0.169073	-0.0677588	0.046295	0.0827837	0.625	0.117093	0.0476562	0.357156	0.915969	0.733538	0.193691	0.0902478	0.348982	0.340985	0.73	0.199704	0.0886238	0.161157	0.272156	2.50556	0.53532	0.0143303	0.233068	0.365897	0.503	0.892748	0.25432	0.0690448	0.950228	2.38012	0.516695	0.339038	0.616767	0.584451	0.157	0.162772	0.0125977	0.018379	0.350523
7	1	7	19-1154	GVA-H-19-1154-007	0.545	0.101185	0.0377146	0.3298	0.133053	1.47412	0.34409	-0.0394091	0.113902	0.192682	0.837	0.319725	0.1758	0.0905596	1.1168	1.20835	0.356838	0.412407	0.617707	0.56708	0.959	0.409028	0.240071	0.0445659	0.341035	3.42639	0.626137	0.0434188	0.298366	0.445599	0.714	1.00115	0.399869	0.0565027	0.988677	2.31665	0.507084	0.396119	0.648707	0.60121	0.257	0.410223	0.053253	0.0184322	0.360649
8	1	8	19-1154	GVA-H-19-1154-008	0.398	0.0590465	0.0136125	0.322348	0.0897451	0.952527	0.244717	-0.0533288	0.0757868	0.131706	0.612	0.219911	0.0762759	0.168652	1.17655	0.81198	0.266175	0.309856	0.528265	0.491739	0.689	0.263242	0.111752	0.0675062	0.323927	3.11831	0.602854	0.0354659	0.281421	0.428369	0.537	0.82222	0.236258	0.0508239	1.06341	1.75829	0.450161	0.425174	0.643642	0.587668	0.187	0.204704	0.0177924	0.0174696	0.360428
9	1	9	19-1154	GVA-H-19-1154-009	0.472	0.0871585	0.0230424	0.32798	0.129636	1.36894	0.328558	-0.0476429	0.110418	0.186795	0.643	0.306298	0.112202	0.055317	1.12573	1.15129	0.352434	0.391282	0.605539	0.558204	0.744	0.377989	0.170736	0.0431226	0.35356	3.49765	0.630176	0.0467231	0.309369	0.453502	0.507	1.22374	0.386327	0.06611	0.96872	2.06246	0.483014	0.389804	0.63591	0.585491	0.049	0.118064	0.00187747	0.0287098	0.364447
10	1	10	19-1154	GVA-H-19-1154-010	0.464	0.0679855	0.0181658	0.309014	0.101636	0.963457	0.263364	-0.0474037	0.0855478	0.148214	0.73	0.278217	0.112623	0.09292	1.19357	0.759984	0.26257	0.345028	0.562483	0.518946	0.767	0.338612	0.158803	0.0315239	0.33969	2.92327	0.590049	0.0387352	0.294405	0.440313	0.619	1.03097	0.336317	0.0878434	0.938791	1.91227	0.45579	0.372105	0.599476	0.557578	0.221	0.359629	0.0355415	0.0252093	0.365068
11	1	11	19-1154	GVA-H-19-1154-011	0.478	0.035106	0.00986832	0.313814	0.069668	0.838483	0.210129	-0.058836	0.0590404	0.103588	0.655	0.217405	0.0845437	0.1938	NA	0.776933	0.25841	0.272198	0.498193	0.469318	0.683	0.245681	0.102343	0.0651781	0.3222	2.9756	0.592421	0.0325836	0.279689	0.424166	0.531	0.872807	0.249064	0.0561202	0.932609	1.76577	0.449792	0.384763	0.609943	0.557659	0.19	0.140079	0.0123749	0.0216632	0.373031
12	1	12	19-1154	GVA-H-19-1154-012	0.477	0.0754765	0.0239145	0.313849	0.106317	1.06001	0.283464	-0.0424168	0.0898411	0.15613	0.687	0.326644	0.132993	0.0898455	1.01268	0.801216	0.275365	0.34373	0.549494	0.51271	0.763	0.407172	0.18409	0.0348433	0.345885	2.93076	0.590795	0.0417119	0.301235	0.445565	0.599	0.97371	0.350052	0.0676108	0.945117	1.59166	0.417965	0.371647	0.594899	0.546305	0.317	1.20455	0.20628	0.026671	0.377258
13	1	13	19-1154	GVA-H-19-1154-013	0.521	0.033942	0.00842007	0.287465	0.0471515	0.525933	0.141405	-0.0757758	0.0394715	0.0704354	0.504	0.059172	0.014775	0.355394	0.490418	0.444878	0.123671	0.0608634	0.308324	0.29272	0.666	0.112504	0.0468516	0.200019	0.233259	2.28905	0.503696	-0.00377468	0.197566	0.321818	0.547	0.616253	0.176304	0.0765042	0.870741	2.05185	0.482964	0.32607	0.573039	0.543346	0.155	0.203332	0.0181474	0.0249396	0.345079
14	1	14	19-1154	GVA-H-19-1154-014	0.256	0.012031	0.0018957	0.259501	0.039459	0.397432	0.120007	-0.0755524	0.0329681	0.0594527	0.6	0.106042	0.0343827	0.310539	0.582471	0.351795	0.113036	0.114885	0.346739	0.326191	0.685	0.150866	0.0600732	0.197266	0.245662	2.03244	0.481214	0.00105335	0.208887	0.33153	0.563	0.638237	0.203017	0.0752475	0.839858	1.73856	0.440164	0.290704	0.546266	0.524429	0.214	0.3608	0.0443689	0.0480604	0.335843
15	1	15	19-1154	GVA-H-19-1154-015	0.238	0.011814	0.00137159	0.242834	0.0319735	0.344145	0.0987574	-0.0766114	0.0266272	0.0482275	0.456	0.043777	0.00910002	0.401428	0.0945586	0.0764505	-0.0395563	-0.124943	0.144552	0.122209	0.554	0.07229	0.0218101	0.264684	0.194121	1.68226	0.407623	-0.0193075	0.163886	0.263726	0.53	0.50725	0.152605	0.0627689	0.701399	1.86043	0.465547	0.181514	0.477633	0.498505	0.2	0.590019	0.0540176	0.0366571	0.312245
16	1	16	TJ's CBD	TJ's CBD 1	0.223	0.0113105	0.000881195	0.211066	0.0220729	0.283682	0.0861315	-0.0801547	0.0180402	0.0355263	0.224	0.0765975	0.00888951	0.394099	0.0257166	0.0146514	-0.0597064	-0.168215	0.125126	0.10668	0.361	0.0909545	0.0174362	0.243237	0.176448	1.55694	0.400964	-0.0247043	0.147016	0.248615	0.368	0.497405	0.11603	0.0845286	0.887156	1.64093	0.424248	0.312297	0.576682	0.549775	0.092	0.332416	0.0132776	0.0317446	0.342305
17	1	17	19-1164	GVA-H-19-1164-001	0.473	0.104241	0.0312146	0.263513	0.154979	1.64666	0.411334	-0.0359061	0.131797	0.227216	0.664	0.356048	0.129852	0.0727848	0.961158	1.16273	0.359467	0.439194	0.619855	0.566113	0.707	0.450672	0.19216	0.0598105	0.347165	3.42463	0.625449	0.0476109	0.306019	0.451784	0.601	0.703871	0.255706	0.0477701	0.883706	2.26306	0.498037	0.346755	0.608658	0.580007	0.207	0.306262	0.03611	0.0221409	0.357988
18	1	18	19-1164	GVA-H-19-1164-002	0.549	0.108224	0.0352964	0.256557	0.169508	1.82687	0.434293	-0.0262403	0.144194	0.247919	0.856	0.314717	0.163174	0.0472786	0.92659	1.34103	0.394548	0.397534	0.614284	0.564313	0.908	0.430656	0.236462	0.0214301	0.346698	3.56024	0.636018	0.0436781	0.303748	0.451593	0.807	1.18808	0.494201	0.0544566	0.952602	2.69854	0.547885	0.384261	0.667964	0.624484	0.244	0.502492	0.0599917	0.0264578	0.363145
19	1	19	19-1164	GVA-H-19-1164-003	0.418	0.040814	0.0097373	0.294334	0.0890117	0.987136	0.265901	-0.0518699	0.0745856	0.134885	0.67	0.181838	0.079042	0.152919	0.82007	1.01593	0.318897	0.284519	0.515275	0.485707	0.725	0.262683	0.123731	0.0590035	0.311387	3.15052	0.60598	0.0278417	0.269282	0.41746	0.617	0.981545	0.37594	0.0437756	1.15102	1.96899	0.47473	0.481782	0.688577	0.619096	0.295	0.945242	0.118922	0.0183198	0.382753
20	1	20	19-1164	GVA-H-19-1164-004	0.61	0.138436	0.0478036	0.232992	0.174825	2.04814	0.467794	-0.0165101	0.148988	0.257295	0.816	0.430217	0.209102	0.0615678	0.981198	1.39945	0.403179	0.454492	0.633244	0.57649	0.922	0.47865	0.254102	0.0176848	0.356203	3.91916	0.658263	0.0492939	0.3139	0.462438	0.798	0.606032	0.266014	0.043751	1.04286	2.25446	0.513386	0.453487	0.691424	0.623033	0.295	0.484155	0.0557819	0.0258465	0.377335
21	1	21	19-1164	GVA-H-19-1164-005	0.649	0.121592	0.043432	0.260969	0.170169	1.63247	0.407703	-0.0210035	0.145064	0.244787	0.865	0.41468	0.187415	0.0600067	0.980415	1.10605	0.343529	0.430698	0.629203	0.573275	0.936	0.479307	0.269505	0.0166194	0.353591	3.45125	0.629721	0.0486573	0.310988	0.458707	0.65	0.945656	0.337048	0.0664935	0.965705	2.27068	0.502264	0.384224	0.651961	0.602723	0.364	0.395013	0.0462924	0.0242374	0.351204
22	1	22	19-1164	GVA-H-19-1164-006	0.573	0.0857045	0.0256619	0.296016	0.118952	1.35206	0.341317	-0.0394769	0.100837	0.176127	0.773	0.319905	0.146824	0.144057	0.747176	1.06397	0.329324	0.357055	0.568427	0.525864	0.817	0.359428	0.182785	0.0664024	0.319075	3.43059	0.624941	0.033776	0.277926	0.425036	0.862	1.07934	0.451786	0.0568254	1.04739	2.13054	0.492792	0.453853	0.666497	0.601887	0.419	0.730522	0.113331	0.0220918	0.383588
23	1	23	19-1164	GVA-H-19-1164-007	0.623	0.085285	0.0270642	0.272882	0.126651	1.33022	0.351623	-0.0358563	0.106406	0.187527	0.706	0.213719	0.0711263	0.137913	0.879533	0.869489	0.28642	0.277909	0.511472	0.486473	0.891	0.348206	0.160927	0.072734	0.302617	2.95316	0.590756	0.022948	0.259962	0.404562	0.804	0.623599	0.217402	0.0589575	0.857447	2.11062	0.486537	0.296568	0.578998	0.555926	0.303	0.571739	0.0908462	0.024297	0.352707
24	1	24	19-1164	GVA-H-19-1164-008	0.464	0.0422205	0.00914878	0.289405	0.081165	1.00828	0.272336	-0.0503275	0.0676621	0.124803	0.6	0.141861	0.0543242	0.154742	0.90624	0.832823	0.276389	0.287139	0.514412	0.48777	0.762	0.270006	0.13018	0.116237	0.295947	2.92618	0.581871	0.0213193	0.25434	0.39905	0.705	1.06593	0.396421	0.0663982	0.800607	2.08006	0.487921	0.263885	0.563378	0.556727	0.165	0.354113	0.0319022	0.0251547	0.336764
25	1	25	19-1164	GVA-H-19-1164-009	0.577	0.0807285	0.0252853	0.286065	0.108781	1.23192	0.323725	-0.0429734	0.0915373	0.162818	0.711	0.153891	0.0624387	0.114344	1.03611	0.843356	0.285369	0.321848	0.537429	0.50213	0.858	0.266812	0.116405	0.0794485	0.315127	2.94433	0.589441	0.0287198	0.272449	0.416747	0.731	1.17605	0.439233	0.0472725	1.0255	1.76558	0.454171	0.424678	0.645923	0.583299	0.168	0.157557	0.0130991	0.0281096	0.376485
26	1	26	19-1164	GVA-H-19-1164-010	0.543	0.0339035	0.010048	0.270116	0.0830479	0.931896	0.274341	-0.0527794	0.0693064	0.126015	0.654	0.150203	0.055241	0.150712	1.62852	0.780513	0.264704	0.263849	0.495526	0.475146	0.834	0.257035	0.129365	0.0764722	0.302393	2.80603	0.578028	0.0231433	0.259854	0.40435	0.491	0.436702	0.10323	0.0672627	0.738306	1.77373	0.448996	0.203707	0.484003	0.498387	0.23	0.289342	0.0321245	0.0229442	0.343245
27	1	27	19-1164	GVA-H-19-1164-011	0.54	0.0526885	0.0124124	0.295194	0.108529	1.12944	0.304467	-0.0467368	0.0917449	0.158738	0.806	0.184754	0.073658	0.141478	1.19074	0.889322	0.290731	0.342595	0.556319	0.516612	0.811	0.259458	0.109525	0.0853466	0.319844	2.96988	0.590148	0.0310004	0.277701	0.421145	0.927	0.801286	0.356663	0.0509746	0.949315	1.58028	0.421783	0.368611	0.607748	0.560363	0.469	1.11797	0.186672	0.0183304	0.386254
28	1	28	19-1164	GVA-H-19-1164-012	0.631	0.0784165	0.0233417	0.255647	0.147627	1.74616	0.418201	-0.0265804	0.12563	0.216174	0.818	0.29379	0.123165	0.0499551	1.20657	1.3235	0.38703	0.440119	0.648871	0.592985	0.875	0.373946	0.177334	0.0249643	0.351185	3.76988	0.650198	0.0476709	0.309304	0.456116	0.845	1.2396	0.393997	0.0547818	1.06046	1.8632	0.460146	0.442889	0.65217	0.588631	0.392	0.904544	0.121266	0.019176	0.404523
29	1	29	19-1164	GVA-H-19-1164-013	0.758	0.146839	0.0549966	0.184546	0.19095	2.17082	0.498535	-0.0111087	0.163403	0.277705	0.844	0.356285	0.154468	0.0383558	1.30854	1.23829	0.37321	0.483515	0.675795	0.605302	0.928	0.625641	0.354806	0.0192753	0.362936	3.61562	0.639337	0.0494384	0.317973	0.463413	0.528	0.554501	0.15502	0.0687386	1.08757	1.70307	0.430596	0.427175	0.633746	0.569666	0.203	0.074498	0.00418248	0.0213101	0.374674
30	1	30	19-1164	GVA-H-19-1164-014	0.595	0.0999075	0.0369477	0.238073	0.174618	1.88651	0.451105	-0.0226115	0.149661	0.252558	0.759	0.460692	0.182195	0.0436236	1.09227	1.21396	0.367641	0.393938	0.626873	0.581257	0.784	0.533665	0.224956	0.0183876	0.345386	3.54166	0.634937	0.0445287	0.303802	0.454338	0.279	0.735227	0.0956388	0.0649853	0.910964	1.74458	0.439791	0.318558	0.589504	0.556253	0.352	0.501883	0.0733385	0.0182323	0.337198
31	1	31	19-1164	GVA-H-19-1164-015	0.435	0.0662125	0.0154497	0.29934	0.109342	1.14687	0.316937	-0.0588864	0.0932273	0.15952	0.74	0.191654	0.082591	0.0869459	1.14998	1.03065	0.331017	0.369553	0.564875	0.532951	0.749	0.286901	0.0915722	0.118225	0.32189	2.81314	0.573698	0.0299602	0.279611	0.420053	0.322	0.890506	0.187737	0.0721601	1.0284	1.35554	0.382612	0.340464	0.56986	0.531123	0.311	0.903816	0.125888	0.0198099	0.365558
1	2	32	19-1169	GVA-H-19-1169-001	0.259	0.0093435	0.000829979	0.259093	0.0364162	0.395847	0.113824	-0.0709117	0.0301599	0.0579816	0.461	0.0486635	0.0120902	0.368659	0.204815	0.275034	0.0526193	-0.0455549	0.211653	0.196303	0.574	0.0815375	0.0273083	0.301327	0.177309	1.66069	0.381485	-0.0261258	0.14937	0.242405	0.497	0.674886	0.208688	NA	NA	NA	NA	NA	NA	NA	0.208	0.666271	0.0742391	0.0192655	0.348836
2	2	33	19-1169	GVA-H-19-1169-002	0.328	0.0487855	0.0106042	0.337599	0.10556	1.22057	0.295744	-0.042993	0.090084	0.157883	0.829	0.307707	0.165481	0.0762681	0.899964	1.1723	0.353925	0.305103	0.551645	0.534167	0.854	0.392292	0.202157	0.0539585	0.348866	3.11694	0.602956	0.0428052	0.304813	0.448681	0.592	0.444376	0.15322	NA	NA	NA	NA	NA	NA	NA	0.168	0.422714	0.0265394	0.0164809	0.398061
3	2	34	19-1169	GVA-H-19-1169-003	0.273	0.035274	0.00606803	0.282374	0.0695773	0.838749	0.230052	-0.0554869	0.0580507	0.107372	0.826	0.271557	0.135873	0.21416	0.824435	1.26129	0.352396	0.28411	0.531836	0.502723	0.734	0.344255	0.163396	0.111758	0.282308	3.04297	0.591273	0.0212233	0.243562	0.389546	0.736	1.21444	0.535383	0.0538801	0.875881	2.44419	0.525299	0.329285	0.608357	0.579221	0.342	0.674864	0.0550008	0.0186139	0.399085
4	2	35	19-1169	GVA-H-19-1169-004	0.316	0.0403705	0.00581745	0.305215	0.120275	1.26146	0.321548	-0.0407063	0.101589	0.177859	0.86	0.290435	0.151327	0.0999832	0.871008	1.30007	0.379382	0.312199	0.548731	0.526838	0.984	0.380468	0.222928	0.0525624	0.327821	3.05789	0.599768	0.0342406	0.284098	0.435392	0.738	0.594318	0.232343	0.0641572	0.725968	3.01552	0.56269	0.219994	0.534996	0.556207	0.316	0.649019	0.108675	0.017562	0.366479
5	2	36	19-1169	GVA-H-19-1169-005	0.46	0.0686735	0.0175639	0.322855	0.10577	1.09328	0.283718	-0.046378	0.0897393	0.156529	0.789	0.379974	0.169491	0.0758903	0.84139	1.24029	0.370259	0.268127	0.514902	0.507823	0.849	0.438861	0.226401	0.0302038	0.316391	2.94597	0.59264	0.0297406	0.27316	0.427063	0.725	0.766808	0.278094	0.0695639	0.804604	2.52454	0.515253	0.261705	0.56737	0.563523	0.282	0.441653	0.0645767	0.0179845	0.354657
6	2	37	19-1169	GVA-H-19-1169-006	0.421	0.025812	0.00567733	0.30242	0.0461847	0.458984	0.121539	-0.0779297	0.03894	0.0686693	0.749	0.149792	0.0650165	0.36325	-1.05023	0.655574	0.173058	0.0253348	0.290915	0.29843	0.744	0.18703	0.0797575	0.166304	0.249278	2.34221	0.516817	0.00873196	0.212804	0.347966	0.552	0.522796	0.114873	0.0713808	0.878295	2.25668	0.498076	0.316722	0.595713	0.572878	0.253	0.288529	0.0349433	0.0174387	0.358084
7	2	38	19-1169	GVA-H-19-1169-007	0.412	0.056644	0.013573	0.352151	0.086897	0.92547	0.231752	-0.0546107	0.0740043	0.129424	0.837	0.27371	0.141363	0.145466	0.905607	1.00109	0.307685	0.250412	0.50256	0.496564	0.927	0.316306	0.180783	0.0497114	0.310831	2.7978	0.577687	0.0292919	0.26848	0.42144	0.747	0.755322	0.288122	0.059414	0.925573	2.33434	0.506335	0.335601	0.591142	0.56701	0.333	0.473116	0.0634886	0.0192681	0.358152
8	2	39	19-1169	GVA-H-19-1169-008	0.549	0.092561	0.0321595	0.308958	0.119082	1.19388	0.311024	-0.0397079	0.099594	0.179159	0.975	0.309158	0.183744	0.104065	0.776362	0.947413	0.308447	0.218515	0.477425	0.474706	0.96	0.359326	0.214928	0.0482116	0.299659	3.21116	0.610885	0.0260475	0.257687	0.413082	0.595	0.494711	0.184447	0.0514532	0.79895	2.3025	0.509758	0.260019	0.54964	0.543471	0.251	0.455617	0.0681703	0.0164969	0.333049
9	2	40	19-1169	GVA-H-19-1169-009	0.497	0.055215	0.0146866	0.327898	0.0849077	0.91346	0.238686	-0.0574392	0.0717417	0.126014	0.806	0.22783	0.115007	0.156113	0.790261	0.78842	0.264657	0.274188	0.517661	0.491412	0.844	0.290312	0.145582	0.0798127	0.299308	2.77764	0.573757	0.0251354	0.257571	0.407759	0.695	1.11559	0.458671	0.0886146	0.883109	2.39999	0.515767	0.328794	0.623164	0.598932	0.287	0.53283	0.0703827	0.0228419	0.351264
10	2	41	19-1169	GVA-H-19-1169-010	0.351	0.0209985	0.00469264	0.28296	0.0418093	0.478439	0.133011	-0.0734624	0.0349163	0.0643902	0.714	0.107939	0.0431975	0.303111	0.595313	0.463516	0.14363	0.107921	0.363871	0.344765	0.759	0.182466	0.0767388	0.169157	0.224976	2.27358	0.508198	0.00262704	0.191047	0.319331	0.624	0.393749	0.0911944	0.0823893	0.933746	1.77912	0.449324	0.375063	0.610396	0.562412	0.26	0.60267	0.0576124	0.0211791	0.354476
11	2	42	19-1169	GVA-H-19-1169-011	0.469	0.054802	0.0144888	0.333472	0.0919343	1.06064	0.260114	-0.0445937	0.0779932	0.136773	0.693	0.303146	0.128432	0.0882254	1.06113	0.926838	0.307579	0.350807	0.574277	0.536019	0.727	0.342976	0.152446	0.037805	0.32145	3.11511	0.603928	0.0339626	0.278647	0.430143	0.489	0.47295	0.0717809	0.0660254	0.901765	2.15085	0.490619	0.365596	0.619968	0.576051	0.183	0.28588	0.0317488	0.0156613	0.35632
12	2	43	19-1169	GVA-H-19-1169-012	0.478	0.0728035	0.0190227	0.333416	0.0993622	0.980314	0.25262	-0.0492222	0.0834109	0.14772	0.745	0.317487	0.140818	0.102734	1.02189	0.803791	0.276863	0.330262	0.560594	0.522661	0.81	0.35425	0.182972	0.0429278	0.326177	2.94705	0.591148	0.0338049	0.282627	0.434072	0.606	0.644949	0.207152	0.0631229	0.830644	2.04824	0.479141	0.313018	0.57696	0.548947	0.235	0.395595	0.0415019	0.021261	0.349513
13	2	44	19-1169	GVA-H-19-1169-013	0.458	0.063772	0.0168296	0.325892	0.0882683	1.00873	0.255567	-0.0482668	0.0745474	0.131699	0.666	0.224588	0.101928	0.0909137	0.959237	0.951938	0.311401	0.311968	0.558877	0.531186	0.703	0.299495	0.131175	0.0301376	0.316299	3.02504	0.598181	0.0307301	0.273269	0.42596	0.524	1.07406	0.338582	0.0553737	0.932163	2.03338	0.483806	0.396409	0.641662	0.587778	0.167	0.405354	0.0177702	0.0152576	0.378525
14	2	45	19-1169	GVA-H-19-1169-014	0.503	0.07478	0.0234736	0.323266	0.09832	1.11067	0.278804	-0.041733	0.0834439	0.146818	0.734	0.270447	0.119647	0.125704	0.943448	0.872093	0.293706	0.358803	0.571614	0.52683	0.766	0.30813	0.151701	0.0700272	0.318525	3.03625	0.595618	0.0332221	0.27671	0.425075	0.597	1.14844	0.42725	0.0491178	0.959001	1.89779	0.470181	0.424551	0.645514	0.585373	0.272	0.543966	0.0525209	0.0229603	0.3716
15	2	46	19-1169	GVA-H-19-1169-015	0.549	0.128982	0.0441167	0.27057	0.169388	1.63211	0.401779	-0.0217024	0.143606	0.245423	0.876	0.386319	0.208332	0.0591373	0.973965	1.05418	0.33389	0.391334	0.60535	0.558802	0.926	0.493403	0.267261	0.0278359	0.331607	3.19277	0.610103	0.0373549	0.287692	0.439113	0.902	0.786052	0.350042	0.0609518	0.86293	2.01656	0.478616	0.32863	0.597144	0.561973	0.265	0.470692	0.0578611	0.0200857	0.361846
16	2	47	TJ's CBD	TJ's CBD 2	0.025	0.0052095	4.62e-05	0.238448	0.0178663	0.217999	0.0580916	-0.0917597	0.0153506	0.0271909	0.352	0.100975	0.0185303	0.353517	0.276465	0.186111	0.0354132	-0.0595493	0.222599	0.215846	0.509	0.107311	0.0297447	0.202941	0.210763	1.58113	0.417576	-0.0125558	0.176259	0.294615	0.354	0.714332	0.152299	0.0829988	0.882165	1.82406	0.448067	0.310097	0.58571	0.559969	0.063	0.0888775	0.00166483	0.0179176	0.350417
17	2	48	19-1153	GVA-H-19-1153-001	0.449	0.0299155	0.00766779	0.301193	0.0600489	0.62517	0.171759	-0.0700019	0.0498599	0.089845	0.793	0.130335	0.0550599	0.25866	0.557945	0.691929	0.221202	0.0881892	0.358866	0.36037	0.759	0.162845	0.0715171	0.170945	0.239531	2.49871	0.532123	0.00625222	0.203231	0.333335	0.681	0.927026	0.372223	0.0557992	0.769082	2.70047	0.55197	0.240376	0.554539	0.557758	0.192	0.384238	0.0276361	0.0284999	0.318083
18	2	49	19-1153	GVA-H-19-1153-002	0.371	0.0521315	0.00925397	0.294242	0.0689725	0.769419	0.216429	-0.0563109	0.0571608	0.105828	0.725	0.226401	0.0843725	0.17855	0.715193	0.873057	0.285882	0.166034	0.433217	0.425401	0.91	0.247393	0.126579	0.0857844	0.277751	2.59606	0.555522	0.0115276	0.235166	0.380115	0.823	0.76075	0.34462	0.0731274	1.00992	2.4314	0.515863	0.356466	0.627055	0.589309	0.269	0.670157	0.0627591	0.025687	0.345744
19	2	50	19-1153	GVA-H-19-1153-003	0.488	0.040897	0.0122205	0.317104	0.0777406	0.871705	0.227555	-0.0579134	0.0649224	0.115996	0.881	0.215296	0.111566	0.172702	0.743432	1.05633	0.326901	0.203019	0.458717	0.451401	0.873	0.295546	0.154344	0.0970361	0.280483	3.17852	0.602801	0.021663	0.241304	0.389485	0.824	0.860486	0.443715	0.0501433	0.920087	2.92541	0.56603	0.34394	0.627836	0.600143	0.282	0.514879	0.045479	0.0232308	0.349787
20	2	51	19-1153	GVA-H-19-1153-004	0.322	0.082897	0.017654	0.282132	0.119425	1.35796	0.353141	-0.039005	0.0988632	0.181457	0.852	0.365114	0.172473	0.0512585	0.882487	1.20919	0.365962	0.304385	0.555886	0.527417	0.816	0.451184	0.235998	0.0296518	0.311982	3.23012	0.612857	0.0255072	0.267765	0.419804	0.653	1.07698	0.402744	0.070541	0.985969	NA	0.513559	0.393639	0.653467	0.600991	0.244	0.591165	0.0502595	0.0205527	0.359675
21	2	52	19-1153	GVA-H-19-1153-005	0.364	0.05633	0.0127501	0.292012	0.0863989	0.828869	0.24211	-0.055904	0.0710546	0.130514	0.529	0.378408	0.116444	0.132842	0.716364	0.648963	0.233853	0.142065	0.415733	0.414707	0.775	0.406869	0.156037	0.0939221	0.273128	2.45975	0.544234	0.00657009	0.230154	0.374765	0.467	0.58385	0.131907	0.0767206	0.968495	NA	0.495583	0.383984	0.638286	0.589025	0.047	0.021225	0.000599855	0.0256583	0.334448
22	2	53	19-1153	GVA-H-19-1153-006	0.312	0.0783925	0.0122156	0.290168	0.0865869	0.857042	0.252578	-0.0502761	0.0713424	0.132514	0.689	0.32086	0.112233	0.106083	0.817897	0.84004	0.279656	0.219738	0.487349	0.478658	0.886	0.375258	0.180422	0.0569695	0.281877	2.47822	0.545985	0.0138634	0.23933	0.387863	0.252	0.397065	0.0439584	0.0700617	0.866469	NA	0.471525	0.323952	0.602012	0.57271	0.109	0.092283	0.00407485	0.0209547	0.344421
23	2	54	19-1153	GVA-H-19-1153-007	0.425	0.080914	0.018968	0.292363	0.110719	1.203	0.320379	-0.0414534	0.0924873	0.165508	0.702	0.273491	0.113638	0.0867662	0.871136	1.00413	0.321317	0.246015	0.499074	0.48768	0.852	0.33337	0.165792	0.0993152	0.281744	2.98016	0.588137	0.0214724	0.242138	0.383855	0.695	0.70107	0.200459	0.0634799	0.971955	2.34521	0.511336	0.387405	0.626835	0.579691	0.174	0.172112	0.0150625	0.0215283	0.368881
24	2	55	19-1153	GVA-H-19-1153-008	0.417	0.040099	0.0100337	0.29362	0.0697722	0.829203	0.229362	-0.0564657	0.0579623	0.106749	0.753	0.179865	0.0766395	0.22498	0.890039	0.911754	0.275998	0.213905	0.460882	0.446242	0.917	0.241823	0.140034	0.129041	0.269241	2.58378	0.547281	0.0107137	0.228578	0.369601	0.826	0.962782	0.426315	0.0875011	0.95158	2.29387	0.500424	0.353683	0.612078	0.573224	0.149	0.328494	0.0186252	0.0251468	0.355353
25	2	56	19-1153	GVA-H-19-1153-009	0.676	0.059706	0.0205172	0.295545	0.0945083	1.0522	0.286429	-0.0528575	0.0784242	0.143921	0.806	0.14353	0.0620477	0.168627	0.892079	0.848033	0.276256	0.22896	0.491027	0.472008	1.023	0.262432	0.142407	0.142626	0.267598	2.63689	0.549844	0.011468	0.228046	0.36971	0.758	1.08295	0.432699	0.0768153	0.804	2.29866	0.506738	0.259524	0.549962	0.542821	0.114	0.083565	0.00337897	0.0193007	0.321818
26	2	57	19-1153	GVA-H-19-1153-010	0.378	0.081197	0.0190608	0.28453	0.110069	1.19722	0.319135	-0.0477993	0.0914078	0.166716	0.639	0.42456	0.149732	0.0515659	0.938506	1.26776	0.373181	0.261981	0.53007	0.519966	0.941	0.487484	0.259487	0.0177025	0.314817	3.65548	0.640668	0.0302262	0.272706	0.427178	0.775	0.648281	0.168051	0.0501219	0.823234	2.71042	0.55095	0.296589	0.584584	0.570884	0.178	0.340178	0.0164443	0.0207177	0.331401
27	2	58	19-1153	GVA-H-19-1153-011	0.746	0.060262	0.02311	0.286735	0.105141	1.25091	0.324385	-0.0464082	0.0873226	0.158682	0.952	0.289481	0.147539	0.121239	1.079	1.11803	0.339596	0.278824	0.541184	0.51921	1.22	0.329668	0.220147	0.0866146	0.308745	3.28767	0.61231	0.0285085	0.26694	0.414775	0.894	0.495769	0.251267	0.0852467	0.939605	2.04825	0.481196	0.350589	0.60398	0.561504	0.267	0.633497	0.0807357	0.0373005	0.331835
28	2	59	19-1153	GVA-H-19-1153-012	0.682	0.0822075	0.0302	0.25516	0.148032	1.65572	0.407415	-0.031594	0.123582	0.218818	0.941	0.362919	0.182648	0.0933471	1.61111	1.07428	0.335659	0.322477	0.559378	0.526652	1.327	0.482603	0.298169	0.0652525	0.30889	3.14925	0.605173	0.0250192	0.26484	0.413435	0.783	0.296538	0.110502	0.0769078	0.891383	2.08803	0.483724	0.294236	0.569159	0.548183	0.135	0.15896	0.00733829	0.026178	0.312502
29	2	60	19-1153	GVA-H-19-1153-013	0.715	0.152861	0.0505903	0.22228	0.168266	1.94615	0.462628	-0.0222753	0.142062	0.250639	1.05	0.464656	0.270861	0.0315055	1.11824	1.40162	0.400805	0.370473	0.617392	0.580475	1.221	0.498763	0.347941	0.0180893	0.358196	3.40418	0.625163	0.0469126	0.313079	0.461027	0.495	0.56899	0.167621	0.0754032	1.03518	1.97561	0.459602	0.393808	0.62192	0.567938	0.113	0.073719	0.00372272	0.0260527	0.355607
30	2	61	19-1153	GVA-H-19-1153-014	0.452	0.118238	0.026159	0.245246	0.150796	1.62206	0.409206	-0.0333504	0.126324	0.22313	0.823	0.348071	0.166489	0.0640879	1.1535	1.2866	0.382244	0.343832	0.575386	0.544814	1.015	0.482346	0.241578	0.0223468	0.348625	3.60175	0.63944	0.0425376	0.304249	0.453041	0.62	0.861811	0.284779	0.0727182	1.00199	2.1954	0.489821	0.380939	0.630892	0.579831	0.304	0.577986	0.0640615	0.0230618	0.370148
31	2	62	19-1153	GVA-H-19-1153-015	0.19	0.0466725	0.00481993	0.330885	0.131719	1.48841	0.353421	-0.0444463	0.112592	0.190828	0.553	0.273855	0.0751814	0.0817543	0.951777	1.35963	0.394292	0.295185	0.571213	0.552053	0.746	0.434787	0.187391	0.0335614	0.308702	3.58946	0.637405	0.0279599	0.267499	0.421003	0.649	0.553603	0.138994	0.0620835	0.964149	2.21122	0.503126	0.369187	0.635468	0.594931	0.201	0.168297	0.0153352	0.0166972	0.35885
1	3	63	20-1087	GVA-H-20-1087-001	0.186	0.0247365	0.0024917	0.293917	0.0548377	0.600369	0.165719	-0.0715786	0.0455215	0.085974	0.517	0.15174	0.0470926	0.248288	0.635041	0.844602	0.263864	0.149857	0.415393	0.42288	0.6	0.204163	0.0694738	0.166927	0.256965	2.34301	0.518408	0.00242838	0.218277	0.354838	0.454	0.735126	0.185095	0.0586283	0.929192	1.51183	0.398705	0.33973	0.572756	0.547581	0.102	0.342434	0.0136262	0.0252598	0.333233
2	3	64	20-1087	GVA-H-20-1087-002	0.377	0.0402175	0.00907084	0.301348	0.0749884	0.739886	0.20607	-0.0613939	0.0618056	0.115108	0.741	0.240513	0.119316	0.123275	0.71865	1.32255	0.378473	0.198824	0.464446	0.477141	0.749	0.300535	0.14239	0.0899684	0.29463	2.69875	0.563998	0.0177964	0.250694	0.397524	0.526	0.981605	0.295686	0.04415	1.05841	NA	0.415399	0.449466	0.63275	0.575585	0.122	0.133986	0.00507794	0.0283865	0.360653
3	3	65	20-1087	GVA-H-20-1087-003	0.483	0.076694	0.0241724	0.340885	0.101937	1.2082	0.277204	-0.045126	0.0865457	0.153443	0.751	0.345385	0.169323	0.0713782	0.857503	1.7303	0.450001	0.319769	0.570377	0.551029	0.821	0.39513	0.206408	0.0486377	0.317312	3.26884	0.615642	0.0305394	0.273653	0.423994	0.668	0.648749	0.231913	0.0302921	1.04485	NA	0.526558	0.490317	0.695224	0.623842	0.278	0.714044	0.0700253	0.0223845	0.36361
4	3	66	20-1087	GVA-H-20-1087-004	0.314	0.0340465	0.00601092	0.347047	0.074575	0.751029	0.188138	-0.0632681	0.0629901	0.111607	0.716	0.261617	0.113069	0.142519	0.939022	1.31582	0.374089	0.329882	0.562359	0.526612	0.674	0.31818	0.137553	0.125887	0.278358	2.85458	0.573238	0.0175893	0.237976	0.385775	0.536	0.746091	0.135878	0.0616061	1.01667	2.83833	0.557463	0.491524	0.695653	0.628069	0.175	0.629619	0.0280337	0.028291	0.368554
5	3	67	20-1087	GVA-H-20-1087-005	0.338	0.072959	0.0177804	0.354812	0.0867588	0.779777	0.193782	-0.0559399	0.0735177	0.128172	0.748	0.340106	0.13868	0.0992413	0.936415	1.12437	0.346358	0.314104	0.558634	0.527097	0.753	0.418164	0.168303	0.0345936	0.308527	2.87858	0.585973	0.0274234	0.264343	0.415638	0.472	0.625007	0.0958269	0.104272	0.986176	3.73061	0.578755	0.424326	0.66413	0.616784	0.087	0.0550245	0.00148818	0.0319712	0.370449
6	3	68	20-1087	GVA-H-20-1087-006	0.304	0.0309845	0.00518441	0.316291	0.0516412	0.49596	0.120368	-0.0730753	0.0434826	0.0763048	0.523	0.207046	0.0749458	0.191599	0.771946	0.935114	0.293884	0.246008	0.489309	0.463663	0.627	0.270893	0.107105	0.114066	0.280965	2.76903	0.568093	0.0170902	0.240443	0.38918	0.549	1.02672	0.391345	0.0567428	0.924943	2.19842	0.502094	0.366268	0.621455	0.573634	0.252	0.469064	0.0619063	0.0201496	0.350368
7	3	69	20-1087	GVA-H-20-1087-007	0.332	0.028507	0.00553982	0.284374	0.0292973	0.240545	0.047056	-0.0759047	0.0248674	0.0424805	0.613	0.134948	0.0480276	0.340808	0.648954	0.634606	0.172363	0.0301329	0.29354	0.300538	0.658	0.150229	0.0546863	0.257039	0.191795	1.68138	0.413837	-0.0156122	0.158878	0.271812	0.403	0.81466	0.187596	0.208216	0.878595	2.48877	0.484862	0.32325	0.595464	0.580434	0.053	0.0301015	0.000536524	0.0348231	0.328863
8	3	70	20-1087	GVA-H-20-1087-008	0.388	0.057127	0.0137453	0.340704	0.0641846	0.578899	0.146173	-0.0670779	0.0541388	0.0947975	0.665	0.205908	0.0818094	0.133123	0.903974	0.777035	0.263443	0.228402	0.468028	0.458095	0.715	0.300809	0.125345	0.066368	0.260801	2.52203	0.550776	0.0118276	0.220944	0.371018	0.597	1.03482	0.357132	0.0635081	0.863618	1.58646	0.417923	0.268545	0.533267	0.518143	0.199	0.442109	0.0434416	0.022942	0.339686
9	3	71	20-1087	GVA-H-20-1087-009	0.301	0.0472265	0.00853976	0.328992	0.055482	0.481511	0.118111	-0.0673141	0.0467614	0.0814053	0.514	0.219582	0.0730104	0.141206	0.895938	0.844411	0.277562	0.209826	0.467038	0.462206	0.646	0.243213	0.094663	0.0923118	0.268142	2.52833	0.549252	0.0101842	0.226081	0.372713	0.49	0.836138	0.217073	0.121922	0.857492	1.93769	0.45814	0.315155	0.590811	0.578096	0.126	0.12157	0.00479585	0.021862	0.342147
10	3	72	20-1087	GVA-H-20-1087-010	0.376	0.040237	0.00954119	0.338708	0.0646345	0.600152	0.144524	-0.0617878	0.0547545	0.095284	0.597	0.208322	0.0745736	0.236297	0.818346	0.693128	0.228004	0.160318	0.41403	0.405499	0.673	0.22974	0.0877186	0.0948619	0.263981	2.66398	0.560298	0.0127715	0.224805	0.374421	0.563	1.00188	0.372269	0.0720979	0.891051	1.6441	0.43478	0.367716	0.637257	0.593944	0.205	0.499671	0.024598	0.0206163	0.337047
11	3	73	20-1087	GVA-H-20-1087-011	0.458	0.062033	0.015532	0.331292	0.0680213	0.618509	0.160866	-0.0571889	0.0570095	0.101682	0.707	0.204581	0.0815333	0.173918	0.707722	0.803012	0.260551	0.153625	0.423245	0.431114	0.76	0.233846	0.105068	0.114136	0.25567	2.3901	0.533842	0.00747687	0.21488	0.356984	0.541	0.88442	0.289801	0.109207	0.832783	1.98095	0.471808	0.318868	0.596908	0.579271	0.202	0.313076	0.0152333	0.0241635	0.356481
12	3	74	20-1087	GVA-H-20-1087-012	0.432	0.043743	0.0106228	0.335656	0.0629952	0.618269	0.147959	-0.0684391	0.0531756	0.0916524	0.642	0.1817	0.0750572	0.20739	0.689877	0.709593	0.236061	0.125743	0.389601	0.392785	0.699	0.192023	0.0866249	0.109487	0.252123	2.59689	0.552417	0.00752465	0.212888	0.356165	0.53	0.793273	0.231742	0.125248	0.823495	2.2351	0.498785	0.299941	0.573649	0.568251	0.047	0.054473	0.00068098	0.0260887	0.338516
13	3	75	20-1087	GVA-H-20-1087-013	0.42	0.041927	0.00928523	0.31033	0.0519047	0.563598	0.144018	-0.0702403	0.0437239	0.0763182	0.516	0.132056	0.0404095	0.303632	0.479871	0.68355	0.206455	0.0625078	0.320724	0.326665	0.716	0.145821	0.0601772	0.213237	0.208828	2.27037	0.495251	-0.00647591	0.174921	0.298539	0.515	0.779658	0.244166	0.140714	0.922323	2.0716	0.477991	0.359544	0.621327	0.583474	0.097	0.143756	0.00377469	0.0292879	0.342618
14	3	76	20-1087	GVA-H-20-1087-014	0.415	0.034358	0.00926945	0.334675	0.0735213	0.69944	0.182342	-0.0586368	0.0619373	0.109725	0.683	0.277408	0.115987	0.10912	0.842908	0.77011	0.265295	0.267981	0.519385	0.493434	0.736	0.28043	0.139667	0.0437219	0.283752	2.70974	0.570762	0.0178772	0.242169	0.393279	0.614	1.07639	0.388031	0.0756084	0.915243	1.70885	0.44358	0.378541	0.633212	0.583993	0.21	0.473423	0.0228065	0.0375925	0.347929
15	3	77	20-1087	GVA-H-20-1087-015	0.355	0.025079	0.00571249	0.347699	0.0690062	0.680601	0.162568	-0.0718209	0.0582837	0.100465	0.65	0.203741	0.0715719	0.144626	0.791557	1.12804	0.340257	0.279503	0.523806	0.501996	0.712	0.250603	0.101849	0.0782142	0.302038	3.05308	0.595709	0.0257458	0.259951	0.408376	0.582	1.03492	0.365379	0.0699714	0.934644	2.01004	0.484351	0.413967	0.65945	0.604631	0.217	0.361023	0.015821	0.0237967	0.35481
16	3	78	TJ's CBD	TJ's CBD 3	0.081	0.010448	0.000324663	0.247593	0.0147313	0.13611	0.0149671	-0.0882183	0.0131156	0.021087	0.441	0.110911	0.0302037	0.368722	0.184283	0.179239	0.0231225	-0.0843503	0.190212	0.185777	0.384	0.128635	0.0255606	0.266899	0.185573	1.35753	0.365785	-0.0198159	0.154453	0.260423	0.454	0.840295	0.242399	0.0880619	0.93292	1.44923	0.401871	0.34934	0.611336	0.574996	0.135	0.211101	0.0168911	0.0178211	0.345748
17	3	79	20-1117	GVA-H-20-1117-001	0.442	0.072818	0.0186856	0.357495	0.10055	0.972758	0.239916	-0.0578296	0.0854151	0.143845	0.689	0.152358	0.0711042	0.160195	0.82894	1.04487	0.323209	0.280911	0.50145	0.479454	0.703	0.204397	0.0865317	0.147205	0.273739	2.919	0.572202	0.017308	0.23365	0.371917	0.597	0.833649	0.269841	0.066179	0.877112	2.25151	0.501895	0.353923	0.623715	0.594228	0.21	0.858583	0.0867451	0.0363171	0.339958
18	3	80	20-1117	GVA-H-20-1117-002	0.384	0.0390975	0.00980619	0.350164	0.0735953	0.700226	0.173537	-0.0672464	0.0630538	0.107263	0.655	0.241862	0.102241	0.11906	0.828212	0.993163	0.318563	0.278334	0.523358	0.496226	0.726	0.300791	0.135651	0.0652607	0.294358	2.65077	0.563228	0.0207461	0.252115	0.399362	0.567	0.944724	0.298706	0.0587466	0.922658	2.2251	0.500999	0.367577	0.639813	0.602291	0.129	0.163284	0.00596669	0.0192416	0.362624
19	3	81	20-1117	GVA-H-20-1117-003	0.461	0.042283	0.0112976	0.36185	0.082129	0.774765	0.187205	-0.0738512	0.0697742	0.115899	0.752	0.248108	0.107577	0.12995	0.791762	0.971577	0.314905	0.214938	0.472109	0.459067	0.718	0.293613	0.11784	0.0868286	0.275185	2.89891	0.581801	0.0135904	0.232955	0.37962	0.58	0.873431	0.263752	0.0711449	1.02645	2.19036	0.496331	0.379706	0.619271	0.577352	0.105	0.104699	0.00160535	0.0255751	0.362998
20	3	82	20-1117	GVA-H-20-1117-004	0.356	0.043384	0.00758854	0.360013	0.0773377	0.777751	0.183334	-0.0636148	0.0659474	0.11325	0.581	0.266519	0.0962767	0.0802162	0.84852	1.11542	0.345342	0.307199	0.542386	0.518556	0.65	0.329643	0.122279	0.0670439	0.296975	2.88659	0.585324	0.0224676	0.254709	0.403304	0.647	1.07223	0.391895	0.0694218	0.99568	2.0333	0.484689	0.409688	0.671965	0.61827	0.205	0.473911	0.0298557	0.0163995	0.363058
21	3	83	20-1117	GVA-H-20-1117-005	0.44	0.059304	0.0160572	0.347962	0.102651	1.01978	0.255544	-0.0604442	0.086973	0.148615	0.691	0.333958	0.147263	0.096692	0.79916	1.14125	0.344839	0.261704	0.504722	0.49323	0.781	0.400232	0.184088	0.0429451	0.305929	3.31719	0.617727	0.0287548	0.263676	0.415447	0.633	0.933008	0.233064	0.0906156	1.00547	2.32409	0.501475	0.407938	0.650921	0.602502	0.194	0.467117	0.0231182	0.0239693	0.386091
22	3	84	20-1117	GVA-H-20-1117-006	0.362	0.051626	0.0104445	0.345657	0.0857309	0.897832	0.217577	-0.0574299	0.0724703	0.125727	0.654	0.278239	0.119727	0.0917151	0.824762	1.18461	0.353101	0.285934	0.548561	0.528991	0.704	0.340771	0.143218	0.0592076	0.30395	3.19818	0.608588	0.0297549	0.263731	0.414435	0.661	1.03425	0.446097	0.0543619	0.963517	1.95965	0.480046	0.390094	0.649163	0.597425	0.121	0.191662	0.0147146	0.0204628	0.362732
23	3	85	20-1117	GVA-H-20-1117-007	0.386	0.057687	0.0156499	0.351253	0.0979509	0.961984	0.23437	-0.0547675	0.0832531	0.140438	0.598	0.255751	0.0971689	0.104183	0.901544	0.947406	0.309055	0.31659	0.542016	0.50814	0.603	0.309587	0.111183	0.105365	0.310189	3.00592	0.588367	0.0270684	0.268006	0.414354	0.622	0.927998	0.328597	0.0567208	1.01567	1.65529	0.436755	0.415385	0.647001	0.589706	0.217	0.541821	0.02709	0.018867	0.362321
24	3	86	20-1117	GVA-H-20-1117-008	0.3	0.0237365	0.00384916	0.313174	0.0554218	0.562245	0.140277	-0.0688217	0.0468149	0.0806782	0.603	0.176635	0.0675259	0.236221	1.27385	0.801571	0.252612	0.197064	0.443313	0.431384	0.639	0.237598	0.0940036	0.140056	0.275639	2.70468	0.558642	0.019245	0.236767	0.377396	0.726	0.995121	0.376129	0.0706897	1.01305	1.84482	0.455428	0.401267	0.643115	0.591574	0.222	0.510791	0.0328709	0.0224092	0.351423
25	3	87	20-1117	GVA-H-20-1117-009	0.397	0.0266275	0.00603118	0.325505	0.0631442	0.631421	0.164149	-0.0656155	0.0530894	0.0949161	0.656	0.21647	0.0950472	0.135751	0.925871	0.858222	0.284019	0.227881	0.477533	0.468511	0.819	0.271207	0.131445	0.081991	0.288252	2.85267	0.580266	0.0205074	0.247078	0.393307	0.665	0.990747	0.426297	0.0889519	0.871799	2.60139	0.534832	0.306665	0.592933	0.582603	0.221	0.358295	0.0176931	0.0267279	0.335565
26	3	88	20-1117	GVA-H-20-1117-010	0.392	0.051654	0.0104628	0.320922	0.0764458	0.803773	0.211806	-0.057501	0.0640802	0.113551	0.656	0.237725	0.0895254	0.127086	1.03863	0.951524	0.306501	0.308321	0.546433	0.515081	0.525	0.287508	0.0837997	0.0568355	0.32151	3.13628	0.60442	0.033891	0.279116	0.429455	0.586	0.375202	0.0838781	0.0632036	1.09588	1.77009	0.451177	0.452982	0.653123	0.587787	0.059	0.112923	0.00196888	0.0246912	0.375279
27	3	89	20-1117	GVA-H-20-1117-011	0.399	0.0424535	0.0102979	0.324115	0.0846602	0.815511	0.217367	-0.0600628	0.0714073	0.123102	0.67	0.268041	0.0939939	0.0914819	1.25145	0.896719	0.296174	0.388748	0.60237	0.553562	0.657	0.356175	0.125683	0.0453781	0.332916	3.00029	0.594968	0.0389069	0.28967	0.438887	0.749	0.663625	0.167786	0.0622222	1.05412	1.74634	0.445181	0.436161	0.651721	0.589265	0.118	0.062132	0.00423602	0.0177166	0.371012
28	3	90	20-1117	GVA-H-20-1117-012	0.426	0.0544935	0.0114402	0.325437	0.0866905	0.83425	0.22502	-0.0611981	0.0735004	0.127006	0.708	0.298334	0.142141	0.100508	1.15449	0.767197	0.265825	0.329596	0.557238	0.5223	0.734	0.328389	0.143353	0.0491085	0.322646	2.77859	0.576895	0.0326871	0.279929	0.428591	0.682	0.569876	0.138562	0.0771639	1.10643	1.68894	0.428967	0.438975	0.658318	0.594561	0.235	0.531519	0.0310688	0.0206412	0.352385
29	3	91	20-1117	GVA-H-20-1117-013	0.459	0.049554	0.0107525	0.314883	0.0898701	0.877252	0.233395	-0.0543233	0.0759203	0.130197	0.694	0.280582	0.122969	0.0910858	1.08046	0.936698	0.306762	0.347818	0.564968	0.531171	0.712	0.325372	0.125936	0.0671022	0.32615	2.85756	0.582889	0.0335702	0.283079	0.428718	0.523	0.526622	0.106963	0.077104	1.25289	1.38175	0.386431	0.468135	0.6508	0.578415	0.267	0.570919	0.0649244	0.0180675	0.371084
30	3	92	20-1117	GVA-H-20-1117-014	0.75	0.085561	0.0429538	0.3193	0.175007	1.66794	0.382134	-0.029749	0.149394	0.242854	1.015	0.380919	0.202473	0.0639202	0.996514	1.57386	0.426446	0.363173	0.597298	0.571836	1.049	0.515134	0.297175	0.0545897	0.359783	3.53528	0.633254	0.0491464	0.315426	0.458223	1.121	1.22041	0.643775	0.0811762	1.04484	2.22714	0.483991	0.395435	0.635544	0.592241	0.146	0.126902	0.00620104	0.022858	0.358772
31	3	93	20-1117	GVA-H-20-1117-015	0.337	0.058377	0.0092391	0.309145	0.0770685	0.959748	0.245542	-0.0715799	0.0653634	0.114777	0.597	0.15906	0.0565075	0.102921	0.495251	1.05542	0.337382	0.305844	0.540497	0.520097	0.68	0.288128	0.106756	0.124735	0.314614	2.82239	0.571262	0.0280569	0.274355	0.414442	0.351	0.112442	0.0198057	0.0356525	1.08686	1.67134	0.44003	0.439536	0.67443	0.610014	0.047	0.105546	0.0019301	0.020277	0.354885
1	4	94	20-1028	GVA-H-20-1028-001	0.054	0.0004825	2.68e-06	0.262665	0.0482856	0.445114	0.139441	-0.0737971	0.039158	0.0750144	0.261	0.032214	0.00345498	0.337003	0.524689	0.373572	0.112242	0.0646939	0.310025	0.30231	0.468	0.114726	0.0277335	0.265948	0.192247	1.59181	0.404342	-0.0185862	0.161019	0.271457	0.634	0.616015	0.221188	0.0972102	0.508395	0.964995	0.315259	0.0810106	0.350164	0.413898	0.27	0.519893	0.0725434	0.0765551	0.263922
2	4	95	20-1028	GVA-H-20-1028-002	0.299	0.0387815	0.00523811	0.303412	0.0635028	0.64151	0.18344	-0.0632798	0.0526019	0.0990412	0.708	0.16779	0.0741407	0.243955	0.692491	0.774083	0.251514	0.161184	0.416528	0.415956	0.745	0.204805	0.0980906	0.103369	0.261135	2.45762	0.540874	0.010316	0.221142	0.363973	0.514	0.913351	0.299651	0.0552142	0.928438	1.47593	0.385527	0.348007	0.603056	0.574255	0.077	0.315534	0.0095293	0.0217569	0.355129
3	4	96	20-1028	GVA-H-20-1028-003	0.289	0.0065325	0.000863276	0.287336	0.0492752	0.410068	0.12639	-0.064442	0.0406961	0.075894	0.641	0.103969	0.0298548	0.301375	0.60818	0.557666	0.182605	0.131143	0.380143	0.3643	0.753	0.150663	0.0642368	0.229694	0.231925	1.83043	0.446917	-0.00533171	0.195461	0.321231	0.617	1.01293	0.392437	0.0668991	0.890931	1.33917	0.363516	0.325593	0.590919	0.561742	0.208	0.334571	0.0322315	0.0222142	0.376812
4	4	97	20-1028	GVA-H-20-1028-004	0.503	0.0676445	0.0187949	0.329543	0.0874727	0.854835	0.227405	-0.0486842	0.0728541	0.130134	0.703	0.25681	0.105874	0.195781	0.846467	1.00108	0.313249	0.279154	0.526007	0.492102	0.82	0.338977	0.162715	0.0737585	0.280018	2.84285	0.577957	0.0193144	0.238472	0.388981	0.633	1.12671	0.445707	0.0476113	0.898044	2.55415	0.537505	0.404613	0.660849	0.618684	0.211	0.350794	0.0363492	0.0241381	0.377147
5	4	98	20-1028	GVA-H-20-1028-005	0.43	0.0737745	0.0185897	0.348396	0.0843221	0.914559	0.226789	-0.0497915	0.0714395	0.126338	0.552	0.220497	0.0718518	0.180306	0.770449	1.13597	0.341151	0.260847	0.517039	0.496598	0.771	0.329615	0.133052	0.0658142	0.282981	2.85772	0.581823	0.0196552	0.242564	0.391818	0.678	1.01758	0.432551	0.0394702	0.935782	2.47097	0.53142	0.432005	0.65664	0.607288	0.263	0.717295	0.0608856	0.0194401	0.378512
6	4	99	20-1028	GVA-H-20-1028-006	0.364	0.0421375	0.00939089	0.312251	0.0436515	0.404466	0.0995267	-0.0642846	0.036709	0.0661012	0.494	0.192317	0.0576323	0.299592	0.789522	0.806174	0.249254	0.266951	0.497524	0.452081	0.872	0.223449	0.112643	0.198391	0.237171	2.29168	0.507928	0.0085937	0.202066	0.335041	0.671	0.985029	0.430385	0.0300439	0.874736	2.39728	0.530974	0.374376	0.629456	0.588163	0.198	0.397974	0.0419419	0.0157993	0.379798
7	4	100	20-1028	GVA-H-20-1028-007	0.381	0.0446135	0.0103203	0.307948	0.0431795	0.443191	0.113696	-0.0662866	0.0357528	0.0659246	0.754	0.138055	0.0608384	0.299879	0.436734	0.63174	0.18921	0.00669056	0.289304	0.305316	0.852	0.161163	0.070459	0.16073	0.232176	2.31403	0.511363	-0.0007818	0.193475	0.325356	0.526	0.541129	0.140383	0.0562162	0.878329	NA	0.460346	0.3119	0.534285	0.508017	0.119	0.126342	0.00587392	0.0275436	0.331429
8	4	101	20-1028	GVA-H-20-1028-008	0.376	0.036106	0.00813462	0.33663	0.0832298	0.866931	0.232773	-0.04529	0.0697419	0.128476	0.659	0.193762	0.0825627	0.216297	0.757336	0.890321	0.284626	0.239858	0.482586	0.460386	0.805	0.231956	0.104035	0.107235	0.261555	2.59722	0.553853	0.0155712	0.223559	0.371752	0.689	0.969168	0.410486	0.0572935	0.976998	1.69563	0.401341	0.404289	0.63072	0.585042	0.259	0.666176	0.0489986	0.0192591	0.380482
9	4	102	20-1028	GVA-H-20-1028-009	0.538	0.06447	0.0189011	0.326538	0.0941566	0.855056	0.233963	-0.0442251	0.0782771	0.141999	0.827	0.205921	0.0906919	0.184183	0.800995	0.887643	0.286062	0.228462	0.489289	0.465272	0.939	0.267082	0.119249	0.103955	0.265598	2.69405	0.563267	0.0163981	0.225986	0.37199	0.762	0.972175	0.413681	0.0588926	0.87507	1.52986	0.392588	0.339373	0.589826	0.565884	0.348	0.762305	0.0931124	0.0199491	0.396651
10	4	103	20-1028	GVA-H-20-1028-010	0.634	0.0931635	0.0337201	0.339941	0.0967627	1.1311	0.279837	-0.0401073	0.0817278	0.149204	0.835	0.244819	0.116584	0.153383	0.80672	1.37143	0.38455	0.280473	0.538407	0.520836	0.986	0.311989	0.147559	0.0726908	0.279695	3.18578	0.605734	0.0226263	0.239386	0.391099	0.758	1.06318	0.486847	0.0454477	0.92599	1.56823	0.39863	0.388066	0.61337	0.577371	0.392	1.27438	0.245034	0.0177965	0.388866
11	4	104	20-1028	GVA-H-20-1028-011	0.462	0.0326715	0.00907868	0.331815	0.060737	0.501538	0.133463	-0.0653161	0.050282	0.0898643	0.38	0.116013	0.0235378	0.36182	0.606222	0.456321	0.135568	0.102583	0.35793	0.327622	0.587	0.181366	0.0596667	0.23327	0.202062	1.79868	0.442235	-0.00339402	0.169293	0.286956	0.596	0.985754	0.341178	0.0684969	0.698105	1.61594	0.404183	0.196521	0.507759	0.530979	0.173	0.225858	0.0192315	0.0232297	0.322255
12	4	105	20-1028	GVA-H-20-1028-012	0.468	0.0565185	0.0144477	0.339209	0.0822929	0.668682	0.184499	-0.0553723	0.068707	0.120678	0.68	0.188979	0.0789376	0.270977	0.63873	0.669055	0.217533	0.127514	0.396214	0.392937	0.854	0.261189	0.115396	0.134902	0.253277	2.31786	0.523093	0.012655	0.214677	0.3554	0.662	0.970911	0.388127	0.0572577	0.895632	1.27722	0.34947	0.322159	0.571811	0.548952	0.2	0.397327	0.0154047	0.0231577	0.358158
13	4	106	20-1028	GVA-H-20-1028-013	0.379	0.0433085	0.00752155	0.352058	0.0713452	0.679873	0.180137	-0.0600185	0.059856	0.106721	0.621	0.192598	0.0726353	0.177872	0.813807	0.732205	0.252655	0.26162	0.50593	0.473898	0.84	0.262213	0.13319	0.12926	0.258514	2.16628	0.508204	0.010794	0.219188	0.361808	0.772	1.02557	0.462829	0.0454663	0.889811	1.27306	0.356716	0.352038	0.602088	0.567776	0.302	0.678907	0.0681835	0.0206084	0.381423
14	4	107	20-1028	GVA-H-20-1028-014	0.334	0.0611505	0.0121746	0.332699	0.0854546	0.69879	0.195032	-0.0637774	0.0707782	0.125803	0.668	0.206739	0.0874058	0.245099	0.700651	0.573561	0.194842	0.196379	0.430338	0.401105	0.781	0.305708	0.120359	0.06026	0.311215	2.53649	0.55317	0.0264705	0.266732	0.416084	0.589	1.08971	0.420235	0.0465757	0.750014	1.47598	0.393018	0.233691	0.522907	0.528668	0.185	0.392504	0.0406573	0.0189872	0.336863
15	4	108	20-1028	GVA-H-20-1028-015	0.365	0.0298615	0.0051921	0.339494	0.0716373	0.574153	0.154509	-0.0694599	0.0593451	0.104178	0.7	0.0864935	0.0324848	0.313104	0.583623	0.507888	0.155634	0.114233	0.366516	0.344736	0.813	0.157589	0.0640323	0.246239	0.227045	1.95129	0.453131	-0.00258226	0.190729	0.309775	0.61	0.854969	0.300729	0.206687	0.628598	1.35763	0.358158	0.145614	0.444766	0.480618	0.284	0.643492	0.0900407	0.0764976	0.262238
16	4	109	TJ's CBD	TJ's CBD 4	0.06	0.0071955	0.000168875	0.243387	0.00682175	0.102719	-0.00231555	-0.0889607	0.00687765	0.00992761	0.285	0.080171	0.0136644	0.393768	0.0358607	-0.0513348	-0.0887246	-0.199105	0.0800461	0.0554306	0.382	0.08746	0.0183094	0.30815	0.143711	1.05716	0.293154	-0.0335748	0.118442	0.202846	0.382	0.671173	0.151487	0.0523913	0.863942	0.980205	0.309601	0.285472	0.552503	0.532259	0.158	0.720677	0.0548713	0.0186964	0.351505
17	4	110	20-1063	GVA-H-20-1063-001	0.284	0.0065315	0.000980939	0.21962	0.00423973	0.0437307	-0.0190228	-0.0914894	0.00482208	0.00481031	0.386	0.045603	0.00859181	0.383607	-0.0589054	-0.0501622	-0.11009	-0.234341	0.028295	-0.00629767	0.393	0.0480695	0.0098196	0.319839	0.0983802	0.899952	0.226314	-0.0467504	0.0812356	0.141854	0.26	0.31124	0.0510411	0.126507	0.894289	0.766159	0.257548	0.306423	0.546352	0.506639	0.049	0.20501	0.0043178	0.0582389	0.344881
18	4	111	20-1063	GVA-H-20-1063-002	0.032	0.0006605	3.04e-06	0.295686	0.0225156	0.280133	0.0483026	-0.0819408	0.0200534	0.032937	0.239	0.084185	0.00904606	0.366963	0.435386	0.53952	0.14593	0.0325068	0.297261	0.2727	0.575	0.135604	0.0423209	0.237054	0.197143	1.89247	0.44224	-0.013846	0.164332	0.279867	0.405	0.567311	0.140317	0.052035	0.951617	1.568	0.41198	0.378784	0.627021	0.582246	0.121	0.576758	0.0343577	0.0211101	0.363951
19	4	112	20-1063	GVA-H-20-1063-003	0.391	0.0334225	0.00733066	0.329213	0.0469887	0.537376	0.120649	-0.0684964	0.0400754	0.0699019	0.585	0.176989	0.0590592	0.278198	0.727476	0.892555	0.271244	0.229387	0.462845	0.427456	0.585	0.205455	0.0654971	0.136458	0.264289	2.6281	0.552211	0.0152649	0.225745	0.368014	0.547	0.943517	0.319793	0.0445267	0.978058	1.42418	0.38761	0.42113	0.658627	0.604175	0.263	0.44781	0.0563526	0.0187267	0.379859
20	4	113	20-1063	GVA-H-20-1063-004	0.441	0.046074	0.0122804	0.335723	0.068031	0.54711	0.141983	-0.0612365	0.0570169	0.0986234	0.684	0.253996	0.0835557	0.14547	0.824141	0.907398	0.298637	0.298063	0.529926	0.500034	0.696	0.323422	0.137076	0.0928113	0.279554	2.32859	0.532187	0.0193958	0.238937	0.383388	0.706	1.1697	0.444981	0.0432332	1.0322	1.13122	0.334209	0.43013	0.645218	0.586163	0.228	0.342391	0.0367817	0.0173817	0.400043
21	4	114	20-1063	GVA-H-20-1063-005	0.225	0.0069955	0.000766951	0.296542	0.0456213	0.471465	0.124014	-0.0584917	0.0378499	0.0695751	0.434	0.120355	0.0255284	0.293275	0.619245	0.546701	0.177449	0.103536	0.373791	0.354579	0.488	0.195287	0.0458331	0.234761	0.176607	1.82802	0.440462	-0.0106545	0.147031	0.257388	0.688	0.78303	0.267954	0.085554	0.927048	1.04568	0.323479	0.344366	0.577413	0.542441	0.245	0.244925	0.0183425	0.0255987	0.334327
22	4	115	20-1063	GVA-H-20-1063-006	0.339	0.0338985	0.00711465	0.324094	0.0541259	0.530352	0.12898	-0.0582495	0.0451307	0.0805012	0.579	0.223122	0.0755413	0.141657	0.856666	0.860359	0.289206	0.318688	0.55226	0.514187	0.628	0.280215	0.108258	0.0798257	0.289449	2.65748	0.564915	0.0203653	0.247435	0.394448	0.587	1.05139	0.337464	0.0486046	0.943901	1.2873	0.373435	0.367617	0.61887	0.578651	0.234	0.603762	0.0610327	0.017511	0.375002
23	4	116	20-1063	GVA-H-20-1063-007	0.382	0.026632	0.00721476	0.333008	0.0506305	0.664826	0.154798	-0.0639135	0.0427455	0.0762953	0.562	0.175419	0.0699235	0.266647	0.768293	0.595967	0.200237	0.211429	0.442312	0.410237	0.633	0.204755	0.0860657	0.149847	0.265301	2.49211	0.536417	0.00978785	0.224748	0.359917	0.439	0.708671	0.194398	0.0566987	1.00905	1.42255	0.393071	0.371418	0.594373	0.552604	0.054	0.034099	0.000338119	0.0236561	0.369295
24	4	117	20-1063	GVA-H-20-1063-008	0.338	0.040505	0.00909488	0.327843	0.0771731	0.710237	0.193136	-0.0511803	0.0647169	0.114341	0.671	0.211183	0.079899	0.209361	0.83918	0.582525	0.208696	0.274358	0.504819	0.472691	0.772	0.297343	0.123373	0.120113	0.289847	2.27733	0.523178	0.0211366	0.248989	0.388608	0.705	1.33537	0.546081	0.049717	0.907383	1.52552	0.395252	0.332522	0.598633	0.574702	0.094	0.144836	0.00517221	0.0179788	0.378326
25	4	118	20-1063	GVA-H-20-1063-009	0.635	0.100093	0.0399754	0.240703	0.163646	1.84582	0.438207	-0.0153809	0.137689	0.242476	0.936	0.47978	0.279222	0.0358045	0.903681	1.39031	0.398676	0.314031	0.576429	0.558706	1.126	0.546764	0.343158	0.0314026	0.326345	3.50801	0.632454	0.0359905	0.282509	0.434715	0.65	1.14619	0.40246	0.0514556	0.783384	2.34163	0.498096	0.272537	0.580628	0.57528	0.238	0.308136	0.0448007	0.0228243	0.332174
26	4	119	20-1063	GVA-H-20-1063-010	0.513	0.101073	0.0319838	0.270856	0.136611	1.41418	0.370598	-0.0193023	0.115654	0.205771	0.669	0.33631	0.165304	0.052321	1.04147	0.888693	0.302877	0.399001	0.619071	0.568358	0.828	0.445191	0.261594	0.0204121	0.354171	2.96448	0.593924	0.0474997	0.310616	0.458181	0.796	1.14846	0.418033	0.04634	1.0284	1.48983	0.397397	0.429366	0.654121	0.59494	0.108	0.092347	0.00411561	0.0179776	0.406018
27	4	120	20-1063	GVA-H-20-1063-011	0.418	0.0668815	0.0116411	0.279978	0.114896	1.3006	0.335057	-0.0377452	0.0956879	0.172432	0.883	0.284095	0.136383	0.170264	0.96177	1.2514	0.366904	0.37125	0.594099	0.549356	0.904	0.417838	0.220355	0.0653242	0.337908	3.51083	0.629305	0.042735	0.295848	0.44299	0.823	1.49749	0.738177	0.0435863	1.03063	1.79913	0.444597	0.42272	0.665728	0.607931	0.204	0.170139	0.0174269	0.0215545	0.369221
28	4	121	20-1063	GVA-H-20-1063-012	0.544	0.045919	0.0144923	0.301028	0.0715307	0.866473	0.23762	-0.0491202	0.0594871	0.110951	0.701	0.258884	0.115435	0.114544	1.04144	1.27489	0.366386	0.348708	0.5707	0.542457	0.867	0.306317	0.135014	0.0445306	0.33882	3.19815	0.610038	0.040442	0.293764	0.438527	0.53	0.514355	0.130941	0.0801672	1.10562	1.71272	0.421227	0.437845	0.623102	0.571797	0.196	0.161957	0.0117093	0.0246209	0.358714
29	4	122	20-1063	GVA-H-20-1063-013	0.574	0.070303	0.0268773	0.334188	0.0965927	1.28945	0.310945	-0.0404298	0.0811329	0.148301	0.82	0.36348	0.180474	0.0414003	1.09081	1.20927	0.367947	0.430548	0.651266	0.599212	0.887	0.390794	0.182982	0.0250591	0.360162	3.16064	0.609419	0.0495794	0.315962	0.461886	0.727	1.10333	0.380619	0.0747909	1.09955	2.12403	0.457467	0.4497	0.697936	0.633194	0.124	0.09948	0.0041701	0.0283586	0.383769
30	4	123	20-1063	GVA-H-20-1063-014	0.569	0.0861535	0.0257593	0.301113	0.140123	1.77488	0.40909	-0.0239745	0.11973	0.210639	0.883	0.355577	0.199426	0.0270115	1.03577	1.42567	0.409671	0.426299	0.652345	0.601397	0.958	0.432904	0.230628	0.0116188	0.366226	3.57437	0.637555	0.0531852	0.323548	0.470827	0.682	1.08664	0.273536	0.0498818	1.04126	1.84741	0.453354	0.439289	0.689145	0.628157	0.054	0.0580265	0.00164201	0.0162351	0.379229
31	4	124	20-1063	GVA-H-20-1063-015	0.518	0.074532	0.0244195	0.256341	0.135997	1.55045	0.402455	-0.0325888	0.114728	0.203651	0.618	0.284689	0.0978263	0.0730401	1.00152	1.00849	0.327969	0.332825	0.561116	0.530506	0.725	0.317194	0.138727	0.04325	0.341416	3.10714	0.604504	0.0366415	0.296246	0.440545	0.407	0.410215	0.048355	0.0650056	1.13673	1.6253	0.424649	0.361625	0.594733	0.563515	0.111	0.135123	0.00359414	0.0193567	0.340976
1	5	125	19-1205	GVA-H-19-1205-001	0.055	0.0047555	0.000144624	0.170509	0.0127403	0.162611	0.0489704	-0.0810003	0.0103728	0.0204643	0.182	0.0141385	0.00137626	0.34492	-0.224709	-0.115464	-0.119375	-0.237002	0.0421675	0.0226935	0.234	0.041821	0.00516429	0.291686	0.0882248	0.790694	0.222641	-0.0572122	0.0714059	0.129046	0.17	0.197266	0.0222072	0.161214	0.821283	0.818384	0.26396	0.189492	0.450048	0.445661	0.024	0.0157175	0.000129411	0.118524	0.300563
2	5	126	19-1205	GVA-H-19-1205-002	NA	NA	NA	0.184685	0.00913535	0.0923178	0.0204642	-0.0812657	0.0077668	0.0144608	0.303	0.049998	0.00984804	0.360444	-0.00658131	-0.0409663	-0.0745643	-0.168287	0.0985523	0.0801622	0.268	0.046045	0.00703432	0.303276	0.113554	0.952078	0.264667	-0.0438817	0.0934962	0.164361	0.305	0.310997	0.0576981	0.111779	0.786818	0.868415	0.285306	0.214187	0.492025	0.497798	0.078	0.203828	0.00774413	0.0618391	0.302776
3	5	127	19-1205	GVA-H-19-1205-003	0.172	0.0115035	0.00113677	0.213622	0.0152552	0.119244	0.0169145	-0.0695699	0.0128152	0.0228134	0.278	0.051298	0.00715369	0.37403	0.150973	0.129982	-0.00615431	-0.142145	0.119983	0.106152	0.32	0.071893	0.0149714	0.298519	0.119403	1.08622	0.289612	-0.0397231	0.0979871	0.172383	0.26	0.325342	0.0499696	0.0854567	0.782933	1.31288	0.356061	0.227066	0.507935	0.509796	0.029	0.029562	0.000325943	0.0440639	0.329288
4	5	128	19-1205	GVA-H-19-1205-004	0.164	0.024058	0.00233582	0.291483	0.0374811	0.284375	0.0616856	-0.0660793	0.0313071	0.0551351	0.442	0.170403	0.0460086	0.267796	0.555954	0.605112	0.202614	0.0911515	0.352167	0.345311	0.458	0.190055	0.0490608	0.159092	0.232763	2.00462	0.482541	-0.0030174	0.194986	0.327595	0.377	0.53667	0.114743	0.0493625	0.844989	2.12017	0.500718	0.335085	0.601143	0.585826	0.115	0.464268	0.0230358	0.0214121	0.348498
5	5	129	19-1205	GVA-H-19-1205-005	0.229	0.0199015	0.00309126	0.284227	0.0273899	0.277184	0.0569846	-0.074477	0.0231833	0.0411004	0.445	0.104401	0.0272545	0.386332	0.332879	0.465443	0.126155	-0.0298491	0.232727	0.227898	0.419	0.0978545	0.0280026	0.284181	0.168374	1.46172	0.37393	-0.0266809	0.139618	0.240026	0.45	0.53786	0.11984	0.0377734	0.678611	2.27017	0.517305	0.216488	0.524154	0.54857	0.142	0.460854	0.0304635	0.0214014	0.31698
6	5	130	19-1205	GVA-H-19-1205-006	NA	NA	NA	0.183133	0.00702583	0.0376007	-0.0100974	-0.078332	0.00638247	0.00926917	0.053	0.004498	0.000100451	0.345871	0.0515598	-0.0149584	-0.0632411	-0.190753	0.0578109	0.0304495	0.339	0.023442	0.00355507	0.291509	0.0766119	0.752404	0.211389	-0.0518322	0.0624084	0.114243	0.322	0.265392	0.0407794	0.142493	0.649787	1.44447	0.400847	0.184804	0.450417	0.45836	0.027	0.043118	0.000573405	0.0310748	0.304576
7	5	131	19-1205	GVA-H-19-1205-007	0.055	0.0040455	8.65e-05	0.223423	0.0138224	0.0871839	0.00500601	-0.0761316	0.0116431	0.0194997	0.313	0.0780825	0.0158128	0.381598	0.167086	0.260516	0.0458727	-0.119636	0.13567	0.130834	0.364	0.07271	0.018248	0.294017	0.133689	1.18406	0.316176	-0.033544	0.109517	0.196237	0.3	0.404519	0.0677202	0.0600171	0.763445	NA	0.406811	0.259059	0.514208	0.51112	0.124	0.269669	0.0120556	0.0232854	0.313028
8	5	132	19-1205	GVA-H-19-1205-008	0.309	0.014163	0.00235311	0.297906	0.0353922	0.376509	0.0815482	-0.0608355	0.0294698	0.0535891	0.525	0.123528	0.0353376	0.315839	0.388883	0.499916	0.155378	-0.0078651	0.254125	0.257875	0.522	0.126165	0.0389843	0.222447	0.174357	1.74661	0.433974	-0.01709	0.14402	0.256864	0.353	0.469817	0.0828147	0.134029	0.808343	1.82172	0.40631	0.28762	0.545662	0.540692	0.106	0.336998	0.0139792	0.0248342	0.337464
9	5	133	19-1205	GVA-H-19-1205-009	0.243	0.0206285	0.00310649	0.276722	0.0232774	0.136313	0.00731139	-0.0737798	0.0198567	0.0331629	0.429	0.0920615	0.0248082	0.368682	0.229311	0.222176	0.0409509	-0.0920831	0.167744	0.155089	0.478	0.106488	0.0321391	0.262042	0.158402	1.4175	0.376272	-0.0203566	0.130881	0.231076	0.388	0.452282	0.0840479	0.0729079	0.889809	1.05546	0.315321	0.324895	0.558165	0.534184	0.128	0.352875	0.0170402	0.0225966	0.345872
10	5	134	19-1205	GVA-H-19-1205-010	0.262	0.016957	0.00233719	0.293503	0.0279949	0.314963	0.0567076	-0.066655	0.0235398	0.0423542	0.52	0.154352	0.0415575	0.327589	0.439869	0.639697	0.193072	0.0385316	0.300998	0.298809	0.463	0.14328	0.0458597	0.217229	0.185156	1.94482	0.46123	-0.011478	0.153844	0.270403	0.363	0.56338	0.13744	0.0603095	0.838092	1.29967	0.367834	0.300119	0.569915	0.546873	0.131	0.511371	0.0331247	0.024409	0.349652
11	5	135	19-1205	GVA-H-19-1205-011	0.313	0.0234	0.00491757	0.324798	0.0534392	0.51859	0.124755	-0.0538897	0.0444509	0.0815928	0.512	0.195149	0.0539091	0.233522	0.601847	0.780775	0.2547	0.137943	0.402374	0.397797	0.577	0.170014	0.066149	0.15236	0.231232	2.15968	0.501762	-0.000825742	0.193762	0.329833	0.445	0.71721	0.207809	0.060785	0.789166	1.36787	0.381732	0.276795	0.576516	0.569932	0.132	0.25208	0.00981263	0.0237205	0.340239
12	5	136	19-1205	GVA-H-19-1205-012	0.285	0.03281	0.00548833	0.309004	0.0431498	0.323707	0.0671045	-0.0649112	0.0359255	0.0632411	0.489	0.198492	0.0583252	0.204138	0.646966	0.852275	0.277982	0.179704	0.445712	0.441738	0.586	0.232475	0.0877147	0.0998885	0.243164	2.29813	0.527169	0.00631752	0.205309	0.349168	0.509	0.748416	0.217567	0.0559178	0.810939	1.42613	0.38729	0.302057	0.585807	0.575742	0.178	0.347183	0.0286073	0.0202187	0.343899
13	5	137	19-1205	GVA-H-19-1205-013	0.196	0.013021	0.00173793	0.25783	0.0190842	0.123482	0.00761564	-0.0714934	0.0163863	0.0276282	0.387	0.104814	0.0240585	0.34787	0.363171	0.369039	0.108548	-0.0205199	0.243927	0.237544	0.411	0.137631	0.0370903	0.22919	0.173394	1.56005	0.404643	-0.0188486	0.14289	0.25132	0.321	0.445754	0.0754107	0.0715219	0.851802	1.2027	0.348877	0.294712	0.539412	0.527822	0.072	0.252616	0.00686594	0.0210859	0.339717
14	5	138	19-1205	GVA-H-19-1205-014	0.293	0.022712	0.00417717	0.289801	0.0350087	0.298507	0.0650592	-0.0669684	0.0293003	0.0522479	0.375	0.113508	0.0243945	0.346066	0.400426	0.447781	0.133242	0.0147664	0.270003	0.25722	0.494	0.127901	0.0397281	0.238281	0.177594	1.76994	0.434205	-0.0130928	0.147954	0.25611	0.398	0.543118	0.132803	0.0549277	0.823082	1.0374	0.324551	0.272681	0.542233	0.529636	0.195	0.650571	0.0565146	0.0219684	0.335704
15	5	139	19-1205	GVA-H-19-1205-015	0.335	0.0443185	0.0100771	0.353386	0.0867043	0.816667	0.197005	-0.0498066	0.0723842	0.127962	0.468	0.275394	0.0846688	0.106762	0.782278	1.30965	0.382671	0.297771	0.560112	0.535803	0.574	0.324437	0.109667	0.0574254	0.299318	2.87137	0.5845	0.0248759	0.257486	0.407966	0.487	0.898218	0.275424	0.0534628	0.895396	1.6155	0.421994	0.37533	0.650656	0.609175	0.166	0.885221	0.0702894	0.0186895	0.365374
16	5	140	TJ's CBD	TJ's CBD 5	NA	NA	NA	0.204046	0.002825	0.0277116	-0.0230424	-0.0849178	0.00324207	0.0028632	0.159	0.034615	0.00334931	0.37967	-0.0453225	-0.0910233	-0.110546	-0.238756	0.0298606	0.00387864	0.373	0.0499085	0.0090737	0.314455	0.103946	0.772537	0.226102	-0.0427066	0.0852705	0.149893	0.36	0.566031	0.124887	0.0671418	0.742897	1.01099	0.308232	0.214426	0.512494	0.522998	0.161	0.650092	0.0423278	0.019802	0.331864
17	5	141	19-1206	GVA-H-19-1206-001	0.271	0.0167415	0.00251056	0.236988	0.0190264	0.0652482	0.000358008	-0.0756453	0.0160856	0.0259907	0.437	0.049852	0.010897	0.3876	0.184545	0.114283	0.000806242	-0.101435	0.152112	0.135851	0.424	0.0743765	0.0179885	0.276976	0.137488	1.04894	0.309133	-0.0274957	0.113296	0.19767	0.403	0.324778	0.0710975	0.148833	0.839918	0.511484	0.18481	0.258326	0.488251	0.469654	0.127	0.219061	0.011717	0.0646421	0.301373
20	5	144	19-1206	GVA-H-19-1206-004	0.145	0.008805	0.000771734	0.242886	0.0204207	0.0857772	0.000419437	-0.0705982	0.0171421	0.027656	0.493	0.079832	0.0244176	0.376012	0.257778	0.152746	0.0221148	-0.0677406	0.185361	0.171526	0.537	0.115034	0.0388053	0.269716	0.156815	1.12544	0.325286	-0.0274499	0.128762	0.223603	0.341	0.366229	0.0688251	0.0640503	0.827236	0.755478	0.253226	0.258848	0.500913	0.493059	0.108	0.147747	0.00605251	0.0216464	0.325972
21	5	145	19-1206	GVA-H-19-1206-005	0.344	0.0292415	0.00433193	0.287756	0.0432604	0.298681	0.0851887	-0.0548932	0.0356683	0.0655384	0.527	0.130439	0.0334491	0.270548	0.52919	0.269893	0.0960345	0.0705183	0.329259	0.320596	0.515	0.197597	0.0550545	0.189684	0.208921	1.47887	0.408521	-0.00837711	0.174461	0.296134	0.463	0.584649	0.155889	0.0485183	0.804879	0.663718	0.232657	0.236048	0.507337	0.504276	0.173	0.629849	0.0468857	0.0195785	0.342478
22	5	146	19-1206	GVA-H-19-1206-006	0.162	0.0098535	0.000721393	0.24234	0.0207875	0.101886	0.0132081	-0.0710609	0.0174098	0.0290943	0.486	0.066545	0.0202975	0.386751	0.150523	-0.0149835	-0.0604913	-0.11024	0.14387	0.128621	0.55	0.084675	0.0237563	0.279637	0.144506	1.04686	0.306599	-0.0305549	0.119013	0.203782	0.474	0.281118	0.0695052	0.277718	0.730878	0.533011	0.168917	0.249728	0.479434	0.449651	0.109	0.198835	0.00989692	0.0846576	0.318962
23	5	147	19-1206	GVA-H-19-1206-007	0.049	0.000157	2.62e-07	0.232299	0.0160524	0.13113	0.0235191	-0.0766449	0.0136136	0.0226043	0.482	0.0472055	0.0147473	0.37884	0.142786	-0.0840627	-0.0908389	-0.126762	0.12937	0.107655	0.523	0.067243	0.0221719	0.304888	0.137965	1.01754	0.286262	-0.0345809	0.113815	0.19208	0.353	0.319435	0.0597616	0.152503	0.93748	0.7233	0.23608	0.265476	0.498876	0.48545	0.1	0.112621	0.0049834	0.0345098	0.321126
24	5	148	19-1206	GVA-H-19-1206-008	0.275	0.0298655	0.00410743	0.274334	0.0312956	0.232958	0.0567191	-0.0699942	0.0260539	0.0456074	0.52	0.132898	0.0345405	0.303684	0.540815	0.160131	0.0455009	0.0541686	0.307629	0.295629	0.551	0.146585	0.0404868	0.221491	0.226155	1.56539	0.412425	-0.00738694	0.188583	0.303626	0.463	0.492357	0.113022	0.0903166	0.987798	0.873027	0.280779	0.318499	0.553431	0.528637	0.107	0.273047	0.0119129	0.0249709	0.343885
25	5	149	19-1206	GVA-H-19-1206-009	0.214	0.0093115	0.000926707	0.25374	0.0300077	0.178844	0.0449901	-0.0698916	0.0248239	0.0433193	0.475	0.10932	0.0316656	0.296952	0.504416	0.108798	0.0284749	0.0332853	0.279384	0.273339	0.521	0.1413	0.0350765	0.237219	0.201687	1.29708	0.365501	-0.0164835	0.167509	0.273156	0.523	0.451934	0.120969	0.063086	0.939838	0.71536	0.24437	0.294856	0.530697	0.507356	0.14	0.313166	0.0170752	0.0191581	0.333824
26	5	150	19-1206	GVA-H-19-1206-010	NA	NA	NA	0.225131	0.0140338	0.157173	0.0406128	-0.0937907	0.012024	0.0200591	0.449	0.076825	0.0236764	0.368213	0.286774	-0.0104614	-0.0463237	-0.0669278	0.183858	0.160819	0.498	0.105387	0.0251273	0.299181	0.161659	1.07673	0.304627	-0.0331731	0.133911	0.219463	0.366	0.462193	0.1022	0.0607959	0.927987	0.782235	0.263883	0.294316	0.5306	0.511371	0.069	0.234775	0.00703091	0.0191268	0.332487
27	5	151	19-1206	GVA-H-19-1206-011	0.061	0.0091155	0.00027711	0.284559	0.0384088	0.237254	0.0633509	-0.0801582	0.0323292	0.0548207	0.446	0.115663	0.0359025	0.314636	0.582293	0.292082	0.094757	0.0772155	0.328982	0.319484	0.543	0.150822	0.0412396	0.225248	0.225885	1.49473	0.400446	-0.00956463	0.18886	0.304319	0.428	0.489572	0.113344	0.0693808	1.10684	0.824223	0.271664	0.397413	0.608359	0.562854	0.13	0.30501	0.0159921	0.0224291	0.344842
28	5	152	19-1206	GVA-H-19-1206-012	0.177	0.015332	0.00112957	0.285828	0.0449817	0.394265	0.114565	-0.0639065	0.037065	0.0674714	0.544	0.154691	0.0492506	0.257639	0.662414	0.373179	0.136039	0.122079	0.365529	0.352279	0.528	0.183169	0.0579804	0.229825	0.241608	1.60352	0.416373	-2.45e-05	0.204672	0.323342	0.498	0.64219	0.177207	0.0682465	1.01516	0.899535	0.284118	0.325555	0.548592	0.525485	0.127	0.43294	0.0256423	0.0219088	0.328551
29	5	153	19-1206	GVA-H-19-1206-013	0.078	0.004979	0.000207977	0.220467	0.0222946	0.182459	0.0519184	-0.0846667	0.0184245	0.0329596	0.503	0.0759185	0.0211145	0.357899	0.288114	0.149067	0.0206132	-0.0618831	0.196846	0.186377	0.507	0.0926765	0.0238748	0.289774	0.176361	1.09918	0.309476	-0.0289215	0.146717	0.239783	0.313	0.397965	0.0749205	0.124318	1.04137	0.603451	0.215556	0.317548	0.530283	0.494387	0.103	0.212635	0.00828611	0.0357072	0.325398
30	5	154	19-1206	GVA-H-19-1206-014	0.317	0.0376795	0.0072073	0.239489	0.0394205	0.429474	0.139572	-0.0700363	0.0322746	0.061727	0.534	0.17648	0.0555851	0.239882	0.648355	0.499834	0.176341	0.136927	0.389733	0.38631	0.603	0.175806	0.0704494	0.162293	0.263456	1.76023	0.454086	0.00563247	0.223898	0.349765	0.484	0.509093	0.127212	0.0837777	1.03012	1.14329	0.33525	0.351394	0.590986	0.564463	0.189	0.395363	0.0337375	0.0214873	0.341108
31	5	155	19-1206	GVA-H-19-1206-015	0.428	0.033256	0.00755515	0.273397	0.0763536	0.70152	0.211355	-0.0579379	0.0634196	0.112624	0.58	0.202271	0.0543456	0.169511	0.824799	0.629402	0.222266	0.261691	0.495227	0.467489	0.641	0.243195	0.0762784	0.0945963	0.327905	2.16909	0.514696	0.0299983	0.283467	0.417221	0.627	1.13134	0.338266	0.128574	1.10359	1.40937	0.364943	0.344595	0.598017	0.56574	0.198	0.583565	0.0469694	0.0217368	0.33464
1	6	156	19-1177	GVA-H-19-1177-001	0.356	0.0436005	0.0110783	0.341065	0.0584317	0.57882	0.150199	-0.0738537	0.0495798	0.086874	0.598	0.170966	0.0666793	0.253377	0.746731	0.664366	0.21997	0.176338	0.437003	0.4262	0.65	0.19174	0.084392	0.143305	0.254072	2.14796	0.501571	-0.000733585	0.214055	0.352756	0.576	0.657944	0.218543	0.0578063	0.824953	1.54863	0.415632	0.259312	0.55774	0.554373	0.111	0.38812	0.0192338	0.0263135	0.351481
2	6	157	19-1177	GVA-H-19-1177-002	0.364	0.017414	0.00337265	0.31462	0.0384055	0.369734	0.083915	-0.075362	0.0324253	0.056351	0.559	0.132655	0.045479	0.282303	-2.82189	0.620693	0.196046	0.093211	0.341255	0.339036	0.537	0.138956	0.0529682	0.233328	0.210845	1.99178	0.460992	-0.009796	0.177125	0.294745	0.461	0.735309	0.203413	0.0538321	0.971601	1.39576	0.383171	0.34042	0.593733	0.560955	0.109	0.199076	0.0128187	0.018299	0.377224
3	6	158	19-1177	GVA-H-19-1177-003	0.36	0.0291505	0.00693223	0.331334	0.0490366	0.424708	0.0943959	-0.0657865	0.0412111	0.0720214	0.603	0.165693	0.0577905	0.251832	0.712276	0.695825	0.22645	0.179146	0.421815	0.402367	0.715	0.182258	0.0857556	0.127148	0.262941	2.26773	0.517508	0.00329542	0.221595	0.357474	0.611	0.76202	0.266387	0.0633176	0.870936	1.787	0.43739	0.302143	0.573767	0.563579	0.22	0.492858	0.0507846	0.0230148	0.378393
4	6	159	19-1177	GVA-H-19-1177-004	0.48	0.061778	0.0198229	0.350982	0.078711	0.807392	0.189572	-0.0468482	0.0661704	0.116167	0.799	0.211697	0.108153	0.155416	0.772998	1.16671	0.353039	0.251375	0.50858	0.49312	0.847	0.275521	0.157695	0.0985407	0.292557	2.90397	0.580402	0.0203783	0.250649	0.399887	0.708	0.81428	0.279793	0.0638654	0.894792	2.16837	0.460863	0.359298	0.630516	0.592599	0.245	0.726527	0.0814118	0.0189384	0.37049
5	6	160	19-1177	GVA-H-19-1177-005	0.321	0.025032	0.00443232	0.340772	0.0585631	0.554187	0.13607	-0.0611797	0.0496681	0.0868226	0.627	0.216918	0.0817253	0.173665	0.743476	1.14058	0.343897	0.260793	0.498211	0.483014	0.611	0.2457	0.0952495	0.0843022	0.288527	2.56496	0.554223	0.0166919	0.245941	0.390272	0.473	1.01752	0.284931	0.0473048	0.947242	2.29205	0.521485	0.430457	0.658744	0.608589	0.165	0.188271	0.0166268	0.0199006	0.386068
6	6	161	19-1177	GVA-H-19-1177-006	0.013	0.000161	3.53e-07	0.320365	0.0470239	0.468982	0.113096	-0.0755437	0.0395891	0.0676306	0.657	0.144383	0.0487185	0.238985	0.586179	0.874195	0.277454	0.129603	0.387086	0.390098	0.714	0.161657	0.0688159	0.145759	0.247009	2.32538	0.520112	0.00407021	0.208522	0.343802	0.577	0.784783	0.288384	0.0457929	0.747609	NA	0.54328	0.271224	0.575887	0.574325	0.124	0.447555	0.0190038	0.0199587	0.355696
7	6	162	19-1177	GVA-H-19-1177-007	0.317	0.016938	0.00281751	0.306503	0.0375649	0.371019	0.0851574	-0.0681358	0.0314969	0.0551587	0.577	0.154361	0.0488369	0.219655	0.617154	0.989284	0.306191	0.162875	0.412047	0.414384	0.663	0.192767	0.0704615	0.146207	0.254894	2.30986	0.520128	0.00558612	0.215427	0.350434	0.542	0.9572	0.306619	0.0657357	0.819108	NA	0.512438	0.330899	0.602391	0.581953	0.111	0.25757	0.00777269	0.0175888	0.377257
8	6	163	19-1177	GVA-H-19-1177-008	0.446	0.047842	0.013538	0.368733	0.0840319	0.932565	0.210876	-0.0531846	0.0710738	0.123981	0.695	0.247657	0.110336	0.105911	0.77656	1.37661	0.398042	0.280733	0.534756	0.516944	0.72	0.33068	0.154499	0.0620002	0.298257	3.1618	0.60601	0.0235193	0.255904	0.407712	0.611	0.883961	0.206569	0.069999	0.89518	2.8417	0.535512	0.405312	0.680959	0.630257	0.252	0.18358	0.0200213	0.0174124	0.38295
9	6	164	19-1177	GVA-H-19-1177-009	0.454	0.0446455	0.0128808	0.339521	0.0837949	0.825446	0.20576	-0.04935	0.070054	0.122895	0.711	0.232563	0.105538	0.144635	0.719094	1.2006	0.358441	0.218399	0.476531	0.46741	0.809	0.283842	0.142036	0.05496	0.277861	3.08857	0.600348	0.0172189	0.23724	0.387914	0.527	0.519132	0.128476	0.0584939	0.851127	1.80676	0.433023	0.333367	0.616884	0.583824	0.288	0.507614	0.0693668	0.0202031	0.373325
10	6	165	19-1177	GVA-H-19-1177-010	0.39	0.035175	0.00646402	0.340854	0.0532574	0.591581	0.134389	-0.0607042	0.0450493	0.0796542	0.6	0.189081	0.0677166	0.178102	0.706714	1.21539	0.357045	0.228818	0.484371	0.476782	0.658	0.219893	0.0881289	0.155088	0.249741	2.53927	0.539954	0.00807438	0.212204	0.351204	0.462	1.07659	0.309913	0.053334	0.835283	1.82253	0.450703	0.323587	0.609791	0.582299	0.14	0.103518	0.00793821	0.015821	0.368209
11	6	166	19-1177	GVA-H-19-1177-011	0.436	0.0536165	0.0164574	0.36464	0.0869942	0.860172	0.19377	-0.0466825	0.0735368	0.126794	0.633	0.249558	0.108385	0.0833931	0.781067	1.39047	0.401521	0.294289	0.543228	0.522608	0.702	0.312298	0.138283	0.051518	0.292625	3.12071	0.603351	0.0224068	0.251436	0.404625	0.548	1.04374	0.342861	0.0569877	0.9743	1.60172	0.421072	0.42493	0.672081	0.614799	0.24	0.239848	0.0327887	0.0159882	0.381389
12	6	167	19-1177	GVA-H-19-1177-012	0.496	0.065808	0.0174953	0.368399	0.100628	0.928646	0.219339	-0.049964	0.0849296	0.144675	0.657	0.336246	0.122524	0.0558597	0.783167	1.56438	0.428257	0.310501	0.581584	0.560607	0.739	0.367791	0.175818	0.0284063	0.302832	3.10728	0.60279	0.0265089	0.261199	0.415832	0.715	0.605166	0.22836	0.0464599	0.97258	1.40098	0.388968	0.419181	0.669608	0.613289	0.294	0.434246	0.0664138	0.0158547	0.375638
13	6	168	19-1177	GVA-H-19-1177-013	NA	NA	NA	0.204303	0.0068788	0.0192069	-0.0229142	-0.0788173	0.00642772	0.00826006	0.489	0.0772605	0.0198235	0.395938	0.177021	0.230194	0.0367121	-0.101419	0.159517	0.145837	0.496	0.0902305	0.0260076	0.34203	0.135893	1.07831	0.276873	-0.0326874	0.113863	0.190594	0.425	0.875634	0.21885	0.0503092	0.920583	1.18777	0.353425	0.355327	0.608254	0.575239	0.146	0.128941	0.0101711	0.0199172	0.376554
14	6	169	19-1177	GVA-H-19-1177-014	0.481	0.065054	0.0165614	0.355944	0.110989	1.07985	0.25827	-0.0383213	0.0933296	0.161351	0.719	0.355824	0.154276	0.0563492	0.807376	1.45111	0.414722	0.324992	0.572497	0.542928	0.855	0.422877	0.215215	0.023889	0.309258	3.13734	0.60655	0.0286783	0.266578	0.420548	0.62	0.739092	0.262282	0.0453486	1.01416	1.45711	0.402043	0.460969	0.681237	0.614882	0.194	0.236907	0.0265753	0.0193959	0.412401
15	6	170	19-1177	GVA-H-19-1177-015	0.478	0.0859045	0.021466	0.342482	0.143673	1.40013	0.327296	-0.0300231	0.1212	0.204671	0.785	0.376367	0.179518	0.0501888	0.810023	1.89127	0.474755	0.329557	0.591337	0.567515	0.921	0.428127	0.229157	0.0225573	0.317293	3.5826	0.637859	0.0308773	0.273603	0.428205	0.528	0.988118	0.184574	0.0576411	0.930771	1.8288	0.447763	0.399817	0.663708	0.614486	0.339	0.513294	0.0886162	0.0176626	0.38161
16	6	171	TJ's CBD	TJ's CBD 6	NA	NA	NA	0.241328	0.0119015	0.138078	0.022668	-0.090119	0.0106204	0.0174376	0.531	0.075599	0.0223754	0.373615	0.254778	0.250982	0.0557548	-0.0802292	0.190062	0.18051	0.545	0.0923895	0.0326338	0.266497	0.157549	1.24976	0.346365	-0.0284997	0.129896	0.226114	0.498	0.876927	0.273767	0.0646983	0.80924	1.4468	0.386173	0.300741	0.588792	0.56915	0.101	0.0336925	0.00188625	0.0200842	0.360903
17	6	172	19-1178	GVA-H-19-1178-001	0.513	0.0964305	0.0268027	0.342411	0.131209	1.11661	0.283933	-0.0365302	0.110633	0.187233	0.753	0.342855	0.179554	0.0539156	0.860856	1.36954	0.398317	0.355986	0.600364	0.563147	0.797	0.414831	0.214716	0.0243485	0.312583	2.87434	0.584669	0.0274192	0.268691	0.422601	0.514	0.727556	0.11432	0.0620462	0.815261	1.705	0.424992	0.29734	0.58181	0.564233	0.235	0.426307	0.0460444	0.029769	0.350866
18	6	173	19-1178	GVA-H-19-1178-002	0.505	0.0425605	0.0126528	0.342788	0.0741239	0.753735	0.184721	-0.045653	0.062274	0.109262	0.764	0.204648	0.109523	0.193043	0.695464	1.05542	0.323273	0.218703	0.465669	0.451963	0.765	0.267318	0.130145	0.116927	0.260859	2.58742	0.552118	0.00993555	0.220787	0.363641	0.645	1.20988	0.487174	0.0658204	0.985698	1.60713	0.412191	0.444033	0.669634	0.607379	0.245	0.304807	0.0371696	0.0192403	0.397326
19	6	174	19-1178	GVA-H-19-1178-003	0.502	0.071373	0.0214429	0.35198	0.108418	1.09185	0.262005	-0.0377836	0.0916802	0.158663	0.599	0.29078	0.116195	0.0808107	0.805333	1.4039	0.403474	0.323539	0.567164	0.538071	0.598	0.384129	0.150595	0.0493108	0.296052	2.94879	0.590496	0.0207556	0.253853	0.406311	0.584	1.38097	0.507806	0.0560206	0.922061	NA	0.442144	0.398956	0.656746	0.604469	0.036	0.106022	0.00189142	0.0187516	0.376507
20	6	175	19-1178	GVA-H-19-1178-004	0.598	0.077243	0.0249943	0.353328	0.128784	1.13094	0.274052	-0.0359046	0.108431	0.18162	0.901	0.392419	0.216376	0.0775484	0.714216	1.49798	0.416975	0.248038	0.515492	0.515593	0.951	0.479715	0.285179	0.0443559	0.302083	3.5482	0.634121	0.0308646	0.261963	0.414844	0.697	1.48014	0.594922	0.0672833	0.91532	1.6914	0.418326	0.376886	0.625691	0.589545	0.155	0.279179	0.0194754	0.0271962	0.366562
21	6	176	19-1178	GVA-H-19-1178-005	0.571	0.0525355	0.018613	0.352929	0.112151	1.20752	0.284064	-0.0347869	0.094578	0.164049	0.89	0.285847	0.156411	0.0716379	0.852744	1.34572	0.395041	0.318386	0.558696	0.530223	0.887	0.370732	0.195618	0.0647159	0.302903	3.28858	0.616022	0.0286517	0.260698	0.407919	0.542	1.37574	0.515802	0.0605552	0.936112	1.51069	0.402331	0.360815	0.619373	0.577963	0.204	0.331873	0.0325236	0.0247909	0.357994
22	6	177	19-1178	GVA-H-19-1178-006	0.477	0.031654	0.00905242	0.345038	0.0783971	0.648279	0.16657	-0.0522439	0.0662658	0.113863	0.699	0.271248	0.114367	0.0875832	0.79122	1.06546	0.331969	0.282003	0.544657	0.529998	0.748	0.322839	0.142381	0.0554419	0.30891	2.7789	0.5766	0.0262818	0.265536	0.411588	0.625	0.61616	0.196012	0.0630487	1.13059	1.40653	0.393758	0.474786	0.686704	0.616146	0.182	0.285495	0.0282751	0.0180252	0.401544
23	6	178	19-1178	GVA-H-19-1178-007	0.51	0.0482325	0.0168421	0.336577	0.110928	1.30714	0.31138	-0.0312857	0.0928221	0.166742	0.703	0.338623	0.146179	0.0524513	0.895455	1.14843	0.35784	0.333623	0.574458	0.546621	0.782	0.433096	0.181727	0.0278031	0.336587	3.35255	0.622903	0.039425	0.292007	0.441762	0.713	1.40305	0.602032	0.0521421	1.09403	1.49775	0.406531	0.465874	0.681728	0.615615	0.334	0.433586	0.0713931	0.0236091	0.395518
24	6	179	19-1178	GVA-H-19-1178-008	0.48	0.091168	0.0323378	0.324123	0.140785	1.39353	0.338157	-0.028295	0.118261	0.203184	0.854	0.426217	0.219166	0.0473085	0.959927	1.1421	0.356388	0.369135	0.601749	0.561306	0.853	0.53662	0.261283	0.0254989	0.352335	3.44016	0.628594	0.0460087	0.307149	0.454153	0.858	0.823979	0.355383	0.0644398	0.896834	1.77452	0.437673	0.314265	0.587121	0.574719	0.248	0.568536	0.0871107	0.0191686	0.357549
25	6	180	19-1178	GVA-H-19-1178-009	0.539	0.115977	0.0381068	0.302777	0.138533	1.44034	0.356854	-0.0237467	0.116973	0.201333	0.776	0.398504	0.205807	0.0422736	1.00035	1.15521	0.358615	0.409304	0.631497	0.583585	0.811	0.504884	0.253724	0.0195297	0.357329	3.44551	0.628687	0.0494824	0.312136	0.461301	0.85	1.36503	0.504821	0.0519249	0.895698	1.79644	0.442417	0.330551	0.621356	0.593131	0.216	0.486252	0.0547261	0.0177803	0.361324
26	6	181	19-1178	GVA-H-19-1178-010	0.405	0.0326815	0.00773729	0.340222	0.0806674	0.824482	0.201938	-0.0517872	0.0682103	0.117598	0.643	0.277325	0.112689	0.0967726	0.885745	1.00484	0.325907	0.309706	0.547198	0.518622	0.69	0.340973	0.144018	0.04958	0.32071	3.1507	0.607483	0.0336397	0.277688	0.426726	0.63	1.30476	0.442839	0.0554794	1.12436	1.48262	0.406909	0.480578	0.692453	0.622688	0.252	0.400385	0.0469062	0.0182161	0.380192
27	6	182	19-1178	GVA-H-19-1178-011	0.514	0.045449	0.0155139	0.331792	0.110999	0.987815	0.260101	-0.0383107	0.0936638	0.158494	0.738	0.340458	0.163865	0.0820248	0.94231	1.29135	0.383079	0.355527	0.583793	0.554439	0.902	0.419291	0.200921	0.062717	0.336136	2.93523	0.589936	0.0372712	0.290613	0.432646	0.592	0.681527	0.187152	0.0802723	1.03328	1.99765	0.451721	0.389247	0.645104	0.600938	0.274	0.429641	0.0639628	0.0195345	0.382445
28	6	183	19-1178	GVA-H-19-1178-012	0.584	0.132566	0.048952	0.204509	0.164243	2.05148	0.477229	-0.00801268	0.139223	0.244103	0.851	0.438885	0.246384	0.0359603	1.02488	1.57424	0.43517	0.451202	0.657398	0.596473	0.916	0.531596	0.273408	0.0176363	0.364135	3.70792	0.645892	0.0536657	0.320754	0.469173	0.616	0.501145	0.163052	0.0511908	1.06283	1.81217	0.452397	0.465741	0.688869	0.620467	0.215	0.322289	0.0321335	0.0171287	0.386724
29	6	184	19-1178	GVA-H-19-1178-013	0.572	0.101653	0.0376362	0.268839	0.138445	1.66391	0.402011	-0.023615	0.116638	0.205495	0.809	0.488502	0.246247	0.0420857	0.918641	1.42697	0.412456	0.373423	0.593731	0.559775	0.877	0.545652	0.270981	0.0216333	0.364774	3.5277	0.635571	0.0534153	0.321056	0.469074	0.755	0.812746	0.328351	0.0471193	0.973505	1.7165	0.43938	0.394755	0.659548	0.610649	0.322	0.356541	0.0477901	0.0163967	0.376183
30	6	185	19-1178	GVA-H-19-1178-014	0.527	0.111486	0.0369054	0.321569	0.124177	1.42562	0.342637	-0.0231485	0.10602	0.182671	0.863	0.452914	0.236741	0.0371251	1.03979	1.39544	0.402703	0.502179	0.689954	0.624136	0.892	0.569364	0.289508	0.0218385	0.37677	3.28514	0.618812	0.0595462	0.333506	0.476915	0.676	1.05575	0.320089	0.0441878	1.06546	NA	0.391386	0.457947	0.685971	0.62007	0.287	0.51398	0.0681778	0.0236839	0.386103
31	6	186	19-1178	GVA-H-19-1178-015	0.596	0.114108	0.0348769	0.263902	0.195407	1.91802	0.445651	-0.00765763	0.169158	0.271728	0.822	0.363467	0.168864	0.0353394	0.995662	1.30988	0.388892	0.462987	0.670584	0.607825	0.906	0.508236	0.273754	0.0220974	0.377965	3.30152	0.61966	0.0576367	0.333339	0.476197	0.869	0.564984	0.217869	0.0596683	1.01724	1.83278	0.440905	0.409052	0.665031	0.613153	0.127	0.241498	0.0121567	0.0157966	0.36182
1	7	187	19-1157	GVA-H-19-1157-001	NA	NA	NA	0.193007	0.0126791	0.159777	0.0416047	-0.0862577	0.0106485	0.0190157	0.214	0.0437095	0.00525962	0.387422	0.143513	0.106202	-0.018066	-0.138486	0.133235	0.12122	0.216	0.047896	0.00540109	0.323844	0.126083	1.08229	0.2776	-0.0430342	0.105163	0.176451	0.41	0.375046	0.0913548	0.112003	0.963773	0.993104	0.312985	0.309812	0.550836	0.515203	0.158	0.233949	0.0165324	0.0210151	0.340296
2	7	188	19-1157	GVA-H-19-1157-002	0.149	0.019663	0.00138286	0.270934	0.0227224	0.162498	0.0279306	-0.0746783	0.0192551	0.0341032	0.272	0.080111	0.010325	0.36451	0.411539	0.314353	0.087016	-0.00591649	0.260595	0.256652	0.515	0.123131	0.0384838	0.280122	0.174693	1.27572	0.347891	-0.0271942	0.144615	0.247675	0.443	0.533627	0.144189	0.078916	0.765005	1.41463	0.378799	0.202789	0.507204	0.523308	0.141	0.511401	0.0451746	0.0239747	0.327777
3	7	189	19-1157	GVA-H-19-1157-003	0.075	0.001961	6.34e-05	0.300791	0.0324154	0.297825	0.0591316	-0.0735501	0.0275233	0.0467873	0.573	0.0998935	0.0380261	0.345178	0.556861	0.603012	0.179818	0.0776671	0.334406	0.316412	0.622	0.142661	0.0540798	0.212427	0.207175	2.02338	0.470536	-0.0102733	0.173298	0.294458	0.404	0.508942	0.135093	0.0733248	1.00712	1.46459	0.392964	0.341848	0.576106	0.546263	0.136	0.515534	0.0374551	0.0209821	0.351677
4	7	190	19-1157	GVA-H-19-1157-004	0.24	0.00841	0.000878183	0.317324	0.051331	0.508169	0.126119	-0.059504	0.0426853	0.0769815	0.528	0.124373	0.0418282	0.326757	0.496165	0.590614	0.179629	0.053557	0.32007	0.308808	0.603	0.143308	0.0510457	0.237863	0.201078	1.86586	0.444154	-0.0141335	0.1677	0.285644	0.445	0.639163	0.174416	0.0722678	0.877825	2.02298	0.443589	0.310918	0.582654	0.564273	0.162	0.74186	0.0554676	0.0254532	0.361786
5	7	191	19-1157	GVA-H-19-1157-005	0.411	0.037012	0.00919928	0.32792	0.086393	0.804986	0.213268	-0.0478911	0.0717155	0.128873	0.663	0.239469	0.0997873	0.184018	0.731217	1.20028	0.351938	0.240992	0.490476	0.478115	0.781	0.303164	0.123692	0.10699	0.277504	2.54771	0.551344	0.0121268	0.235746	0.377771	0.596	0.971005	0.369574	0.0445209	0.908146	1.87441	0.465495	0.36609	0.614592	0.575853	0.157	0.254972	0.0228973	0.0216535	0.371749
6	7	192	19-1157	GVA-H-19-1157-006	0.144	0.0038855	0.000284143	0.21907	0.00450153	0.0494493	-0.00770087	-0.088546	0.00421846	0.00557317	0.388	0.0415085	0.00797245	0.378463	0.218191	0.282243	0.0527743	-0.100465	0.16234	0.148614	0.528	0.0700005	0.0202945	0.319366	0.117995	1.08916	0.284258	-0.0392827	0.0972568	0.1733	0.339	0.403013	0.0724494	0.109759	0.850652	1.84377	0.447185	0.334359	0.565129	0.538425	0.138	0.496084	0.0274799	0.0243341	0.334188
7	7	193	19-1157	GVA-H-19-1157-007	0.024	0.0002025	9.45e-08	0.28441	0.0312254	0.24851	0.0552908	-0.0704728	0.0262634	0.0445751	0.598	0.102372	0.032857	0.336904	0.506472	0.504251	0.149689	0.0610049	0.320364	0.29978	0.768	0.147872	0.06491	0.229345	0.187411	1.60638	0.412944	-0.0188331	0.155124	0.267536	0.522	0.618305	0.21009	0.086379	0.775685	2.56619	0.512558	0.27223	0.557554	0.562315	0.196	0.994536	0.106737	0.0284679	0.330524
8	7	194	19-1157	GVA-H-19-1157-008	NA	NA	NA	0.290501	0.0298915	0.286941	0.0593416	-0.0705317	0.0252222	0.0437872	0.562	0.088361	0.0301751	0.372813	0.337967	0.578281	0.140902	-0.00926117	0.240611	0.234792	0.613	0.147458	0.0517274	0.256787	0.201596	1.67682	0.418177	-0.0100427	0.169475	0.282784	0.413	0.642061	0.180721	0.0585253	0.788814	1.48156	0.400265	0.274192	0.556436	0.546024	0.032	0.0664225	0.000952205	0.0186221	0.335677
9	7	195	19-1157	GVA-H-19-1157-009	0.443	0.0530695	0.0153701	0.326284	0.08787	0.917604	0.242392	-0.0474696	0.0730656	0.132509	0.54	0.351714	0.112634	0.0814942	0.851213	1.23559	0.366016	0.316445	0.568999	0.542189	0.664	0.38423	0.155883	0.0370792	0.285485	2.89847	0.584967	0.0182077	0.244072	0.3966	0.456	0.746572	0.156037	0.0486914	1.02082	1.61478	0.428775	0.478654	0.678939	0.606185	0.214	0.586974	0.0527438	0.0189597	0.394912
10	7	196	19-1157	GVA-H-19-1157-010	NA	NA	NA	0.256158	0.017661	0.192434	0.0391498	-0.0754759	0.015015	0.0267813	0.547	0.072409	0.0218632	0.362428	0.401687	0.442521	0.118447	-0.00291352	0.267342	0.258704	0.66	0.137655	0.0557656	0.249628	0.180219	1.6109	0.410003	-0.0208589	0.149943	0.259101	0.419	0.887937	0.224377	0.0659008	0.837794	1.52389	0.408983	0.296268	0.565304	0.549329	0.137	0.104783	0.00647603	0.0217928	0.356462
11	7	197	19-1157	GVA-H-19-1157-011	0.056	0.003238	5.99e-05	0.318426	0.0452446	0.455177	0.105663	-0.0636456	0.0379815	0.0674739	0.591	0.208609	0.0634129	0.158617	0.723755	1.08435	0.333521	0.226073	0.474775	0.464847	0.717	0.233105	0.0957741	0.113569	0.257019	2.50224	0.545414	0.00710083	0.218187	0.357744	0.451	0.8542	0.240356	0.0653207	1.01751	1.40722	0.379528	0.431906	0.645395	0.587842	0.135	0.410361	0.0240558	0.0177259	0.385475
12	7	198	19-1157	GVA-H-19-1157-012	NA	NA	NA	0.286086	0.0341861	0.348809	0.0841032	-0.0645119	0.0285707	0.0509316	0.535	0.095587	0.0304471	0.348078	0.358932	0.560764	0.157104	-0.0286271	0.245723	0.24409	0.606	0.120303	0.0383315	0.25623	0.161098	1.58147	0.396962	-0.0263854	0.132627	0.23718	0.413	0.516444	0.122378	0.127115	0.836229	1.56504	0.374544	0.236524	0.506087	0.511083	0.132	0.330537	0.0175429	0.0311894	0.288817
13	7	199	19-1157	GVA-H-19-1157-013	0.119	0.001226	3.14e-05	0.259766	0.0200301	0.27123	0.0663179	-0.0701731	0.0166993	0.0312502	0.628	0.159924	0.0559572	0.294761	0.508967	1.04137	0.293241	0.0866198	0.350437	0.355937	0.739	0.1824	0.0576879	0.193933	0.218297	2.3518	0.510332	-0.00619527	0.18263	0.309237	0.482	0.42155	0.143322	0.123005	1.06801	1.26045	0.347494	0.365832	0.585257	0.544448	0.232	0.53806	0.0674929	0.0597891	0.331604
14	7	200	19-1157	GVA-H-19-1157-014	NA	NA	NA	0.244819	0.0207244	0.22373	0.0539059	-0.0714117	0.0173657	0.0316916	0.541	0.108531	0.0383326	0.31336	0.510047	0.650928	0.198499	0.0706746	0.331982	0.319711	0.609	0.131047	0.0488891	0.226027	0.191589	1.79457	0.436562	-0.0165595	0.159222	0.276693	0.48	0.669419	0.202626	0.0640758	0.985005	1.3964	0.372526	0.360169	0.607921	0.570964	0.151	0.4236	0.0210239	0.0212861	0.358299
15	7	201	19-1157	GVA-H-19-1157-015	0.006	0.0007265	9.1e-07	0.292245	0.0249809	0.27735	0.0566617	-0.0797788	0.0215415	0.0381099	0.541	0.127306	0.0421837	0.325237	0.470276	0.613306	0.184017	0.0562298	0.310245	0.296092	0.58	0.127827	0.0529353	0.268959	0.18241	1.76792	0.420051	-0.0161818	0.152015	0.262161	0.487	0.649665	0.191124	0.06342	0.965255	1.37698	0.38386	0.406308	0.640091	0.588179	0.169	0.401527	0.0221752	0.0178736	0.381771
16	7	202	TJ's CBD	TJ's CBD 7	NA	NA	NA	0.199691	0.00721302	0.0879997	0.00905715	-0.082525	0.00646294	0.0107176	0.393	0.0641325	0.0149668	0.383417	0.102762	0.106422	-0.0204706	-0.133768	0.127127	0.107337	0.516	0.0816235	0.0201954	0.313067	0.122001	1.00516	0.278746	-0.0372128	0.10068	0.178868	0.408	0.640854	0.147322	0.0753244	0.784417	1.51156	0.405411	0.285835	0.577553	0.568472	0.041	0.0527225	0.000573013	0.0211362	0.353583
18	7	204	20-1072	GVA-H-20-1072-002	0.331	0.0451765	0.00837628	0.293106	0.0653195	0.776622	0.217193	-0.0540219	0.0536194	0.102143	0.819	0.261543	0.119396	0.133485	0.81649	1.04756	0.330635	0.270759	0.527031	0.502888	0.754	0.369399	0.147437	0.0577743	0.278457	2.97074	0.592501	0.0158114	0.237567	0.390706	0.827	1.10292	0.580066	0.0667058	0.714867	2.38123	0.523461	0.254767	0.542879	0.557122	0.281	0.851276	0.0887801	0.0360951	0.312442
19	7	205	20-1072	GVA-H-20-1072-003	0.505	0.0317425	0.00865837	0.357914	0.0780407	0.809701	0.183645	-0.0547417	0.066105	0.113906	0.74	0.237777	0.115597	0.150934	0.757157	1.3042	0.378365	0.263958	0.513206	0.503632	0.837	0.329357	0.156802	0.104862	0.262805	3.03121	0.59211	0.0106921	0.223811	0.372825	0.622	1.23525	0.478087	0.0636148	0.943921	2.42436	0.509183	0.442538	0.686852	0.622896	0.119	0.0991475	0.00667663	0.0203605	0.374363
20	7	206	20-1072	GVA-H-20-1072-004	0.538	0.075321	0.0237814	0.307459	0.0872828	1.08869	0.287175	-0.0381525	0.0723657	0.138432	0.839	0.415897	0.211034	0.0366153	0.882692	1.65575	0.444561	0.367718	0.615131	0.582155	0.946	0.487198	0.281126	0.0202618	0.329574	3.54784	0.634452	0.0406403	0.287989	0.442227	0.72	0.749799	0.23672	0.0601981	0.936125	2.36399	0.484115	0.425196	0.687591	0.633567	0.157	0.166587	0.0169369	0.020999	0.38744
21	7	207	20-1072	GVA-H-20-1072-005	0.437	0.029667	0.00601012	0.264729	0.0464376	0.578255	0.171378	-0.0571386	0.0378442	0.0745003	0.876	0.332898	0.129815	0.0801584	0.8174	1.17133	0.363385	0.253453	0.526922	0.510913	0.84	0.42708	0.151265	0.0487609	0.288461	3.18183	0.608242	0.0194911	0.246268	0.39582	0.856	0.627664	0.251427	0.0549093	0.956546	1.37473	0.384555	0.36269	0.618935	0.579072	0.144	0.0872175	0.00726036	0.0218373	0.344535
22	7	208	20-1072	GVA-H-20-1072-006	NA	NA	NA	0.274531	0.0168535	0.231985	0.0319439	-0.084402	0.0149294	0.0251379	0.388	0.0461825	0.0075739	0.394924	0.098451	0.147425	-0.012861	-0.145581	0.137632	0.1278	0.656	0.104247	0.0281739	0.309094	0.0926387	0.975156	0.249597	-0.0372993	0.0774143	0.135	0.587	0.704384	0.187223	0.256461	NA	0.511586	0.174155	-0.0404576	0.220254	0.273559	0.102	0.0276215	0.000941259	0.0703171	0.201669
23	7	209	20-1072	GVA-H-20-1072-007	0.279	0.043289	0.00478628	0.275079	0.0493624	0.535833	0.1505	-0.0529872	0.0405272	0.0774901	0.864	0.267046	0.144587	0.089613	0.801597	0.987151	0.322114	0.244665	0.518557	0.50437	0.867	0.380958	0.170638	0.0713575	0.28611	2.90939	0.585424	0.0172567	0.244348	0.394396	0.768	1.3019	0.562159	0.0546091	0.89337	2.10455	0.47408	0.349943	0.635611	0.601799	0.203	0.223037	0.0200867	0.0213985	0.360142
24	7	210	20-1072	GVA-H-20-1072-008	NA	NA	NA	0.298195	0.0323167	0.381106	0.0845677	-0.0748109	0.0271613	0.0500302	0.502	0.166724	0.0442212	0.198983	0.631653	1.01244	0.308239	0.139089	0.415363	0.43259	0.96	0.222582	0.126823	0.156381	0.230515	2.71737	0.553772	0.00222829	0.195257	0.333617	0.718	1.35626	0.556915	0.0749743	0.964581	2.3109	0.487819	0.404282	0.669022	0.6194	0.121	0.0878495	0.00575181	0.0236483	0.358941
25	7	211	20-1072	GVA-H-20-1072-009	0.235	0.011734	0.000956711	0.325896	0.0600588	0.666668	0.172042	-0.0549829	0.0505882	0.0918774	0.757	0.220553	0.112438	0.153541	0.71626	0.897393	0.294261	0.186175	0.453216	0.458791	0.909	0.287369	0.154101	0.140306	0.243205	2.55407	0.545933	0.00723347	0.206424	0.346372	0.764	1.25273	0.556954	0.0697428	0.87586	2.19565	0.468298	0.333188	0.613893	0.595345	0.112	0.092599	0.00349471	0.0219847	0.332894
26	7	212	20-1072	GVA-H-20-1072-010	0.469	0.0336555	0.00816433	0.313559	0.0717409	0.787546	0.202474	-0.0473195	0.0601695	0.107389	0.799	0.255188	0.134434	0.0972565	0.816681	1.16421	0.358428	0.253576	0.512752	0.498489	0.932	0.336188	0.166752	0.0524162	0.26527	3.23226	0.611635	0.0142085	0.226441	0.378281	0.827	1.25342	0.558769	0.0581671	0.956943	2.45647	0.508591	0.394962	0.65558	0.614553	0.082	0.085919	0.00311808	0.0225516	0.356144
27	7	213	20-1072	GVA-H-20-1072-011	0.488	0.0437655	0.0111165	0.286048	0.0711551	0.856649	0.238469	-0.0488147	0.058751	0.111014	0.799	0.27285	0.123278	0.116987	0.777611	1.39368	0.399135	0.256942	0.527891	0.524874	0.934	0.338689	0.168418	0.0898259	0.26304	2.9611	0.588131	0.0141257	0.225269	0.371817	0.712	1.28985	0.557613	0.064183	0.933546	2.35496	0.504677	0.402765	0.689714	0.640034	0.34	1.49012	0.299311	0.0198304	0.353625
29	7	215	20-1072	GVA-H-20-1072-013	0.206	0.0048635	0.000462357	0.254586	0.0493273	0.573168	0.16932	-0.0617166	0.0405804	0.075291	0.736	0.137946	0.0538492	0.264138	0.624112	0.620324	0.207605	0.132252	0.378068	0.37112	0.863	0.230271	0.106672	0.161524	0.222072	2.15232	0.502469	0.00178336	0.188344	0.317914	0.852	1.18209	0.599514	0.0598861	0.952962	1.79945	0.44271	0.37147	0.6398	0.600703	0.087	0.057629	0.00188605	0.0200569	0.376609
30	7	216	20-1072	GVA-H-20-1072-014	0.531	0.039128	0.0110195	0.285174	0.0793756	0.958313	0.261749	-0.0458651	0.0663483	0.121203	0.736	0.320624	0.154997	0.0693552	0.907928	1.2891	0.381045	0.365622	0.61184	0.572846	0.846	0.389923	0.168221	0.0537498	0.288499	3.05418	0.599939	0.0210544	0.24839	0.399318	0.836	0.888067	0.41971	0.060749	1.07906	1.87065	0.444474	0.471753	0.690653	0.621452	0.217	0.268325	0.029194	0.0235759	0.377954
31	7	217	20-1072	GVA-H-20-1072-015	0.499	0.033991	0.00974903	0.305817	0.130078	1.43536	0.355558	-0.0330471	0.111338	0.189171	0.723	0.346157	0.119056	0.0457064	0.922529	1.30823	0.389293	0.399655	0.633936	0.585832	0.808	0.413133	0.21732	0.0244139	0.318844	3.36893	0.624025	0.0325625	0.277344	0.43126	0.556	0.820305	0.2482	0.0640587	1.07507	1.97807	0.453948	0.474936	0.693887	0.625405	0.133	0.038906	0.00265043	0.0224259	0.365119
1	8	218	19-1160	GVA-H-19-1160-001	0.142	0.0028635	0.000170632	0.264844	0.0522056	0.541944	0.169725	-0.0644993	0.0433963	0.0799751	0.22	0.102606	0.0130539	0.265049	0.583609	0.545335	0.187937	0.108819	0.359048	0.363228	0.64	0.147601	0.05613	0.171082	0.265584	1.95753	0.47776	0.00886933	0.227034	0.357834	0.529	0.748129	0.237816	0.0580032	0.867016	1.07028	0.329687	0.255203	0.521404	0.508843	0.155	0.320568	0.0169721	0.0229337	0.32854
2	8	219	19-1160	GVA-H-19-1160-002	0.094	0.000778	1.57e-05	0.225069	0.0155169	0.13529	0.0333162	-0.0827659	0.0133302	0.0227923	0.166	0.0161375	0.00109486	0.383658	0.0813397	0.0549874	-0.0302343	-0.158623	0.123358	0.106379	0.595	0.0441665	0.0167779	0.358902	0.12486	0.792294	0.210769	-0.0476719	0.10474	0.16782	0.607	0.475213	0.155152	0.0780603	0.920938	1.20976	0.352433	0.331683	0.582175	0.558774	0.177	0.734059	0.0642877	0.0276886	0.324241
3	8	220	19-1160	GVA-H-19-1160-003	NA	NA	NA	0.190718	0.00184575	0.0936109	0.00871647	-0.100024	0.00228601	0.000918845	0.243	0.0287425	0.00332504	0.375396	-0.0529137	-0.0121312	-0.0793689	-0.255003	0.0261412	0.00216409	0.455	0.02312	0.00661342	0.373764	0.091756	0.750527	0.168801	-0.060727	0.0782331	0.122391	0.431	0.42226	0.108969	0.0929528	0.767533	0.805646	0.273218	0.204497	0.470367	0.453662	0.142	0.49997	0.0337082	0.0223007	0.358977
4	8	221	19-1160	GVA-H-19-1160-004	0.073	0.0037165	0.000113539	0.307846	0.0381423	0.39277	0.0965686	-0.0747636	0.0322884	0.0565397	0.545	0.101358	0.0298755	0.438938	0.36987	0.555302	0.127373	0.0201643	0.286183	0.25293	0.567	0.132054	0.042724	0.324883	0.189246	1.7518	0.39732	-0.0153325	0.160481	0.263519	0.673	0.583836	0.225339	0.0559983	0.766814	1.21154	0.357783	0.223765	0.498104	0.489369	0.138	0.457589	0.0302714	0.0265563	0.372255
5	8	222	19-1160	GVA-H-19-1160-005	0.299	0.030881	0.00539934	0.363299	0.078888	0.881096	0.196315	-0.054651	0.0674727	0.114875	0.698	0.173389	0.0627824	0.367805	0.602573	1.06317	0.269269	0.16173	0.407851	0.376281	0.81	0.251804	0.112884	0.190482	0.238703	2.57417	0.531713	0.00168509	0.202126	0.332846	0.583	0.791347	0.248159	0.0461261	0.660264	2.12244	0.494109	0.184223	0.485856	0.508417	0.068	0.119811	0.00350877	0.0219147	0.320492
6	8	223	19-1160	GVA-H-19-1160-006	0.583	0.037876	0.0118381	0.335551	0.0493566	0.550037	0.137074	-0.073819	0.0423483	0.0739267	0.814	0.248094	0.105331	0.124129	0.82559	1.18325	0.358387	0.299077	0.544679	0.518036	0.89	0.297751	0.149342	0.0535732	0.288815	2.71385	0.569996	0.0202926	0.247183	0.39748	0.723	1.00024	0.450224	0.0797044	0.856962	2.32191	0.489176	0.347707	0.626744	0.595087	0.122	0.04584	0.00171113	0.0261839	0.355581
7	8	224	19-1160	GVA-H-19-1160-007	0.005	0.0003605	5.21e-07	0.283862	0.0246127	0.235665	0.046525	-0.0758971	0.0209659	0.0353317	0.678	0.065576	0.0220621	0.409112	0.302073	0.306954	0.0601451	-0.0712855	0.197778	0.182953	0.508	0.099287	0.0269817	0.321747	0.144378	1.32609	0.335372	-0.0330614	0.120883	0.207958	0.645	0.464871	0.176835	0.181661	0.689229	1.76914	0.435923	0.210787	0.492033	0.502038	0.143	0.317414	0.0176039	0.0200745	0.345408
8	8	225	19-1160	GVA-H-19-1160-008	0.104	0.003744	0.000139704	0.309483	0.0370733	0.356871	0.0821669	-0.0694012	0.0314785	0.0546138	0.691	0.140323	0.0550345	0.316968	0.506421	0.895919	0.245014	0.0863172	0.346817	0.349076	0.723	0.191619	0.0843068	0.173263	0.234957	2.26087	0.508101	0.000745933	0.198701	0.333717	0.595	0.818442	0.327748	0.0724012	0.782743	2.46131	0.51729	0.296756	0.591645	0.578359	0.206	0.325976	0.0302444	0.0207834	0.35571
9	8	226	19-1160	GVA-H-19-1160-009	0.089	0.0133125	0.000629079	0.313842	0.0497171	0.467944	0.119474	-0.0592295	0.0419281	0.0738574	0.672	0.135642	0.0514791	0.283108	0.461979	0.705427	0.215246	0.137085	0.387852	0.381668	0.74	0.197256	0.0894825	0.168565	0.243101	2.27688	0.510306	0.00412114	0.206547	0.344023	0.575	0.847419	0.303696	0.0642217	0.908354	2.06277	0.476479	0.390684	0.64422	0.5984	0.198	0.317955	0.0274853	0.0226892	0.385531
10	8	227	19-1160	GVA-H-19-1160-010	0.471	0.040038	0.012509	0.342808	0.0634784	0.642866	0.165744	-0.0531167	0.053236	0.0963237	0.593	0.267396	0.0958996	0.133531	0.824135	0.8022	0.266639	0.227957	0.485153	0.472747	0.781	0.326312	0.162209	0.0362469	0.282976	2.38295	0.539313	0.0141615	0.240143	0.389448	0.466	0.894102	0.210177	0.0684655	0.878417	1.74525	0.438909	0.339504	0.610211	0.576173	0.015	0.0308635	0.000177788	0.0201878	0.351954
11	8	228	19-1160	GVA-H-19-1160-011	0.435	0.0433625	0.011881	0.351066	0.0782423	0.844028	0.209741	-0.049395	0.0665229	0.117557	0.634	0.274549	0.101777	0.0997432	0.833731	1.36566	0.394451	0.284005	0.543195	0.529475	0.75	0.318798	0.156026	0.0464569	0.292843	3.00387	0.595147	0.0210502	0.251225	0.403841	0.524	1.02697	0.322164	0.0776357	1.03451	2.00558	0.458469	0.460394	0.695303	0.626284	0.107	0.252495	0.00715949	0.020816	0.388741
12	8	229	19-1160	GVA-H-19-1160-012	0.179	0.0166295	0.00170534	0.341787	0.0608889	0.648727	0.155728	-0.060465	0.0518535	0.0899924	0.666	0.23409	0.0929446	0.121378	0.739411	1.26825	0.375567	0.258865	0.50631	0.49299	0.717	0.283477	0.111767	0.0717997	0.290939	2.81619	0.577988	0.0210416	0.249872	0.3986	0.518	1.11888	0.339398	0.0608323	0.956407	1.89153	0.443436	0.378641	0.644918	0.60823	0.137	0.234543	0.0181185	0.0222273	0.379011
13	8	230	19-1160	GVA-H-19-1160-013	0.432	0.0425485	0.00846157	0.325046	0.0670983	0.670086	0.181006	-0.0543575	0.0558677	0.102512	0.808	0.265549	0.115403	0.131405	0.747484	1.4073	0.399065	0.266841	0.518854	0.502159	0.911	0.354806	0.185795	0.0496228	0.276519	2.83069	0.581024	0.0137522	0.235561	0.385108	0.393	0.484008	0.0623481	0.0664469	0.949576	1.57252	0.407982	0.333884	0.605976	0.577416	0.086	0.205072	0.00656348	0.019061	0.357103
14	8	231	19-1160	GVA-H-19-1160-014	0.473	0.0765795	0.02124	0.330235	0.113806	1.2111	0.302437	-0.0334175	0.0962109	0.172169	0.699	0.316198	0.134837	0.0717753	0.913757	1.29808	0.386589	0.397811	0.603246	0.554805	0.781	0.394953	0.179245	0.0777806	0.294166	2.79382	0.576368	0.0227287	0.253382	0.402494	0.644	1.0865	0.431798	0.0555009	0.988301	1.56049	0.407863	0.407197	0.656949	0.605779	0.308	0.406593	0.0635665	0.0178945	0.388308
15	8	232	19-1160	GVA-H-19-1160-015	NA	NA	NA	0.29624	0.0356953	0.394544	0.0965869	-0.0732276	0.0304139	0.0545088	0.455	0.111051	0.0239588	0.363187	0.389525	0.519737	0.142283	0.00267899	0.26199	0.249804	0.508	0.130106	0.0304282	0.247	0.202653	1.72235	0.426464	-0.00967354	0.170056	0.286686	0.671	0.851865	0.33698	0.0769703	0.903346	1.36992	0.38293	0.348163	0.60992	0.573369	0.359	1.18029	0.224706	0.0189407	0.377369
17	8	234	19-1171	GVA-H-19-1171-001	0.063	0.0007135	2.33e-05	0.272779	0.0218441	0.263752	0.0489522	-0.0755091	0.0189335	0.032565	0.467	0.102585	0.024777	0.398987	0.23764	0.322382	0.0687262	-0.0186721	0.24667	0.230538	0.65	0.112368	0.0336901	0.286438	0.153462	1.45507	0.368228	-0.0219493	0.127619	0.226422	0.411	0.561109	0.144811	0.166728	0.489851	1.69263	0.429192	0.100221	0.382088	0.441122	0.116	0.0298775	0.00113337	0.0488369	0.233606
18	8	235	19-1171	GVA-H-19-1171-002	NA	NA	NA	0.291079	0.0328979	0.312441	0.071276	-0.0743877	0.0279138	0.0496006	0.634	0.108381	0.0395846	0.332824	0.559534	0.536871	0.162758	0.099363	0.358994	0.342381	0.685	0.139334	0.05716	0.24576	0.2024	1.92829	0.45039	-0.00964569	0.170023	0.292494	0.554	0.816986	0.276958	0.0484771	0.855122	1.66118	0.438378	0.382593	0.640857	0.592342	0.133	0.32567	0.00938249	0.0179793	0.363311
19	8	236	19-1171	GVA-H-19-1171-003	0.169	0.0158	0.00105246	0.30819	0.0591912	0.579534	0.162489	-0.0637625	0.0492395	0.08927	0.728	0.205618	0.0788331	0.17404	0.862794	0.819097	0.273127	0.26936	0.508228	0.480164	0.775	0.252446	0.103205	0.126687	0.265086	2.38703	0.531347	0.00682407	0.224146	0.364884	0.566	1.02116	0.345912	0.0637245	0.880064	1.93458	0.468772	0.367494	0.633584	0.594003	0.113	0.216917	0.0062998	0.0214533	0.372887
20	8	237	19-1171	GVA-H-19-1171-004	0.141	0.0105665	0.000714609	0.345794	0.0762017	0.850632	0.199135	-0.0476453	0.0649177	0.113157	0.589	0.253669	0.101175	0.107647	0.962175	1.04903	0.334516	0.382879	0.602525	0.551982	0.648	0.317571	0.134151	0.0307761	0.317549	3.29507	0.617626	0.0343849	0.275885	0.431097	0.542	1.185	0.422175	0.0488305	1.01641	1.57759	0.415944	0.464528	0.694559	0.62538	0.141	0.172652	0.0124632	0.0180073	0.379674
21	8	238	19-1171	GVA-H-19-1171-005	0.062	0.0004825	6.28e-06	0.287574	0.0446592	0.456103	0.125696	-0.0607453	0.0371411	0.0676531	0.601	0.131151	0.0349383	0.277783	0.6681	0.532494	0.176978	0.141684	0.391528	0.374244	0.596	0.172331	0.0448255	0.255518	0.190971	1.86047	0.438516	-0.0102152	0.160563	0.271284	0.557	0.783551	0.225103	0.163188	0.881366	1.10702	0.326333	0.275568	0.556138	0.528745	0.24	0.546001	0.0465448	0.0242405	0.309285
22	8	239	19-1171	GVA-H-19-1171-006	0.273	0.007268	0.00110233	0.227975	0.016196	0.196968	0.0488553	-0.0745655	0.0136157	0.0242732	0.515	0.11606	0.0271585	0.369259	0.376623	0.530514	0.145693	0.0205402	0.265788	0.266246	0.765	0.147177	0.0445907	0.263637	0.188132	1.66949	0.411642	-0.010425	0.15876	0.263672	0.593	1.22063	0.380096	0.0566762	1.08196	NA	0.335795	0.399569	0.627026	0.579307	0.211	0.611478	0.0367357	0.0169829	0.364258
23	8	240	19-1171	GVA-H-19-1171-007	0.198	0.03226	0.00264385	0.303963	0.0681993	0.789897	0.209422	-0.0458763	0.0570628	0.104508	0.746	0.181353	0.0697343	0.268577	0.550571	0.803976	0.249486	0.101022	0.366007	0.371731	0.753	0.238772	0.0892132	0.131213	0.246405	2.62594	0.552471	0.00543582	0.208815	0.35178	0.662	0.981753	0.340881	0.047948	0.926672	1.5947	0.418944	0.345161	0.617027	0.585134	0.15	0.299001	0.00813524	0.0230874	0.350719
24	8	241	19-1171	GVA-H-19-1171-008	0.421	0.0305925	0.0051752	0.304958	0.0663307	0.723224	0.197878	-0.0518576	0.0556018	0.100423	0.758	0.183904	0.0617851	0.255043	0.570554	0.843226	0.262083	0.118869	0.387627	0.395051	0.733	0.273605	0.0984601	0.126924	0.254428	2.47764	0.539413	0.00821773	0.216165	0.356499	0.64	1.07587	0.397745	0.078679	0.924084	1.81841	0.430744	0.329754	0.618929	0.592272	0.093	0.245067	0.00712322	0.0201116	0.322977
25	8	242	19-1171	GVA-H-19-1171-009	0.419	0.038022	0.0102255	0.29945	0.063301	0.754173	0.20629	-0.0486554	0.0530004	0.0982887	0.638	0.200062	0.0797377	0.119794	0.797477	1.0038	0.320708	0.264544	0.511433	0.493832	0.69	0.281222	0.102454	0.0843755	0.277017	2.75421	0.571202	0.0188743	0.238548	0.388335	0.587	1.16473	0.376564	0.0487398	1.01477	1.46639	0.400157	0.433587	0.672638	0.614871	0.321	0.264535	0.0335827	0.0128804	0.380839
26	8	243	19-1171	GVA-H-19-1171-010	0.517	0.073304	0.0223042	0.289779	0.118015	1.43354	0.355752	-0.0308605	0.0988351	0.180553	0.732	0.3275	0.11587	0.0738049	0.824915	1.51957	0.424584	0.303833	0.553235	0.536012	0.766	0.419463	0.16487	0.0205499	0.296907	3.41349	0.627121	0.0250411	0.256311	0.4119	0.46	0.987551	0.226716	0.0641112	1.10695	1.76529	0.437481	0.491635	0.698507	0.623714	0.102	0.291051	0.00699212	0.0238643	0.388051
27	8	244	19-1171	GVA-H-19-1171-011	0.503	0.0302795	0.00870103	0.290558	0.0757439	0.814007	0.23193	-0.049743	0.063536	0.113603	0.609	0.197732	0.0641789	0.130568	0.746527	1.26382	0.374971	0.237398	0.486579	0.484577	0.683	0.264623	0.0821496	0.150993	0.256832	2.60496	0.548684	0.0123505	0.219946	0.357117	0.343	0.118298	0.0113251	0.0877612	0.515644	1.77335	0.452454	0.0864728	0.379483	0.453117	0.147	0.125481	0.0117462	0.0212908	0.289954
28	8	245	19-1171	GVA-H-19-1171-012	0.322	0.0545845	0.00618003	0.283173	0.109641	1.30093	0.336361	-0.0365511	0.092843	0.164672	0.688	0.242554	0.0842234	0.0668225	0.821724	1.44343	0.412262	0.304113	0.54799	0.529455	0.749	0.372042	0.150513	0.0451907	0.298177	2.9623	0.593516	0.0247499	0.257587	0.411385	0.822	1.23101	0.574286	0.063454	1.12149	1.5554	0.409155	0.506521	0.716076	0.636021	0.174	0.479256	0.0332737	0.0268474	0.374866
29	8	246	19-1171	GVA-H-19-1171-013	0.111	0.014408	0.000456111	0.265048	0.0702082	0.858937	0.248608	-0.0532027	0.0585087	0.108416	0.65	0.18102	0.0738092	0.181684	0.744063	0.970705	0.307867	0.23223	0.480685	0.463647	0.683	0.266505	0.0941281	0.10892	0.276189	2.5799	0.553204	0.0149835	0.237541	0.384091	0.631	0.525757	0.120845	0.0759289	0.97208	1.85922	0.43908	0.400409	0.656586	0.60676	0.198	0.258851	0.0256326	0.0199754	0.359795
30	8	247	19-1171	GVA-H-19-1171-014	0.03	0.001718	2.01e-05	0.261439	0.0492054	0.556176	0.167429	-0.0649676	0.0409166	0.0763401	0.424	0.086507	0.0207429	0.312888	0.478315	0.805893	0.231575	0.0755347	0.325324	0.32919	0.779	0.159544	0.0712618	0.198772	0.229791	2.13947	0.488961	0.000122588	0.19563	0.324488	0.769	0.980802	0.437015	0.048095	1.08882	NA	0.390973	0.470829	0.690792	0.621199	0.388	0.137729	0.0146335	0.0170351	0.378918
31	8	248	19-1171	GVA-H-19-1171-015	0.531	0.048791	0.0164177	0.303854	0.127473	1.45771	0.352652	-0.0319324	0.108892	0.184343	0.614	0.242379	0.100572	0.0601854	0.971377	1.35206	0.392733	0.419236	0.641161	0.589187	0.741	0.352035	0.154768	0.0330424	0.325929	3.18659	0.61094	0.03643	0.284064	0.435617	0.657	1.01867	0.319054	0.0492206	1.1325	1.49338	0.408148	0.514243	0.709029	0.628749	0.229	0.737514	0.0793521	0.029784	0.38212
1	9	249	19-1166	GVA-H-19-1166-011	0.327	0.0093795	0.00111762	0.242561	0.0510572	0.64523	0.201504	-0.0629013	0.0419003	0.0812925	0.323	0.0995885	0.0134533	0.313889	0.763848	0.562981	0.179263	0.170669	0.390139	0.363759	0.56	0.154138	0.0504833	0.231556	0.220896	2.04537	0.472931	-0.00191456	0.187234	0.30173	0.378	0.559585	0.129428	0.189043	0.709165	1.00316	0.307932	0.144968	0.408473	0.422232	0.144	0.509421	0.0353352	0.0311187	0.289534
2	9	250	19-1166	GVA-H-19-1166-012	0.459	0.0702645	0.0222209	0.309551	0.124689	1.13076	0.302025	-0.0432928	0.104975	0.183297	0.813	0.322339	0.166478	0.106949	1.05394	1.1522	0.354274	0.432027	0.634466	0.580949	0.824	0.401431	0.221621	0.0766136	0.320353	2.79901	0.576591	0.0324926	0.277521	0.420196	0.682	1.09872	0.463047	0.0527934	0.99944	1.52825	0.410002	0.391988	0.630914	0.587633	0.154	0.469357	0.0208866	0.0202939	0.375622
3	9	251	19-1166	GVA-H-19-1166-013	0.18	0.0238425	0.00240274	0.310286	0.058597	0.575563	0.156265	-0.0696533	0.0494273	0.0876484	0.36	0.144819	0.0304374	0.346538	0.673249	0.776649	0.220608	0.14113	0.399999	0.380455	0.678	0.202328	0.0722481	0.212526	0.233598	2.10508	0.480094	0.00488117	0.19884	0.317859	0.549	0.740423	0.257464	0.0670784	0.990536	1.55306	0.404244	0.43048	0.652072	0.59649	0.142	0.233399	0.00799043	0.0221968	0.379307
4	9	252	19-1166	GVA-H-19-1166-014	0.327	0.0284545	0.00456484	0.324619	0.0772308	0.744305	0.19734	-0.0660321	0.0655318	0.112716	0.639	0.249766	0.105189	0.23889	0.844901	1.03684	0.307371	0.299791	0.529559	0.485248	0.676	0.299706	0.135643	0.201664	0.257575	2.56603	0.532229	0.0105434	0.220016	0.352948	0.554	1.04799	0.339615	0.0578171	1.02767	1.42345	0.389043	0.483652	0.675046	0.605968	0.175	0.443515	0.0356813	0.0208449	0.39291
5	9	253	19-1166	GVA-H-19-1166-015	0.479	0.066685	0.020603	0.348321	0.123914	1.14332	0.285299	-0.0416356	0.106028	0.178054	0.688	0.309439	0.151128	0.181888	0.898649	1.41801	0.390688	0.394759	0.607415	0.552047	0.765	0.413137	0.191836	0.0502836	0.298875	3.24459	0.611781	0.0269292	0.25846	0.410711	0.617	0.741272	0.268717	0.0527771	0.935657	1.82002	0.446609	0.436644	0.670696	0.609459	0.06	0.083404	0.00225732	0.018914	0.385228
6	9	254	19-1166	GVA-H-19-1166-016	0.404	0.0367205	0.00818499	0.349771	0.0664905	0.575644	0.133852	-0.0675738	0.0574657	0.0939359	0.615	0.208136	0.0906998	0.2327	0.680815	1.06575	0.318087	0.262439	0.507942	0.478721	0.615	0.274575	0.11111	0.0774418	0.280715	2.78825	0.575466	0.0212784	0.241413	0.389089	0.571	1.1058	0.395725	0.0723195	0.984269	2.14646	0.453059	0.470786	0.6897	0.623928	0.25	0.503342	0.0597032	0.019452	0.371884
7	9	255	19-1166	GVA-H-19-1166-017	0.463	0.0535615	0.0142154	0.354354	0.0652258	0.644153	0.152108	-0.0606855	0.0557785	0.0961174	0.633	0.249072	0.0894335	0.143748	0.795063	1.10803	0.338333	0.254528	0.508904	0.492791	0.609	0.331171	0.112427	0.0734956	0.28265	2.83947	0.579943	0.0203459	0.242236	0.390723	0.596	0.978565	0.325375	0.0737005	0.947781	2.07314	0.477882	0.453698	0.692814	0.627716	0.221	0.425054	0.0375722	0.028046	0.362122
8	9	256	19-1166	GVA-H-19-1166-018	0.363	0.059931	0.0127842	0.352767	0.0693292	0.641902	0.157366	-0.0530196	0.0588419	0.102871	0.572	0.249164	0.0834916	0.145605	0.717823	1.14556	0.33972	0.205191	0.472015	0.47515	0.584	0.290916	0.102887	0.0558155	0.272684	2.73922	0.572442	0.0136094	0.23195	0.382507	0.55	0.993581	0.320292	0.0634064	0.805383	2.4786	0.521876	0.327975	0.620257	0.597116	0.172	0.218029	0.0182809	0.0240398	0.332489
9	9	257	19-1166	GVA-H-19-1166-019	0.197	0.019693	0.00190998	0.312414	0.0421276	0.333069	0.0843179	-0.0676335	0.0354034	0.0622535	0.541	0.177555	0.0559632	0.211476	0.732857	0.744795	0.243663	0.17661	0.437731	0.43076	0.617	0.223211	0.0791873	0.140614	0.260623	2.24754	0.514179	0.00932898	0.220938	0.357543	0.479	0.871634	0.261056	0.0561052	0.855579	1.81196	0.453819	0.333166	0.613072	0.58145	0.18	0.395766	0.0400829	0.0233211	0.357803
10	9	258	19-1166	GVA-H-19-1166-020	0.446	0.0515345	0.0136476	0.351222	0.0682152	0.682285	0.169617	-0.0526371	0.0579797	0.103008	0.621	0.259639	0.0972739	0.144359	0.749289	1.06546	0.328185	0.255461	0.51385	0.494417	0.686	0.337243	0.129582	0.0319741	0.289503	2.85017	0.583765	0.0220816	0.248817	0.401289	0.504	1.18582	0.35939	0.0598739	0.956065	1.55208	0.415442	0.409266	0.648812	0.593532	0.163	0.155479	0.0102058	0.0176232	0.384324
11	9	259	19-1166	GVA-H-19-1166-021	0.378	0.0241645	0.00535029	0.33971	0.0755442	0.701184	0.187547	-0.0540357	0.0639086	0.111958	0.588	0.320182	0.116601	0.0543472	0.828827	1.26793	0.380024	0.299747	0.550682	0.536069	0.604	0.377835	0.139083	0.0255792	0.301697	2.74635	0.576262	0.0221509	0.258338	0.410334	0.36	0.647484	0.0699031	0.0641153	0.871291	2.14819	0.472227	0.354468	0.63574	0.60314	0.081	0.298961	0.00794301	0.0185227	0.361321
12	9	260	19-1166	GVA-H-19-1166-022	0.496	0.0446825	0.0110351	0.327882	0.0905446	0.794916	0.220668	-0.0465773	0.0764496	0.133165	0.599	0.302797	0.103725	0.103643	0.806382	1.37149	0.394484	0.341505	0.571594	0.534141	0.658	0.359443	0.146612	0.0263371	0.30348	3.00471	0.595243	0.0259345	0.261819	0.4153	0.536	0.820216	0.171834	0.0585988	1.09105	1.28299	0.363954	0.484107	0.690013	0.616324	0.294	0.630841	0.0720974	0.0189976	0.38713
13	9	261	19-1166	GVA-H-19-1166-023	0.14	0.0026265	0.000138497	0.303768	0.0451787	0.389991	0.107427	-0.0647259	0.0378109	0.0673738	0.686	0.182874	0.0729575	0.188006	0.672325	1.04446	0.323236	0.207381	0.457681	0.449817	0.773	0.262016	0.0969576	0.133711	0.252992	2.26278	0.519241	0.00911937	0.214424	0.352826	0.605	1.15523	0.408325	0.0779921	0.998678	1.67505	0.405217	0.385967	0.640924	0.593889	0.147	0.0622385	0.00403732	0.0210287	0.373094
14	9	262	19-1166	GVA-H-19-1166-024	0.521	0.0437495	0.0137718	0.360068	0.0905235	0.907411	0.218412	-0.0509409	0.07701	0.133051	0.71	0.277887	0.123309	0.0759548	0.809479	1.31308	0.388504	0.296513	0.549468	0.526305	0.759	0.366904	0.163354	0.0393134	0.297877	2.92835	0.58995	0.0232014	0.25567	0.406598	0.603	1.16389	0.476375	0.0685466	0.96457	NA	0.442253	0.390534	0.647537	0.599646	0.106	0.183842	0.0113638	0.0192709	0.379382
15	9	263	19-1166	GVA-H-19-1166-025	0.421	0.045516	0.00924141	0.335642	0.0899582	0.85939	0.224962	-0.0482957	0.0758814	0.132059	0.705	0.243482	0.112055	0.0861996	0.815077	1.31221	0.381184	0.30619	0.546351	0.526074	0.791	0.32359	0.15831	0.0307093	0.304518	2.83384	0.582533	0.0247462	0.261077	0.413792	0.501	0.923221	0.18526	0.0605263	0.837565	NA	0.473278	0.336847	0.619521	0.596549	0.237	0.491906	0.0508292	0.0221212	0.376628
16	9	264	TJ's CBD	TJ's CBD 9	0.093	0.010263	0.000440388	0.293233	0.033408	0.285266	0.0620904	-0.0744609	0.0283554	0.0483351	0.487	0.163222	0.0464333	0.250957	0.608058	0.612671	0.203051	0.108455	0.37991	0.380531	0.592	0.221619	0.073528	0.131183	0.239328	1.972	0.48392	0.0002824	0.201211	0.3357	0.59	0.952493	0.333794	0.0713548	0.783647	1.9858	0.469496	0.30197	0.597309	0.581169	0.206	0.0999545	0.0114713	0.0192035	0.344697
17	9	265	20-1001	GVA-H-20-1001-001	0.487	0.049388	0.0164289	0.339163	0.0791786	0.662562	0.176825	-0.0516259	0.0665493	0.114617	0.727	0.233702	0.0990886	0.100613	0.843542	0.861526	0.288472	0.251269	0.496875	0.48706	0.888	0.336421	0.171798	0.0785343	0.281197	2.41859	0.540311	0.0156927	0.238416	0.383117	0.675	0.857258	0.32169	0.0755727	0.750679	2.37032	0.508737	0.290878	0.574282	0.564867	0.212	0.148464	0.0181591	0.0236706	0.344091
18	9	266	20-1001	GVA-H-20-1001-002	0.405	0.037392	0.00756471	0.320807	0.0763573	0.607287	0.172713	-0.0527853	0.0634776	0.111633	0.785	0.229397	0.0962792	0.127908	0.732449	0.807824	0.274324	0.167858	0.436853	0.447981	0.834	0.308155	0.125671	0.10556	0.24312	2.32382	0.528213	0.00291256	0.203596	0.341922	0.562	0.813199	0.255332	0.095386	0.72887	2.11446	0.482214	0.252641	0.545372	0.542208	0.038	0.017802	0.000203651	0.0280697	0.325737
19	9	267	20-1001	GVA-H-20-1001-003	0.468	0.102719	0.0298246	0.291214	0.109493	0.924716	0.272308	-0.0392331	0.0907371	0.163844	0.811	0.352205	0.169221	0.0688341	0.947187	0.83468	0.284871	0.328715	0.572571	0.53513	0.856	0.493742	0.20569	0.0192279	0.306364	2.44752	0.546281	0.0188581	0.260486	0.409275	0.599	1.02292	0.364033	0.0741817	0.845083	1.84317	0.450431	0.326554	0.59797	0.570546	0.104	0.045645	0.00210806	0.0264438	0.358938
20	9	268	20-1001	GVA-H-20-1001-004	0.499	0.0775545	0.0265251	0.32455	0.115008	1.1198	0.296632	-0.0340835	0.0971018	0.168884	0.782	0.314991	0.152892	0.068348	0.889137	1.04193	0.334485	0.308813	0.543359	0.521534	0.838	0.414583	0.202828	0.0508651	0.306342	3.03181	0.597221	0.0274016	0.26298	0.411517	0.508	0.786651	0.222696	0.0785456	0.957687	1.76863	0.429288	0.387946	0.614593	0.576214	0.151	0.311014	0.0150812	0.0223666	0.366994
21	9	269	20-1001	GVA-H-20-1001-005	0.257	0.0091345	0.00111947	0.311548	0.0628666	0.584879	0.161625	-0.0542167	0.052612	0.0929299	0.644	0.204191	0.066391	0.163538	0.790458	0.82644	0.275982	0.219366	0.473582	0.456978	0.713	0.277417	0.0924933	0.115283	0.26801	2.46363	0.53981	0.0101738	0.22692	0.367821	0.46	0.632932	0.195337	0.0759436	1.01146	1.50508	0.391066	0.383968	0.620306	0.575812	0.163	0.747699	0.0657318	0.0252975	0.359732
22	9	270	20-1001	GVA-H-20-1001-006	0.325	0.0057915	0.000976984	0.292031	0.0508639	0.511971	0.149091	-0.0587615	0.0423687	0.0777704	0.649	0.173426	0.0696679	0.207705	0.760798	0.800539	0.266195	0.228651	0.46039	0.44046	0.725	0.230919	0.108707	0.134375	0.24089	2.29861	0.520092	0.00394353	0.203277	0.339323	0.464	0.667193	0.195036	0.0630591	1.05171	1.36663	0.37583	0.401587	0.614342	0.568051	0.156	0.752896	0.0645461	0.0197717	0.353945
23	9	271	20-1001	GVA-H-20-1001-007	0.27	0.019598	0.0016175	0.327904	0.0792972	0.792379	0.212151	-0.0521484	0.0667675	0.117019	0.753	0.197521	0.0756735	0.224216	0.747662	NA	0.348208	0.25959	0.496193	0.47733	0.783	0.278081	0.103819	0.150898	0.250324	2.56212	0.542779	0.00896679	0.212173	0.349966	0.507	0.559456	0.179313	0.0559616	1.04826	1.35313	0.377653	0.402705	0.614405	0.56793	0.166	0.628535	0.05504	0.0232268	0.36705
25	9	273	20-1001	GVA-H-20-1001-009	0.459	0.033632	0.010748	0.305924	0.0666364	0.73787	0.205863	-0.0505784	0.0554894	0.101836	0.775	0.228693	0.10629	0.213165	0.715862	0.988422	0.309371	0.220871	0.459733	0.447998	0.828	0.291411	0.126264	0.12036	0.259498	2.42858	0.537074	0.0083766	0.219174	0.356168	0.683	0.723958	0.252759	0.0756226	0.950143	1.79779	0.435501	0.337752	0.604411	0.576249	0.115	0.096493	0.00241306	0.0241779	0.365251
27	9	275	20-1001	GVA-H-20-1001-011	0.557	0.0807105	0.0288292	0.293548	0.113804	1.03578	0.292158	-0.0404067	0.095093	0.166533	0.77	0.297797	0.111786	0.0812704	0.783139	1.47415	0.411124	0.281426	0.536556	0.521399	0.79	0.38075	0.162094	0.0449455	0.290574	2.88144	0.584947	0.0199636	0.248154	0.396883	0.681	0.846267	0.323461	0.0816448	1.09881	1.70921	0.420429	0.436315	0.641389	0.584169	0.07	0.0393565	0.000739408	0.0250528	0.380182
28	9	276	20-1001	GVA-H-20-1001-012	0.54	0.0710115	0.0253761	0.267485	0.123401	1.1641	0.328235	-0.0351088	0.103088	0.181009	0.793	0.361352	0.163491	0.0783029	0.804578	1.34866	0.392203	0.292183	0.549129	0.526937	0.858	0.458259	0.230701	0.0230216	0.307313	2.819	0.577998	0.0252765	0.263724	0.416068	0.843	1.24874	0.506809	0.0840772	1.05176	2.00058	0.457101	0.429354	0.675152	0.616103	0.161	0.030797	0.00209302	0.0308847	0.364267
30	9	278	20-1001	GVA-H-20-1001-014	0.607	0.10013	0.0374847	0.23683	0.142372	1.28039	0.361925	-0.0328033	0.118875	0.208719	0.801	0.38575	0.167977	0.092529	0.820389	1.46228	0.402851	0.295722	0.560481	0.538387	0.966	0.459668	0.230653	0.0193345	0.341967	3.03797	0.598516	0.0381643	0.296565	0.444987	0.713	0.858301	0.307072	0.0699604	0.882038	2.63369	0.525353	0.338214	0.633574	0.605089	0.239	0.905512	0.101924	0.0272728	0.344277
31	9	279	20-1001	GVA-H-20-1001-015	0.114	0.0581785	0.00315178	0.277086	0.0813971	0.880482	0.248582	-0.0459476	0.0680459	0.120094	0.63	0.149648	0.0566671	0.140782	0.76306	1.05679	0.327824	0.225949	0.48426	0.478422	0.7	0.221665	0.0841114	0.0904386	0.268743	2.51844	0.552126	0.0145062	0.228913	0.365593	0.51	0.611522	0.190173	0.0900487	1.06712	1.56924	0.39821	0.419761	0.632904	0.58128	0.165	0.614792	0.0510759	0.0188845	0.35096
1	10	280	19-1161	GVA-H-19-1161-001	0.165	0.016678	0.00180033	0.272003	0.0594849	0.557063	0.166958	-0.0727121	0.0489587	0.0897201	0.555	0.161762	0.0592435	0.2136	1.10366	0.660795	0.220096	0.285461	0.507707	0.470362	0.652	0.217314	0.0831905	0.0887313	0.247289	2.21028	0.517831	0.000353092	0.20711	0.346028	0.507	0.738404	0.235042	0.0595057	1.05452	0.862585	0.280109	0.284256	0.542605	0.514529	0.162	0.523397	0.046088	0.0642426	0.303865
2	10	281	19-1161	GVA-H-19-1161-002	0.153	0.014905	0.00109786	0.278452	0.0555404	0.477197	0.144451	-0.0776816	0.0459508	0.0823448	0.595	0.128171	0.0415208	0.278394	0.805279	0.501602	0.158948	0.171762	0.414674	0.387884	0.695	0.168879	0.0648373	0.16951	0.228825	2.10249	0.491269	-0.0068292	0.190999	0.320898	0.505	0.731895	0.17697	0.0619236	1.26718	0.750821	0.256458	0.293053	0.508664	0.483979	0.107	0.278609	0.0125356	0.0409576	0.331623
3	10	282	19-1161	GVA-H-19-1161-003	0.137	0.0056065	0.000276888	0.218794	0.0111605	0.119176	0.0192877	-0.0968086	0.00994012	0.0165076	0.368	0.0403935	0.00881134	0.367611	0.405247	0.124608	-0.00679931	-0.0791914	0.18873	0.166726	0.42	0.098682	0.0276149	0.264132	0.145753	1.31389	0.353786	-0.0321919	0.119665	0.21078	0.444	0.470582	0.121685	0.0535114	0.955862	0.802676	0.268484	0.290521	0.541782	0.517792	0.111	0.245801	0.0123547	0.0269002	0.334073
4	10	283	19-1161	GVA-H-19-1161-004	0.134	0.002071	0.000122417	0.310164	0.0446295	0.42234	0.110577	-0.0895483	0.0377801	0.0646544	0.683	0.0770115	0.0337091	0.330774	0.589009	0.530375	0.158445	0.106761	0.354242	0.336269	0.641	0.151304	0.0559223	0.215013	0.203825	1.9945	0.468131	-0.00873747	0.169987	0.284527	0.545	0.540555	0.159755	0.0738824	0.812971	1.452	0.391946	0.247837	0.532713	0.534286	0.197	0.648968	0.0741215	0.0243123	0.370632
5	10	284	19-1161	GVA-H-19-1161-005	0.368	0.081341	0.0195688	0.354965	0.114123	0.909099	0.237724	-0.0544629	0.0965783	0.160838	0.599	0.280632	0.0960847	0.122159	0.853492	1.14438	0.350768	0.32287	0.557521	0.52976	0.674	0.360777	0.159115	0.0507814	0.287081	2.73304	0.572965	0.0204189	0.244777	0.392136	0.653	0.950735	0.360919	0.0613998	0.919922	1.74614	0.421605	0.395266	0.641176	0.593348	0.081	0.134798	0.00366479	0.0201594	0.396551
6	10	285	19-1161	GVA-H-19-1161-006	NA	NA	NA	0.248211	0.0206541	0.253879	0.0635162	-0.0924936	0.0177925	0.0309575	0.551	0.151691	0.051433	0.239098	0.549811	0.624349	0.211243	0.0856766	0.345914	0.349879	0.567	0.206648	0.0789812	0.164625	0.229378	2.10689	0.491549	-0.00885993	0.190052	0.320594	0.497	0.681465	0.182738	0.0532993	0.793879	NA	0.387872	0.256639	0.509104	0.502749	0.141	0.786849	0.0511251	0.0227412	0.357416
7	10	286	19-1161	GVA-H-19-1161-007	0.182	0.019359	0.0017318	0.267196	0.0291901	0.350355	0.0895156	-0.0785878	0.0246757	0.0448257	0.532	0.138033	0.0390462	0.29575	0.453573	0.393181	0.129479	0.0116425	0.284022	0.280864	0.613	0.184486	0.061142	0.19846	0.199223	1.9393	0.462375	-0.0172706	0.163916	0.285883	0.432	0.527105	0.118884	0.0448991	0.795043	1.23675	0.368422	0.256861	0.486726	0.476669	0.123	0.256851	0.0130368	0.0235547	0.332567
8	10	287	19-1161	GVA-H-19-1161-008	0.357	0.009575	0.00197868	0.282959	0.0242362	0.277857	0.0711203	-0.102635	0.0205785	0.0347192	0.53	0.090922	0.0269763	0.352914	0.356926	0.320792	0.086684	-0.0135734	0.256216	0.24707	0.662	0.185464	0.0673808	0.226286	0.190274	1.65083	0.419545	-0.021312	0.156997	0.27238	0.475	0.660545	0.187172	0.0715383	0.640342	1.89751	0.449269	0.167007	0.461909	0.500064	0.195	0.743273	0.0687012	0.0183676	0.349245
9	10	288	19-1161	GVA-H-19-1161-009	0.065	0.006111	0.000212447	0.22251	0.0137882	0.157733	0.0405715	-0.0889063	0.0119592	0.0211229	0.473	0.0594125	0.0150922	0.4024	0.0486152	0.409993	0.0232947	-0.164571	0.105211	0.106379	0.577	0.096318	0.0245656	0.280335	0.13338	1.1112	0.315853	-0.0383966	0.108758	0.193562	0.351	0.366051	0.0725732	0.138578	0.822928	1.59736	0.396332	0.278956	0.540271	0.534915	0.129	0.269978	0.0130951	0.0218017	0.347596
10	10	289	19-1161	GVA-H-19-1161-010	0.403	0.021032	0.00442032	0.260575	0.0267872	0.328856	0.0916137	-0.0785216	0.0225058	0.0421603	0.601	0.167699	0.0515446	0.325277	0.0868992	NA	0.241599	0.0484385	0.31974	0.327774	0.63	0.241032	0.0807453	0.153504	0.230123	2.04751	0.488536	-0.00380181	0.191693	0.322814	0.63	0.678488	0.196938	0.0554053	0.786503	1.45553	0.393758	0.253588	0.504368	0.504352	0.161	0.573261	0.0358052	0.0234762	0.339197
11	10	290	19-1161	GVA-H-19-1161-011	0.198	0.005821	0.000671261	0.268734	0.0244778	0.144945	0.0244827	-0.0908567	0.0212027	0.033581	0.445	0.122359	0.0373424	0.35016	0.381065	0.356378	0.1072	-0.00947963	0.251341	0.24674	0.418	0.177894	0.0435074	0.201756	0.209083	1.54997	0.414788	-0.0132634	0.173445	0.29341	0.475	0.507525	0.149594	0.0582399	0.881719	NA	0.336566	0.330435	0.584697	0.555962	0.208	0.769767	0.0776487	0.016191	0.382667
12	10	291	19-1161	GVA-H-19-1161-012	0.171	0.022031	0.00231258	0.3335	0.0531145	0.655781	0.161828	-0.0736135	0.0450402	0.0801225	0.595	0.212395	0.0743468	0.187187	0.669686	1.26865	0.368038	0.221354	0.472897	0.46134	0.652	0.323034	0.119708	0.0796074	0.262458	2.84078	0.580109	0.0133948	0.223342	0.370793	0.553	0.758735	0.25046	0.0402234	0.907237	1.61318	0.43165	0.374338	0.627363	0.584727	0.219	0.30391	0.036843	0.0250428	0.374583
13	10	292	19-1161	GVA-H-19-1161-013	0.35	0.041142	0.00937815	0.303023	0.0507935	0.545715	0.147671	-0.0745612	0.0428378	0.0762764	0.562	0.184801	0.0674009	0.268531	0.565299	1.07678	0.310173	0.138123	0.406937	0.408646	0.653	0.251501	0.0867816	0.123456	0.247007	2.15229	0.505277	-0.00115839	0.206267	0.342533	0.445	0.643884	0.140683	0.105312	0.911093	NA	0.454034	0.365067	0.597719	0.565271	0.119	0.374191	0.016901	0.0236799	0.365558
14	10	293	19-1161	GVA-H-19-1161-014	0.438	0.0544325	0.0156981	0.336812	0.0855618	0.664905	0.183095	-0.0569791	0.0720726	0.122887	0.603	0.230983	0.0801052	0.221971	0.705729	0.985944	0.305081	0.241641	0.47576	0.458257	0.586	0.305166	0.108234	0.090516	0.271734	2.45406	0.545235	0.0163569	0.231739	0.373902	0.627	0.893339	0.314117	0.0550844	0.97999	1.22038	0.359475	0.397549	0.614034	0.565398	0.32	1.26769	0.203397	0.0292648	0.398871
15	10	294	19-1161	GVA-H-19-1161-015	0.408	0.061155	0.0183861	0.357659	0.0905455	0.946015	0.230546	-0.0572575	0.0771007	0.132846	0.623	0.282073	0.107861	0.0804297	0.789008	1.42682	0.391876	0.301958	0.553347	0.532853	0.675	0.35809	0.150243	0.0441158	0.300899	3.11487	0.604142	0.0266224	0.25954	0.41261	0.559	1.14342	0.377281	0.0402326	0.974622	1.53176	0.420907	0.455599	0.66733	0.601506	0.196	0.244111	0.020266	0.0185665	0.396514
16	10	295	TJ's CBD	TJ's CBD 10	0.044	0.000258	3.83e-06	0.216718	0.0154961	0.208273	0.0589997	-0.0789061	0.0130452	0.0253749	0.491	0.176481	0.0430826	0.218196	0.559752	0.573484	0.200479	0.0924762	0.360135	0.370445	0.612	0.232115	0.0752219	0.0888146	0.26604	2.04129	0.497884	0.00522949	0.22409	0.365131	0.36	0.431563	0.0333013	0.0515215	0.846273	1.52013	0.408664	0.352928	0.606725	0.567649	0.148	0.184198	0.016568	0.0179132	0.381864
17	10	296	19-1197	GVA-H-19-1197-001	0.518	0.075355	0.0255744	0.362513	0.115099	1.06245	0.264309	-0.0443181	0.0981474	0.165814	0.77	0.335292	0.151789	0.0458756	0.867847	1.08951	0.345101	0.309541	0.565163	0.542796	0.823	0.446717	0.219582	0.0244497	0.334013	3.23731	0.61337	0.0405715	0.290321	0.44145	0.514	0.658769	0.0921643	0.059915	0.81306	1.97537	0.470851	0.321423	0.606999	0.581154	0.21	0.19885	0.0200115	0.0180786	0.375837
18	10	297	19-1197	GVA-H-19-1197-002	0.504	0.03341	0.00808939	0.328624	0.0679143	0.629131	0.157452	-0.0630043	0.0572818	0.0981115	0.653	0.228273	0.0775657	0.239298	0.865067	0.936224	0.2843	0.256998	0.500412	0.471034	0.626	0.297075	0.0987033	0.0781186	0.309485	2.87558	0.581433	0.0256342	0.265876	0.412842	0.602	1.10757	0.383318	0.0561142	0.883363	1.9097	0.440638	0.382367	0.618325	0.578755	0.14	0.325714	0.00809631	0.0219853	0.375756
19	10	298	19-1197	GVA-H-19-1197-003	0.564	0.0881405	0.030202	NA	0.0831432	NA	NA	-0.0569231	0.0707591	0.124023	0.747	0.341048	0.14217	0.178109	0.994289	1.3819	0.392607	0.45705	0.649592	0.588459	0.893	0.392649	0.189987	0.0303392	0.339225	3.02206	0.598778	0.0403543	0.295281	0.443422	0.704	1.28578	0.529728	0.0631352	0.937182	1.54695	0.40506	0.41388	0.643303	0.594218	0.133	0.109618	0.00583357	0.0249298	0.370741
20	10	299	19-1197	GVA-H-19-1197-004	0.468	0.040113	0.012117	0.3698	0.101232	0.846651	0.21857	-0.0563838	0.0863939	0.144617	0.695	0.342849	0.165445	0.0485179	1.0186	1.19947	0.370217	0.472131	0.668306	0.607993	0.767	0.427437	0.186307	0.0267747	0.332315	2.83625	0.580823	0.0397476	0.289821	0.441386	0.507	0.905481	0.169251	0.0427584	0.977651	1.1398	0.336723	0.436436	0.653955	0.594127	0.102	0.276618	0.0129435	0.035626	0.378229
21	10	300	19-1197	GVA-H-19-1197-005	0.46	0.0521555	0.0127511	0.339644	0.0789437	0.647788	0.169503	-0.0603152	0.0667625	0.112288	0.672	0.22589	0.0768504	0.133057	0.974276	1.13473	0.349362	0.42	0.610661	0.555637	0.714	0.318137	0.112256	0.0554052	0.320065	2.68788	0.567528	0.0298965	0.275487	0.420615	0.532	1.21393	0.399514	0.0711418	0.930272	1.34466	0.363513	0.33539	0.604049	0.569184	0.08	0.252772	0.00469061	0.0206569	0.372153
22	10	301	19-1197	GVA-H-19-1197-006	0.44	0.112487	0.0309002	0.319047	0.121524	1.24484	0.316872	-0.0358641	0.103188	0.178408	0.674	0.416056	0.19147	0.0547824	1.01457	1.40344	0.406268	0.49251	0.658145	0.59197	0.745	0.492461	0.234373	0.019633	0.367991	3.06375	0.601424	0.0512288	0.321792	0.464767	0.514	0.594984	0.189475	0.0512768	0.991867	1.30541	0.370782	0.414112	0.649296	0.595192	0.141	0.321369	0.0210169	0.024076	0.395124
23	10	302	19-1197	GVA-H-19-1197-007	0.458	0.044724	0.0138937	0.334584	0.0875394	0.770188	0.209547	-0.0517006	0.0738685	0.126848	0.663	0.22978	0.073706	0.157375	0.860159	1.56149	0.417707	0.37403	0.607139	0.569664	0.688	0.305359	0.0990707	0.0710465	0.331617	2.95218	0.587227	0.0394972	0.288714	0.433718	0.66	1.23698	0.482139	0.0471	0.915589	1.41832	0.382193	0.353668	0.600004	0.572538	0.149	0.266578	0.0183251	0.0188628	0.377052
24	10	303	19-1197	GVA-H-19-1197-008	0.361	0.068004	0.0175551	0.354945	0.092863	0.715475	0.188398	-0.0608901	0.0791113	0.131048	0.656	0.310946	0.133992	0.0570864	0.952942	1.4465	0.414687	0.47147	0.660994	0.599413	0.697	0.379614	0.153545	0.0386191	0.351959	2.79737	0.57971	0.045604	0.307517	0.450013	0.575	1.00609	0.339871	0.0510996	1.01671	1.29599	0.36829	0.441324	0.661953	0.60275	0.119	0.189379	0.0134404	0.020909	0.382989
25	10	304	19-1197	GVA-H-19-1197-009	0.429	0.0681735	0.019511	0.330172	0.106187	0.971782	0.25628	-0.0488359	0.0901821	0.152052	0.548	0.326109	0.112529	0.0922314	0.884614	1.36655	0.396088	0.416722	0.615898	0.563049	0.601	0.389688	0.14975	0.028867	0.356029	2.98275	0.59327	0.046633	0.312147	0.456415	0.35	0.814802	0.117543	0.0628419	1.00882	NA	0.36204	0.41227	0.642454	0.585735	0.025	0.047268	0.000149932	0.0190944	0.360089
26	10	305	19-1197	GVA-H-19-1197-010	0.577	0.107288	0.0388423	0.322831	0.158895	1.47945	0.356959	-0.0256564	0.136334	0.22022	0.669	0.426626	0.19119	0.0597717	0.937445	1.54101	0.426786	0.448901	0.646214	0.586337	0.666	0.501678	0.152916	0.0368683	0.385113	3.25958	0.613957	0.0627172	0.340419	0.481653	0.379	0.800137	0.115942	0.0661739	0.992241	1.47174	0.386519	0.376913	0.612754	0.572177	0.083	0.222461	0.00643902	0.0217954	0.387679
27	10	306	19-1197	GVA-H-19-1197-011	0.466	0.078001	0.016652	0.31991	0.118191	1.03503	0.280197	-0.0408436	0.100229	0.16918	0.748	0.344757	0.130061	0.0695728	0.921891	NA	0.405821	0.435239	0.639629	0.581866	0.776	0.419121	0.155339	0.0230083	0.356376	3.07324	0.601198	0.0491545	0.312482	0.459108	0.463	1.23373	0.327229	0.0654292	0.88613	1.97131	0.454021	0.334112	0.612009	0.579841	0.345	0.278113	0.0324073	0.0212177	0.351474
28	10	307	19-1197	GVA-H-19-1197-012	0.515	0.120024	0.0428247	0.286337	0.166277	1.61057	0.394568	-0.019993	0.142353	0.236373	0.73	0.40654	0.190955	0.0526035	0.998446	1.6313	0.442145	0.510727	0.684599	0.611461	0.76	0.688879	0.299045	0.01664	0.350581	3.31689	0.61938	0.0457425	0.3073	0.457544	0.742	0.617463	0.223767	0.0659725	0.955106	2.12711	0.475198	0.409549	0.662362	0.607614	0.113	0.0771795	0.00470226	0.0216108	0.375391
29	10	308	19-1197	GVA-H-19-1197-013	0.543	0.126398	0.0409182	0.301309	0.16755	1.50626	0.373837	-0.0243942	0.143356	0.234923	0.766	0.417046	0.200344	0.0687154	0.940587	1.57926	0.431356	0.44555	0.655704	0.597856	0.818	0.701046	0.344966	0.0166579	0.358838	3.28878	0.618281	0.0499933	0.315588	0.464364	0.359	0.246416	0.047871	0.055678	1.01489	1.6858	0.425522	0.462175	0.673823	0.604411	0.062	0.180919	0.00382769	0.023972	0.374556
30	10	309	19-1197	GVA-H-19-1197-014	0.633	0.100224	0.0345519	0.315062	0.123195	1.70057	0.392125	-0.034026	0.105766	0.185325	0.739	0.384786	0.146175	0.0407379	0.862808	1.5144	0.420358	0.370221	0.621045	0.57964	0.757	0.509251	0.244692	0.0156536	0.36676	3.05083	0.599255	0.0522054	0.322865	0.468422	0.556	1.51872	0.432437	0.0567432	0.951009	1.70919	0.424008	0.413626	0.645157	0.590697	0.195	0.100642	0.0105113	0.0168755	0.382662
31	10	310	19-1197	GVA-H-19-1197-015	0.482	0.0463705	0.0154942	0.299895	0.0963956	1.12651	0.29966	-0.0552987	0.081872	0.144264	0.713	0.280259	0.117544	0.0914796	0.774975	1.53802	0.413562	0.297468	0.558662	0.551688	0.781	0.337138	0.143921	0.0452471	0.335658	2.69016	0.570132	0.0406886	0.293365	0.437884	0.926	1.18469	0.595612	0.0539521	0.932604	1.8738	0.44135	0.417305	0.646401	0.596024	0.166	0.300133	0.0132116	0.0184849	0.389007
1	11	311	19-1162	GVA-H-19-1162-001	0.338	0.034868	0.00530051	0.312897	0.0886294	1.08888	0.274668	-0.0488464	0.0747563	0.133666	0.539	0.216778	0.0737558	0.153139	1.23538	1.09081	0.334006	0.481736	0.645506	0.579259	0.524	0.27158	0.0936894	0.0641467	0.326805	3.27298	0.613749	0.0372816	0.285271	0.430565	0.46	0.831464	0.21474	0.0579224	1.32042	1.1372	0.347826	0.404853	0.62096	0.564782	0.18	0.700703	0.0555753	0.0443175	0.381714
2	11	312	19-1162	GVA-H-19-1162-002	0.429	0.042531	0.0100196	0.322517	0.0939519	1.09223	0.264238	-0.050022	0.07925	0.138284	0.608	0.224654	0.0794985	0.227678	1.16926	1.03797	0.308976	0.437632	0.607842	0.544535	0.647	0.289698	0.107218	0.13875	0.277956	3.04144	0.586696	0.016551	0.23823	0.377703	0.507	0.995593	0.266808	0.0635171	1.33554	1.15897	0.343561	0.375316	0.589615	0.545276	0.034	0.05333	0.00071096	0.0465003	0.345419
3	11	313	19-1162	GVA-H-19-1162-003	0.503	0.0636055	0.0172136	0.327504	0.10471	1.14202	0.279236	-0.0492481	0.0880788	0.152871	0.737	0.241053	0.100287	0.133185	1.19622	0.885124	0.292371	0.400293	0.585095	0.525465	0.715	0.336295	0.128535	0.0742194	0.280427	2.94424	0.588241	0.0167427	0.23843	0.383102	0.511	0.862913	0.247335	0.0757956	1.03246	1.3188	0.367996	0.352135	0.576784	0.539806	0.075	0.106987	0.00200381	0.0338748	0.369057
4	11	314	19-1162	GVA-H-19-1162-004	0.509	0.11972	0.0314846	0.316062	0.169439	1.71725	0.386912	-0.0289901	0.143796	0.237403	0.765	0.424592	0.161465	0.0550411	1.06614	1.49686	0.41658	0.424812	0.645541	0.600989	0.906	0.51575	0.24511	0.0216469	0.337894	3.70156	0.644345	0.0401168	0.293063	0.444325	0.587	0.891598	0.200048	0.0702823	0.863051	1.41861	0.375966	0.277457	0.551813	0.533833	0.102	0.318415	0.0148533	0.0266372	0.37347
5	11	315	19-1162	GVA-H-19-1162-005	0.466	0.0782115	0.0234557	0.317379	0.128553	1.53265	0.356427	-0.0408146	0.108408	0.18951	0.65	0.312258	0.101403	0.06379	0.920395	1.46915	0.415074	0.381715	0.622263	0.581266	0.825	0.383692	0.188698	0.0256896	0.329506	3.56936	0.637094	0.0374073	0.286003	0.438875	0.487	0.807626	0.145485	0.0553133	0.859573	1.74586	0.446323	0.327393	0.599965	0.5678	0.117	0.207554	0.00518849	0.0239778	0.374947
6	11	316	19-1162	GVA-H-19-1162-006	0.51	0.057494	0.0163469	0.313435	0.0902819	1.05692	0.264614	-0.0530658	0.0755355	0.13349	0.615	0.202555	0.0661042	0.206484	0.800479	1.07771	0.324905	0.276961	0.504534	0.478252	0.741	0.297942	0.111453	0.113648	0.273897	3.05581	0.591426	0.0166713	0.233008	0.373379	0.592	0.874421	0.297343	0.0764088	0.740109	2.54174	0.522877	0.253221	0.548567	0.552878	0.055	0.106249	0.00169195	0.0290574	0.352417
7	11	317	19-1162	GVA-H-19-1162-007	0.472	0.0878475	0.0271018	0.318304	0.138946	1.27778	0.320095	-0.0403888	0.117352	0.196473	0.724	0.343246	0.153514	0.0726724	0.94642	1.13592	0.355251	0.397623	0.613528	0.564952	0.724	0.438766	0.202719	0.0262402	0.328788	3.1783	0.608012	0.0352067	0.284027	0.435814	0.487	0.748671	0.132992	0.0759648	0.78829	2.34719	0.492202	0.274951	0.569458	0.558847	0.214	0.443645	0.0430219	0.0199139	0.394455
8	11	318	19-1162	GVA-H-19-1162-008	0.367	0.0189805	0.00342747	0.288172	0.056705	0.755966	0.198177	-0.0689461	0.0470121	0.0868301	0.518	0.17363	0.0485394	0.231691	0.691847	0.969062	0.298195	0.216239	0.463105	0.442242	0.582	0.250716	0.0809839	0.115665	0.273546	2.92274	0.578904	0.012474	0.232365	0.374893	0.448	0.417166	0.0605555	0.0647319	0.800519	2.47903	0.521582	0.300961	0.57275	0.561608	0.129	0.0656625	0.00434093	0.0207641	0.396421
9	11	319	19-1162	GVA-H-19-1162-009	0.484	0.094812	0.0280706	0.320058	0.131105	1.42768	0.342722	-0.0389457	0.111478	0.190369	0.709	0.359935	0.143308	0.0867071	0.842029	1.35312	0.394842	0.379833	0.589725	0.547964	0.701	0.440695	0.194052	0.0316026	0.334053	3.6847	0.642617	0.0425652	0.292721	0.445431	0.483	0.571822	0.151801	0.0539829	0.859171	2.61896	0.528276	0.363964	0.616547	0.58915	0.234	0.459039	0.0481642	0.0203768	0.402578
10	11	320	19-1162	GVA-H-19-1162-010	0.522	0.071835	0.0208499	0.308207	0.116704	1.23894	0.318851	-0.0467677	0.0979136	0.169759	0.725	0.313033	0.118166	0.0654006	0.864249	1.59044	0.435461	0.377213	0.609955	0.572722	0.777	0.394497	0.164015	0.0294284	0.314221	3.26521	0.614447	0.0304186	0.270161	0.421981	0.479	0.52155	0.0624564	0.061663	0.8192	NA	0.482136	0.309068	0.580982	0.564059	0.18	0.351242	0.0312059	0.0208919	0.402229
11	11	321	19-1162	GVA-H-19-1162-011	0.458	0.099517	0.032184	0.309569	0.140898	1.60002	0.376564	-0.0293231	0.119685	0.20679	0.679	0.345941	0.160668	0.0438675	0.856544	1.73334	0.458254	0.411754	0.63428	0.584069	0.746	0.458206	0.192319	0.0251149	0.338827	3.28191	0.617701	0.0401611	0.294802	0.44444	0.399	0.579103	0.0855403	0.062804	0.87427	NA	0.488304	0.358348	0.616257	0.580474	0.244	0.506138	0.0651033	0.0205703	0.414035
12	11	322	19-1162	GVA-H-19-1162-012	0.435	0.0976455	0.0230631	0.28513	0.131073	1.42498	0.355977	-0.0325991	0.110611	0.191184	0.687	0.336481	0.137599	0.12203	0.787515	1.73692	0.449734	0.354812	0.587126	0.548751	0.617	0.400855	0.150864	0.0378281	0.333122	3.62505	0.637906	0.0392691	0.29013	0.4408	0.458	0.565213	0.0925559	0.0662204	0.838696	2.05839	0.479507	0.322256	0.601473	0.569949	0.204	0.321296	0.0306001	0.026904	0.390478
13	11	323	19-1162	GVA-H-19-1162-013	0.426	0.038309	0.0109208	0.29425	0.0796135	0.916728	0.245258	-0.0525105	0.0663937	0.119207	0.552	0.203536	0.0666269	0.216122	0.725524	1.23564	0.357298	0.253654	0.495944	0.467693	0.618	0.271647	0.0896197	0.0748432	0.295697	2.97667	0.590453	0.0214113	0.252086	0.398891	0.486	0.895446	0.268825	0.0484719	0.881875	1.83607	0.460781	0.350659	0.596286	0.560004	0.143	0.204128	0.0116126	0.0182485	0.398134
14	11	324	19-1162	GVA-H-19-1162-014	0.502	0.090827	0.0287252	0.280894	0.114943	1.53439	0.371856	-0.0338795	0.0965599	0.17576	0.636	0.327479	0.133499	0.0579879	0.816143	1.65127	0.44137	0.369101	0.618673	0.582638	0.675	0.413841	0.154279	0.0228633	0.340616	3.65793	0.64222	0.0444856	0.29883	0.452207	0.529	0.73654	0.19688	0.045426	0.967608	1.98901	0.479731	0.447985	0.678092	0.614537	0.198	0.419547	0.0413416	0.0175185	0.409758
15	11	325	19-1162	GVA-H-19-1162-015	0.501	0.114207	0.0335145	0.274679	0.15484	1.79397	0.41858	-0.0205059	0.131607	0.225176	0.683	0.398593	0.1625	0.0441775	0.826694	1.1846	0.363334	0.301028	0.574144	0.553306	0.728	0.447061	0.211527	0.0210435	0.341	3.49803	0.631893	0.0428694	0.297206	0.449275	0.677	0.951569	0.300383	0.0493448	0.901674	1.9386	0.470179	0.375759	0.630035	0.5844	0.236	0.445419	0.0401535	0.0164707	0.404426
16	11	326	TJ's CBD	TJ's CBD 11	0.146	0.0247565	0.00130666	0.237096	0.0460888	0.504696	0.162988	-0.0631678	0.0374603	0.0735212	0.585	0.167849	0.0565494	0.231256	0.479283	0.447912	0.163519	0.0385487	0.324577	0.345199	0.63	0.206782	0.0760281	0.140321	0.246487	2.05925	0.494573	0.00189483	0.207777	0.343875	0.354	0.385588	0.0317308	0.049513	0.795285	1.71445	0.437119	0.294913	0.573055	0.556089	0.054	0.00928	0.000191115	0.0215823	0.382072
17	11	327	19-1174	GVA-H-19-1174-001	0.44	0.075716	0.0180875	0.286653	0.0831598	1.03873	0.285712	-0.050072	0.0690292	0.12972	0.911	0.325851	0.127495	0.112453	0.704185	0.819312	0.280342	0.16788	0.453528	0.463538	0.946	0.352895	0.123875	0.0902002	0.290023	2.90071	0.583423	0.0250203	0.249886	0.395917	0.762	0.81261	0.272506	0.270385	0.894943	1.08709	0.309525	0.389201	0.54955	0.478453	0.181	0.364661	0.0279406	0.131788	0.385561
18	11	328	19-1174	GVA-H-19-1174-002	0.753	0.0953285	0.0322505	0.286869	0.149169	1.74046	0.409255	-0.022654	0.126925	0.218363	0.863	0.386104	0.144306	0.0448504	0.849919	1.24101	0.374153	0.292598	0.561737	0.541305	0.941	0.408901	0.174178	0.0491812	0.317012	3.39516	0.623594	0.0340627	0.274234	0.423874	0.585	0.447252	0.122095	0.0679681	0.814037	2.52575	0.50054	0.336779	0.620097	0.598624	0.126	0.207977	0.0145435	0.0226588	0.350348
19	11	329	19-1174	GVA-H-19-1174-003	0.679	0.129775	0.0428181	0.253677	0.176908	1.96697	0.453382	-0.0185897	0.150646	0.255511	0.958	0.508942	0.245116	0.059958	0.841296	1.89281	0.476043	0.345574	0.604391	0.582987	1.143	0.594499	0.34165	0.0257891	0.332859	3.51982	0.633228	0.038967	0.288631	0.437208	0.238	0.428844	0.0375142	0.0508074	0.921125	1.57522	0.4063	0.423822	0.659957	0.608474	0.062	0.049665	0.000968963	0.0214543	0.381638
20	11	330	19-1174	GVA-H-19-1174-004	0.456	0.11574	0.0244393	0.256074	0.140369	1.51021	0.388146	-0.0366741	0.116603	0.207927	0.844	0.454372	0.18448	0.0513254	0.828518	1.68858	0.451201	0.295043	0.569596	0.550171	0.946	0.541468	0.194759	0.0305001	0.294126	3.65839	0.640011	0.0235441	0.252005	0.405142	0.517	0.455453	0.0650956	0.259513	0.870679	NA	0.291998	0.338401	0.533281	0.471879	0.263	0.302692	0.0289477	0.0833745	0.337281
21	11	331	19-1174	GVA-H-19-1174-005	0.47	0.105178	0.0281642	0.261081	0.162856	2.21821	0.472619	-0.0156551	0.139406	0.240026	0.908	0.399314	0.198839	0.0592961	0.992395	1.92842	0.48259	0.468309	0.673492	0.612049	1.041	0.530169	0.274311	0.0530966	0.316147	3.64113	0.639689	0.0339759	0.274062	0.421871	0.823	1.03238	0.336623	0.0531587	0.994707	1.60422	0.426404	0.455336	0.66582	0.602927	0.159	0.297268	0.0169838	0.0184609	0.400625
22	11	332	19-1174	GVA-H-19-1174-006	0.786	0.103942	0.0408621	0.255332	0.166578	1.94752	0.450789	-0.0202633	0.141241	0.242682	0.769	0.46334	0.175913	0.0440497	0.864986	1.70755	0.453901	0.360091	0.595527	0.554502	0.892	0.553486	0.248506	0.0237185	0.330451	3.94013	0.658053	0.0383102	0.287438	0.438663	0.556	0.553154	0.138187	0.349786	0.674545	0.833149	0.226961	0.249327	0.463662	0.407361	0.193	0.159741	0.0062755	0.134825	0.339285
23	11	333	19-1174	GVA-H-19-1174-007	0.786	0.119596	0.0453634	0.214183	0.21059	2.05165	0.472798	-0.0109629	0.179619	0.294915	1.042	0.461313	0.253132	0.0378298	0.955669	NA	0.546036	0.508472	0.725528	0.654153	1.119	0.548653	0.341155	0.0183043	0.365745	4.03097	0.663743	0.0560015	0.32323	0.470561	0.58	0.738173	0.212921	0.0571877	0.840484	2.5205	0.517902	0.350824	0.650625	0.6163	0.168	0.17017	0.00859017	0.0217237	0.350054
24	11	334	19-1174	GVA-H-19-1174-008	0.674	0.106591	0.0396143	0.2594	0.15955	1.97267	0.455547	-0.0144475	0.137234	0.234251	0.995	0.356936	0.188911	0.116339	0.952347	1.60782	0.4341	0.467137	0.655619	0.587304	1.083	0.453562	0.27685	0.042052	0.355291	3.1612	0.608282	0.0478814	0.310136	0.451834	0.619	0.528527	0.0846343	0.0566422	0.891222	1.47548	0.381563	0.365526	0.623563	0.589482	0.13	0.020575	0.00104438	0.0179928	0.391848
25	11	335	19-1174	GVA-H-19-1174-009	0.691	0.156455	0.0501128	0.210512	0.211169	2.00032	0.47628	-0.00610432	0.181217	0.295876	1.002	0.76719	0.371594	0.0614797	0.930204	1.52477	0.424337	0.453922	0.643917	0.582455	1.134	0.869584	0.479759	0.0275985	0.388712	3.39507	0.622231	0.0631158	0.342017	0.481286	0.914	1.41927	0.632469	0.0596244	0.961633	NA	0.373483	0.402708	0.622607	0.567149	0.138	0.105717	0.00622466	0.0273494	0.35906
26	11	336	19-1174	GVA-H-19-1174-010	0.94	0.120937	0.0515497	0.253508	0.199006	1.92989	0.451104	-0.0150837	0.170117	0.276722	1.161	0.681001	0.380137	0.0527065	0.791417	2.00161	0.490214	0.334915	0.591715	0.563521	1.131	0.694852	0.354526	0.0331678	0.369332	3.68954	0.642778	0.0545556	0.324143	0.465231	0.718	0.905715	0.320868	0.471075	0.373293	NA	0.26107	0.246066	0.46681	0.405557	0.183	0.287751	0.0196043	0.249974	0.287822
27	11	337	19-1174	GVA-H-19-1174-011	0.449	0.112462	0.0214527	0.283847	0.13905	1.76436	0.416344	-0.0205154	0.119576	0.205814	0.837	0.36184	0.135	0.0362653	0.949825	1.70057	0.451802	0.494903	0.678535	0.610112	0.948	0.447573	0.211087	0.0260332	0.35674	3.28676	0.616323	0.0492224	0.313017	0.457753	0.493	0.499135	0.137036	0.0638494	0.798698	2.02568	0.462209	0.289503	0.591131	0.584081	0.305	1.2484	0.108108	0.0294103	0.361078
28	11	338	19-1174	GVA-H-19-1174-012	0.739	0.150947	0.0531778	0.22786	0.15768	1.78785	0.433543	-0.0238931	0.133478	0.23032	0.801	0.572176	0.200468	0.0600175	0.951259	1.76844	0.46086	0.480164	0.668699	0.596704	0.91	0.613704	0.260074	0.0186282	0.380568	3.57449	0.636695	0.0569817	0.334915	0.474994	0.4	0.670902	0.0803312	0.0525958	1.15445	1.29731	0.378689	0.524053	0.654431	0.574658	0.166	0.148592	0.00985341	0.0247876	0.377263
29	11	339	19-1174	GVA-H-19-1174-013	0.263	0.051449	0.00468003	0.266147	0.0779476	0.999914	0.280877	-0.056363	0.0650768	0.12122	0.775	0.347267	0.137671	0.212069	0.665267	1.21022	0.349196	0.21698	0.470713	0.45723	0.945	0.399553	0.166615	0.10728	0.310325	2.93195	0.584087	0.0307415	0.270392	0.412402	0.148	0.246435	0.0148473	0.0752894	1.04758	1.50733	0.414488	0.517901	0.693899	0.613291	0.036	0.053	0.00088855	0.0272084	0.394064
30	11	340	19-1174	GVA-H-19-1174-014	0.587	0.148482	0.0445502	0.274227	0.167866	1.94802	0.445963	-0.0161397	0.145645	0.240564	0.705	0.522276	0.170995	0.064037	0.851465	1.38525	0.401442	0.352853	0.581907	0.548748	0.832	0.54825	0.234032	0.017278	0.371528	3.09268	0.603283	0.0540208	0.32749	0.471091	0.675	0.731027	0.233219	0.205486	0.963371	1.11477	0.332423	0.491129	0.622714	0.540598	0.253	0.380694	0.0391895	0.0244972	0.422778
31	11	341	19-1174	GVA-H-19-1174-015	0.214	0.0259515	0.00230145	0.265003	0.124693	1.45289	0.382562	-0.0473493	0.106428	0.184032	0.554	0.392425	0.104737	0.132511	0.85904	1.31021	0.374675	0.345273	0.584286	0.542063	0.748	0.934047	0.338679	0.0652302	0.284429	2.78948	0.578533	0.0204351	0.246918	0.388801	0.49	0.656848	0.180135	0.288839	0.489746	0.782221	0.247049	0.0784753	0.34713	0.331749	0.174	0.144863	0.0122653	0.116526	0.313646
1	12	342	19-1170	GVA-H-19-1170-016	0.142	0.0251465	0.00216009	0.269075	0.0591456	0.740107	0.209713	-0.0682439	0.0487837	0.0908647	0.455	0.199549	0.0526486	0.159276	1.00798	1.01935	0.318212	0.342792	0.56751	0.531832	0.476	0.258111	0.0671271	0.0798485	0.313449	3.03491	0.592593	0.0267971	0.270892	0.4165	0.269	0.758113	0.102041	0.0672362	0.994266	1.44867	0.391539	0.304521	0.582811	0.554759	0.092	0.120311	0.00445779	0.0423909	0.325779
2	12	343	19-1170	GVA-H-19-1170-015	0.143	0.028355	0.00184053	0.273489	0.072766	0.80738	0.227796	-0.0674891	0.060459	0.109236	0.505	0.392613	0.0887884	0.14007	1.16155	1.00205	0.321787	0.472404	0.628578	0.570245	0.509	0.896344	0.240734	0.103426	0.313093	2.84125	0.576335	0.0255353	0.2716	0.415014	0.353	0.83769	0.159362	0.0682402	1.0656	1.34725	0.374683	0.333614	0.579929	0.548331	0.149	0.681935	0.0417198	0.0180581	0.379882
3	12	344	19-1170	GVA-H-19-1170-009	0.089	0.0193	0.000703956	0.267849	0.0593361	0.594822	0.169542	-0.0756299	0.0491227	0.0883414	0.538	0.161334	0.0437184	0.233164	0.847411	0.879556	0.275411	0.284135	0.514878	0.486398	0.588	0.198912	0.0715128	0.133131	0.281107	2.7055	0.558834	0.0141333	0.241458	0.383836	0.53	0.726037	0.227375	0.0639225	0.898534	1.47322	0.391602	0.334572	0.596723	0.566149	0.274	0.893229	0.104758	0.0236509	0.357235
4	12	345	19-1170	GVA-H-19-1170-002	0.257	0.015989	0.00168751	0.304774	0.072677	0.757366	0.191498	-0.0713541	0.0606667	0.104317	0.647	0.163245	0.061541	0.150892	0.95066	1.21836	0.362189	0.36121	0.585519	0.548606	0.762	0.231403	0.112213	0.112291	0.303991	3.22082	0.602672	0.0270631	0.26338	0.408017	0.437	0.994049	0.28734	0.0611449	0.913058	1.53503	0.39842	0.370335	0.62042	0.576686	0.239	0.764546	0.081667	0.015779	0.396674
5	12	346	19-1170	GVA-H-19-1170-017	0.129	0.0160745	0.00114696	0.278373	0.0566628	0.635899	0.176295	-0.0832004	0.0473626	0.0838644	0.615	0.173788	0.0655259	0.103911	0.810927	1.21052	0.362544	0.272935	0.526254	0.510248	0.699	0.224016	0.0857419	0.111792	0.287984	2.89985	0.579159	0.0178944	0.246263	0.389343	0.472	1.0059	0.306382	0.0574019	0.837585	1.7174	0.438559	0.318705	0.58345	0.555526	0.218	0.717587	0.0751567	0.0184046	0.397575
6	12	347	19-1170	GVA-H-19-1170-003	0.063	0.02131	0.000636516	0.261927	0.0601088	0.623822	0.180384	-0.0730025	0.049722	0.0895901	0.511	0.118369	0.0333368	0.185066	0.758886	0.842459	0.274228	0.207737	0.462167	0.447291	0.69	0.189154	0.0714458	0.138279	0.253948	2.39822	0.529514	0.00681932	0.215117	0.350002	0.465	0.986428	0.287468	0.0765378	0.855967	2.3254	0.497353	0.352776	0.619079	0.584034	0.224	0.5815	0.0548308	0.0181166	0.404603
7	12	348	19-1170	GVA-H-19-1170-012	0.321	0.009618	0.00164402	0.304344	0.0898575	0.928927	0.23847	-0.0607345	0.0749657	0.130929	0.706	0.313708	0.107602	0.176825	0.858251	1.20929	0.354505	0.328226	0.570504	0.528574	0.705	0.457303	0.172106	0.0648935	0.318388	3.31213	0.612687	0.0310562	0.27512	0.423798	0.453	0.926581	0.276011	0.0566555	0.93128	2.10307	0.490269	0.423677	0.657698	0.597152	0.216	0.807435	0.083191	0.01876	0.409944
8	12	349	19-1170	GVA-H-19-1170-013	0.418	0.0224665	0.00541424	0.254868	0.0562649	0.644623	0.185905	-0.0709981	0.0464023	0.0847991	0.565	0.135745	0.0417738	0.22923	0.672105	0.857159	0.271348	0.178613	0.423896	0.409731	0.65	0.177863	0.0701012	0.155625	0.261836	2.34411	0.521904	0.00738564	0.221554	0.353633	0.483	0.770954	0.235419	0.0815646	0.800934	2.48366	0.517802	0.304276	0.562028	0.552983	0.134	0.206402	0.00810903	0.0243024	0.419237
9	12	350	19-1170	GVA-H-19-1170-004	0.316	0.0223715	0.00354552	0.288128	0.0631821	0.60565	0.161992	-0.0820809	0.0530779	0.090031	0.568	0.178501	0.0615663	0.1589	0.762371	1.23882	0.36464	0.28028	0.521001	0.498137	0.702	0.261714	0.108678	0.114594	0.2831	2.941	0.58039	0.0194072	0.242488	0.382248	0.472	1.02431	0.310616	0.0586072	0.890603	2.42502	0.518478	0.387476	0.640566	0.595047	0.223	0.780894	0.0764692	0.0210428	0.407543
10	12	351	19-1170	GVA-H-19-1170-006	0.26	0.038708	0.00504582	0.294001	0.0618934	0.650951	0.173311	-0.0760135	0.0515716	0.0906537	0.569	0.237976	0.0831772	0.0975209	0.827807	1.53674	0.423761	0.368647	0.587494	0.54898	0.545	0.271731	0.0998568	0.0732408	0.318295	3.02865	0.593044	0.0304769	0.274994	0.4233	0.464	1.15197	0.346022	0.0630911	0.8903	2.59578	0.527794	0.38872	0.646838	0.601015	0.144	0.630912	0.0473105	0.019167	0.40342
11	12	352	19-1170	GVA-H-19-1170-011	0.356	0.134579	0.0243872	0.282426	0.155508	1.77443	0.418393	-0.0446891	0.131788	0.230253	0.604	0.356149	0.140643	0.0510686	0.815592	2.20683	0.517003	0.393888	0.633579	0.585837	0.714	0.441651	0.181595	0.0352248	0.324294	3.95832	0.65775	0.0366369	0.283266	0.436979	0.581	1.30818	0.510433	0.0584125	0.88296	2.89541	0.55978	0.394971	0.660751	0.60991	0.2	0.526575	0.0435258	0.026306	0.395884
16	12	357	TJ's CBD	TJ's CBD 12	0.109	0.0083975	0.000496457	0.223742	0.0323141	0.289376	0.0863235	-0.0951868	0.0267057	0.0483785	0.304	0.0867895	0.0136455	0.320653	0.302871	0.296366	0.0874307	-0.0761094	0.208687	0.217276	0.37	0.107696	0.0203392	0.257016	0.187115	1.51325	0.38769	-0.0242205	0.155714	0.260516	0.442	0.620097	0.148394	0.0503901	0.788212	1.66407	0.436708	0.291184	0.562557	0.549688	0.171	0.598896	0.0446885	0.0143336	0.395692
[truncated: 35 more columns]

## Sheet: Dataset S4
Dataset S4. Cannabinoid traits expressed as percent dry weight. For trait abbreviations, see Table 2.
row	col	plot	family	individual	chemotype	n.thc	n.cbd	n.cbc	n.cbg	n.thcv	n.cbdv	n.cbl	n.cbn	sum.n.cannabinoids	thca	cbda	cbca	cbga	thcva	cbdva	cbla	sum.a.cannabinoids	tp.thc	tp.cbd	tp.cbc	tp.cbg	tp.thcv	tp.cbdv	tp.cbl	sum.tp.cannabinoids	sum.na.thc	sum.na.cbd	sum.na.cbc	sum.na.cbg	sum.na.thcv	sum.na.cbdv	sum.na.varins	sum.na.cannabinoids	sum.na.thc.prop	sum.na.cbd.prop	sum.na.cbc.prop	sum.na.cbg.prop	sum.na.thcv.prop	sum.na.cbdv.prop	sum.na.cbl.prop	sum.na.minor.prop	thc.decarb	cbd.decarb	sum.cannabinoids.decarb
1	1	1	19-1154	GVA-H-19-1154-001	BdBd	0.0243602	0.213993	0.0510171	0.0424145	0	0.00377471	0	0	0.33556	0.371635	11.7408	1.4196	0.301109	0	0.126668	0.0713802	14.0312	0.350284	10.5106	1.29601	0.306788	0	0.113595	0.0626004	12.6399	0.395995	11.9548	1.47062	0.343523	0	0.130442	0.130442	14.3667	0.0275634	0.832115	0.102363	0.0239111	0	0.00907948	0.00496844	0.140322	0.0615164	0.0179003	0.0233567
2	1	2	19-1154	GVA-H-19-1154-002	BdBd	0.0256411	0.209132	0.0233755	0.0362723	0	0	0	0	0.29442	0.422432	12.0584	0.579924	0.339502	0	0.0729533	0	13.4732	0.396114	10.7844	0.531969	0.334355	0	0.0632505	0	12.1101	0.448073	12.2676	0.603299	0.375774	0	0.0729533	0.0729533	13.7677	0.0325454	0.891042	0.04382	0.0272939	0	0.00529889	0	0.0764129	0.0572252	0.0170475	0.0213849
3	1	3	19-1154	GVA-H-19-1154-003	BtBd	0.258568	0.111274	0.0178059	0	0.0273769	0.00458474	0	0	0.419609	5.93025	5.73862	0.344289	0.658718	0.249467	0.170095	0.0346387	13.1261	5.4594	5.14405	0.319748	0.578355	0.243665	0.152057	0.0303782	11.9276	6.18882	5.8499	0.362095	0.658718	0.276844	0.174679	0.451523	13.5457	0.456885	0.431864	0.0267314	0.0486294	0.0204378	0.0128956	0.00255718	0.111251	0.0417798	0.0190215	0.0309773
4	1	4	19-1154	GVA-H-19-1154-004	BdBd	0.0236948	0.231082	0.0294628	0.0500062	0	0.00357	0	0	0.337816	0.43553	11.4016	0.833754	0.473354	0	0.0991659	0	13.2434	0.405655	10.2303	0.760665	0.465611	0	0.0895468	0	11.9517	0.459225	11.6327	0.863217	0.52336	0	0.102736	0.102736	13.5812	0.0338133	0.856527	0.0635597	0.0385357	0	0.00756457	0	0.10966	0.0515974	0.0198649	0.0248738
5	1	5	19-1154	GVA-H-19-1154-005	BdBd	0.0269407	0.217098	0.0514197	0.0222652	0	0.000557442	0	0	0.318282	0.353244	9.16239	1.148	0.183118	0	0.0518069	0	10.8986	0.336736	8.25252	1.05822	0.183043	0	0.045474	0	9.87599	0.380185	9.37949	1.19942	0.205383	0	0.0523643	0.0523643	11.2168	0.0338941	0.836197	0.10693	0.0183103	0	0.00466836	0	0.129909	0.0708621	0.0231461	0.0283753
6	1	6	19-1154	GVA-H-19-1154-006	BdBd	0.0410559	0.377909	0.0642926	0.0412567	0	0.00349259	0	0	0.528007	0.470396	16.2583	1.3388	0.300707	0	0.104715	0	18.4729	0.453593	14.6364	1.23842	0.305278	0	0.0942803	0	16.728	0.511451	16.6362	1.4031	0.341964	0	0.108207	0.108207	19.0009	0.0269172	0.875547	0.0738435	0.0179972	0	0.00569485	0	0.0975356	0.0802734	0.022716	0.0277885
7	1	7	19-1154	GVA-H-19-1154-007	BdBd	0.0346863	0.279336	0.0537633	0.0365982	0	0	0	0	0.404384	0.392838	10.9766	1.22687	0.298596	0	0.0763404	0.0477761	13.019	0.379205	9.9058	1.12973	0.298765	0	0.0661871	0.0418996	11.8216	0.427524	11.2559	1.28063	0.335194	0	0.0763404	0.0763404	13.4234	0.0318492	0.838531	0.0954031	0.0249709	0	0.00568712	0.00355916	0.12962	0.0811329	0.0248168	0.0301253
8	1	8	19-1154	GVA-H-19-1154-008	BdBd	0.0334125	0.280143	0.0268254	0	0	0.00372668	0	0	0.344108	0.429715	11.8665	0.500376	0.632014	0	0.106384	0.0302493	13.5652	0.410272	10.687	0.465655	0.554908	0	0.0959614	0.0265286	12.2404	0.463127	12.1466	0.527201	0.632014	0	0.11011	0.11011	13.9093	0.0332962	0.873272	0.0379027	0.0454381	0	0.0079163	0.00217475	0.0934319	0.0721454	0.0230635	0.0247394
9	1	9	19-1154	GVA-H-19-1154-009	BdBd	0.0276875	0.233645	0.0507062	0.0236399	0	0	0	0	0.335678	0.288449	7.53869	1.06916	0.166811	0	0.0559431	0	9.11905	0.280657	6.84508	0.98836	0.1701	0	0.0485027	0	8.3327	0.316136	7.77234	1.11987	0.190451	0	0.0559431	0.0559431	9.45473	0.0334369	0.822058	0.118445	0.0201434	0	0.00591694	0	0.144505	0.0875809	0.0300611	0.0355037
10	1	10	19-1154	GVA-H-19-1154-010	BdBd	0.0235843	0.231985	0.0280773	0.0477233	0	0.00137433	0	0	0.332744	0.399863	12.263	0.731729	0.424264	0	0.0978773	0.0489493	13.9657	0.374264	10.9866	0.669803	0.420227	0	0.086234	0.0429286	12.5801	0.423447	12.495	0.759806	0.471987	0	0.0992517	0.0992517	14.2984	0.029615	0.873871	0.0531391	0.0330097	0	0.00694144	0.00342341	0.0965137	0.055696	0.0185662	0.0232714
11	1	11	19-1154	GVA-H-19-1154-011	BdBd	0.0347754	0.280598	0.0262166	0	0	0.00227819	0	0	0.343869	0.427015	13.1733	0.514975	0.379009	0	0.094005	0.0327457	14.6211	0.409268	11.8336	0.477849	0.33277	0	0.0837805	0.028718	13.166	0.46179	13.4539	0.541191	0.379009	0	0.0962832	0.0962832	14.965	0.0308581	0.899029	0.0361639	0.0253265	0	0.00643391	0.00218816	0.0701124	0.0753055	0.0208562	0.0229783
12	1	12	19-1154	GVA-H-19-1154-012	BdBd	0.0346318	0.321445	0.0238251	0.0436631	0	0.00353273	0	0	0.427098	0.424101	11.2194	0.516264	0.343309	0	0.105769	0	12.6089	0.406568	10.1609	0.476589	0.345088	0	0.0952343	0	11.4844	0.458733	11.5409	0.540089	0.386972	0	0.109302	0.109302	13.036	0.0351898	0.88531	0.0414308	0.029685	0	0.00838462	0	0.0795003	0.0754946	0.0278528	0.0327631
13	1	13	19-1154	GVA-H-19-1154-013	BdBd	0.0426953	0.372736	0.0590172	0.0548788	0	0.00302372	0	0	0.532351	0.440136	13.78	1.13323	0.495446	0	0.0953518	0	15.9441	0.428695	12.4578	1.05286	0.48988	0	0.0856938	0	14.5149	0.482832	14.1527	1.19224	0.550325	0	0.0983755	0.0983755	16.4765	0.0293043	0.858964	0.0723602	0.0334006	0	0.00597066	0	0.111731	0.0884268	0.0263367	0.0323097
14	1	14	19-1154	GVA-H-19-1154-014	BdBd	0.0259305	0.233917	0.0446552	0.0316633	0	0.00359385	0	0	0.33976	0.366376	10.7676	1.22516	0.221162	0	0.0852239	0.0725706	12.7381	0.347242	9.67714	1.11912	0.225843	0	0.077483	0.0636444	11.5105	0.392306	11.0016	1.26981	0.252825	0	0.0888178	0.0888178	13.0779	0.0299977	0.841233	0.0970961	0.0193322	0	0.00679145	0.00554911	0.128769	0.0660977	0.0212622	0.0259797
15	1	15	19-1154	GVA-H-19-1154-015	BdBd	0.0370613	0.314752	0.0489566	0.0293254	0	0.00181061	0	0	0.431906	0.370248	11.2414	0.953513	0.269407	0	0.0888251	0	12.9234	0.361769	10.1735	0.885188	0.265864	0	0.078822	0	11.7651	0.40731	11.5561	1.00247	0.298732	0	0.0906357	0.0906357	13.3553	0.030498	0.865286	0.0750616	0.0223681	0	0.0067865	0	0.104216	0.0909905	0.0272368	0.0323397
16	1	16	TJ's CBD	TJ's CBD 1	BdBd	0.0332062	0.286979	0.0259259	0.0348053	0	0.00325401	0	0	0.384171	0.393352	11.1041	0.519534	0.217377	0	0.0851979	0.0477665	12.3673	0.378176	10.0253	0.481557	0.225662	0	0.0771206	0.0418912	11.2297	0.426558	11.3911	0.54546	0.252182	0	0.0884519	0.0884519	12.7515	0.0334516	0.893313	0.0427761	0.0197766	0	0.00693659	0.00374595	0.0732353	0.0778469	0.0251933	0.0301275
17	1	17	19-1164	GVA-H-19-1164-001	BdBd	0.0311327	0.287426	0.0475151	0.0431934	0	0	0	0	0.409267	0.433907	12.9092	1.47654	0.419498	0	0.0845515	0.0996733	15.4233	0.411669	11.6088	1.34244	0.411512	0	0.0733062	0.0874134	13.9351	0.46504	13.1966	1.52406	0.462691	0	0.0845515	0.0845515	15.8326	0.0293723	0.833507	0.0962605	0.0292239	0	0.00534034	0.00629544	0.13712	0.0669463	0.0217803	0.0258496
18	1	18	19-1164	GVA-H-19-1164-002	BdBd	0.0363773	0.280032	0.058448	0.0442903	0	0	0	0	0.419147	0.406507	10.5774	1.25551	0.348463	0	0.042703	0.103096	12.7336	0.392884	9.55638	1.15953	0.350241	0	0.0370235	0.0904148	11.5865	0.442885	10.8574	1.31396	0.392753	0	0.042703	0.042703	13.1528	0.0336723	0.825482	0.0998997	0.0298608	0	0.00324669	0.00783831	0.140846	0.0821372	0.0257918	0.0318676
19	1	19	19-1164	GVA-H-19-1164-003	BdBd	0.028585	0.262738	0.0448943	0.0451786	0	0	0	0	0.381396	0.365835	11.3088	1.28602	0.291378	0	0.0462768	0.0871146	13.3854	0.349422	10.1806	1.17273	0.301008	0	0.040122	0.0763995	12.1203	0.39442	11.5716	1.33091	0.336556	0	0.0462768	0.0462768	13.7668	0.02865	0.840539	0.096675	0.0244469	0	0.00336147	0.00632786	0.130811	0.0724736	0.0227055	0.027704
20	1	20	19-1164	GVA-H-19-1164-004	BdBd	0.0439721	0.353278	0.0724943	0.0422835	0	0	0	0	0.512028	0.332889	9.91378	1.26154	0.28236	0	0.0387971	0.0857257	11.9151	0.335915	9.04767	1.17886	0.290196	0	0.0336371	0.0751814	10.9615	0.376861	10.2671	1.33403	0.324644	0	0.0387971	0.0387971	12.4271	0.0303257	0.826182	0.107348	0.0261238	0	0.00312197	0.00689827	0.143492	0.11668	0.0344089	0.0412025
21	1	21	19-1164	GVA-H-19-1164-005	BdBd	0.0486739	0.499704	0.05681	0.0522375	0	0.00694515	0	0	0.66437	0.459579	14.4194	1.15844	0.30142	0	0.158643	0.0949212	16.5924	0.451725	13.1455	1.07276	0.316884	0	0.144489	0.0832459	15.2146	0.508253	14.9191	1.21525	0.353658	0	0.165588	0.165588	17.2567	0.0294524	0.864536	0.0704217	0.0204939	0	0.00959558	0.00550054	0.106012	0.0957671	0.0334943	0.0384992
22	1	22	19-1164	GVA-H-19-1164-006	BdBd	0.0244302	0.205673	0.0378385	0.0364749	0	0	0	0	0.304416	0.291495	8.23362	0.985744	0.301729	0	0.0451422	0.0754885	9.93322	0.280071	7.42655	0.902336	0.301393	0	0.0391383	0.0662034	9.0157	0.315925	8.43929	1.02358	0.338204	0	0.0451422	0.0451422	10.2376	0.0308592	0.82434	0.0999824	0.0330354	0	0.00440943	0.00737363	0.144801	0.0773291	0.0243709	0.029735
23	1	23	19-1164	GVA-H-19-1164-007	BdBd	0.0440037	0.368483	0.0534618	0.0477286	0	0.00100477	0	0	0.514682	0.445307	13.6999	1.17569	0.264529	0	0.0982708	0.108761	15.7925	0.434538	12.3833	1.08454	0.279985	0	0.0862056	0.0953835	14.364	0.489311	14.0684	1.22915	0.312258	0	0.0992756	0.0992756	16.3072	0.0300059	0.862713	0.0753748	0.0191485	0	0.00608785	0.00666953	0.107281	0.0899299	0.0261922	0.0315617
24	1	24	19-1164	GVA-H-19-1164-008	BdBd	0.032168	0.341795	0.0596875	0.0461371	0	0.00187484	0	0	0.481662	0.456212	12.2919	1.51749	0.363169	0	0.0963676	0.124314	14.8495	0.432266	11.1218	1.39053	0.364999	0	0.0854256	0.109024	13.5041	0.48838	12.6337	1.57718	0.409306	0	0.0982425	0.0982425	15.3311	0.0318554	0.824056	0.102874	0.0266977	0	0.00640804	0.00810862	0.144089	0.0658667	0.0270542	0.0314173
25	1	25	19-1164	GVA-H-19-1164-009	BdBd	0.0465714	0.432957	0.100234	0.0497949	0	0	0	0	0.629557	0.430473	12.6218	1.57375	0.269052	0	0.073685	0.131345	15.1001	0.424096	11.5023	1.48041	0.286022	0	0.0638849	0.11519	13.8719	0.477045	13.0547	1.67398	0.318847	0	0.073685	0.073685	15.7296	0.0303277	0.829945	0.106422	0.0202704	0	0.00468447	0.00835017	0.139727	0.0976249	0.0331647	0.0400236
26	1	26	19-1164	GVA-H-19-1164-010	BdBd	0.024299	0.214876	0.0329245	0.0294184	0	0	0	0	0.301518	0.260843	7.52937	0.651177	0.214459	0	0.0384507	0.0760668	8.77037	0.253058	6.81814	0.604007	0.217713	0	0.0333368	0.0667106	7.99296	0.285142	7.74425	0.684102	0.243877	0	0.0384507	0.0384507	9.07189	0.0314314	0.853654	0.075409	0.0268828	0	0.00423845	0.00838489	0.114915	0.0852174	0.0277465	0.0332365
27	1	27	19-1164	GVA-H-19-1164-011	BdBd	0.0346978	0.289156	0.0597734	0.0422299	0	0.00163166	0	0	0.427489	0.324104	9.43182	1.29985	0.240431	0	0.0504809	0.107106	11.4538	0.318937	8.56086	1.19974	0.253328	0	0.0453986	0.0939322	10.4722	0.358802	9.72097	1.35962	0.282661	0	0.0521126	0.0521126	11.8813	0.0301989	0.818176	0.114434	0.0237905	0	0.00438611	0.00901471	0.151625	0.0967047	0.0297456	0.03598
28	1	28	19-1164	GVA-H-19-1164-012	BdBd	0.0395419	0.349187	0.0895128	0.0371735	0	0	0	0	0.515415	0.390427	9.85605	1.7923	0.297221	0	0.0444616	0.14128	12.5217	0.381946	8.99295	1.66136	0.298133	0	0.0385482	0.123903	11.4968	0.429969	10.2052	1.88182	0.334394	0	0.0444616	0.0444616	13.0372	0.0329802	0.782781	0.144343	0.0256493	0	0.00341037	0.0108367	0.184239	0.0919645	0.0342164	0.0395343
29	1	29	19-1164	GVA-H-19-1164-013	BdBd	0.0374748	0.404689	0.0544055	0	0	0.00658035	0	0	0.503149	0.332479	9.60908	1.10065	0.0811182	0	0.0887178	0.0930897	11.3051	0.329059	8.83185	1.01968	0.0712218	0	0.0834987	0.0816397	10.4169	0.369954	10.0138	1.15506	0.0811182	0	0.0952981	0.0952981	11.8083	0.03133	0.848029	0.0978176	0.0068696	0	0.00807045	0.00788342	0.120641	0.101296	0.0404132	0.0426099
30	1	30	19-1164	GVA-H-19-1164-014	BdBd	0.037875	0.322873	0.0638094	0.0484748	0	0.00277432	0	0	0.475807	0.365908	11.0722	1.49298	0.25752	0	0.0773946	0.0865714	13.3526	0.358776	10.0332	1.37315	0.274577	0	0.0698754	0.0759231	12.1855	0.403783	11.3951	1.55679	0.305995	0	0.0801689	0.0801689	13.8284	0.0291996	0.824035	0.112579	0.022128	0	0.00579742	0.00626042	0.146765	0.0938005	0.0283345	0.034408
31	1	31	19-1164	GVA-H-19-1164-015	BdBd	0.0288927	0.272851	0.0536316	0.0427076	0	0	0	0	0.398083	0.371473	10.7556	1.34239	0.220478	0	0.0507297	0.110226	12.8509	0.354675	9.70549	1.23091	0.236288	0	0.0439827	0.0966684	11.668	0.400366	11.0284	1.39602	0.263186	0	0.0507297	0.0507297	13.2489	0.0302187	0.8324	0.105368	0.0198647	0	0.00382896	0.00831962	0.137382	0.0721658	0.0247407	0.0300464
1	2	32	19-1169	GVA-H-19-1169-001	BdBd	0.0224851	0.230713	0.038252	0.0454402	0	0.0042	0	0	0.34109	0.369235	10.5387	1.10051	0.26353	0	0.104632	0.0524201	12.4291	0.346304	9.47317	1.0034	0.276819	0	0.0949156	0.0459724	11.2406	0.39172	10.7694	1.13877	0.30897	0	0.108832	0.108832	12.7701	0.0306747	0.843329	0.0891742	0.0241947	0	0.00852235	0.00410489	0.125996	0.0574009	0.0214229	0.02671
2	2	33	19-1169	GVA-H-19-1169-002	BdBd	0.0242444	0.229311	0.031966	0	0	0	0	0	0.285521	0.327502	10.4351	0.884485	0.237431	0	0.0758117	0.0585963	12.0189	0.311464	9.38087	0.807659	0.208465	0	0.0657288	0.051389	10.8256	0.351747	10.6644	0.916451	0.237431	0	0.0758117	0.0758117	12.3044	0.028587	0.866712	0.0744814	0.0192964	0	0.00616134	0.00476222	0.104701	0.0689258	0.0215025	0.0232048
3	2	34	19-1169	GVA-H-19-1169-003	BdBd	0.0223092	0.212161	0.0266153	0.0269357	0	0	0	0	0.288021	0.274756	8.34466	0.625512	0.233923	0	0.0604167	0.0510517	9.59032	0.26327	7.53043	0.57519	0.23232	0	0.0523812	0.0447723	8.69836	0.297065	8.55682	0.652128	0.260859	0	0.0604167	0.0604167	9.87834	0.0300724	0.86622	0.0660159	0.0264071	0	0.00611608	0.00516804	0.103707	0.0750986	0.0247944	0.0291568
4	2	35	19-1169	GVA-H-19-1169-004	BdBd	0.0274945	0.228081	0.0210306	0.0425506	0	0.00332958	0	0	0.322486	0.397122	11.3305	0.473876	0.300799	0	0.0989937	0.0560485	12.6573	0.37577	10.1649	0.43662	0.306652	0	0.0891572	0.0491545	11.4223	0.424616	11.5585	0.494907	0.34335	0	0.102323	0.102323	12.9798	0.0327136	0.890503	0.0381291	0.0264527	0	0.00788328	0.00431814	0.0767831	0.0647515	0.0197327	0.0248452
5	2	36	19-1169	GVA-H-19-1169-005	BdBd	0.030512	0.288562	0.0561576	0	0	0.00095191	0	0	0.376183	0.402351	11.2218	1.34945	0.259791	0	0.0925969	0.097469	13.4234	0.383374	10.1301	1.23963	0.228097	0	0.0812334	0.0854803	12.1479	0.432863	11.5103	1.40561	0.259791	0	0.0935488	0.0935488	13.7996	0.0313678	0.834105	0.101859	0.018826	0	0.00677909	0.00706317	0.134527	0.0704889	0.0250698	0.0272604
6	2	37	19-1169	GVA-H-19-1169-006	BdBd	0.0265818	0.207185	0.0305737	0	0	0.00213409	0	0	0.266474	0.348265	8.37571	0.762183	0.0491604	0	0.0850334	0.0526568	9.67301	0.33201	7.55269	0.699008	0.0431628	0	0.0758581	0.04618	8.7489	0.374846	8.5829	0.792756	0.0491604	0	0.0871675	0.0871675	9.93949	0.0377129	0.863515	0.0797583	0.00494597	0	0.00876982	0.00529774	0.0987718	0.0709139	0.0241392	0.0268097
7	2	38	19-1169	GVA-H-19-1169-007	BdBd	0.0257809	0.240769	0.0387232	0.0338245	0	0.003559	0	0	0.342657	0.319185	9.14127	0.997977	0.253826	0	0.0873089	0.0487821	10.8483	0.305706	8.25766	0.913949	0.256684	0	0.0792558	0.0427819	9.85604	0.344966	9.38204	1.0367	0.28765	0	0.0908679	0.0908679	11.191	0.0308253	0.838355	0.0926369	0.0257037	0	0.00811973	0.00435905	0.130819	0.0747345	0.0256628	0.030619
8	2	39	19-1169	GVA-H-19-1169-008	BdBd	0.0113447	0.145361	0.0185946	0.0403008	0	0	0	0	0.215601	0.282627	7.97978	0.703869	0.22516	0	0.0554841	0.0530248	9.29994	0.259209	7.14362	0.635888	0.237992	0	0.0481047	0.0465028	8.37132	0.293972	8.12514	0.722464	0.265461	0	0.0554841	0.0554841	9.51554	0.0308939	0.853881	0.0759246	0.0278977	0	0.00583089	0.00557244	0.115226	0.0385911	0.0178903	0.0226578
9	2	40	19-1169	GVA-H-19-1169-009	BdBd	0.0209792	0.192026	0.0166477	0.0310998	0	0	0	0	0.260753	0.336303	10.1094	0.431675	0.310043	0	0.0538095	0.0568968	11.2981	0.315917	9.05796	0.395227	0.303317	0	0.0466528	0.0498985	10.169	0.357282	10.3014	0.448323	0.341143	0	0.0538095	0.0538095	11.5589	0.0309097	0.891213	0.038786	0.0295135	0	0.00465525	0.00492235	0.0778771	0.058719	0.0186407	0.0225587
10	2	41	19-1169	GVA-H-19-1169-010	BdBd	0.0222693	0.210575	0.0350809	0.0319097	0	0	0	0	0.299835	0.30812	8.93348	0.891419	0.330936	0	0.057312	0.0775836	10.5988	0.292491	8.04523	0.816855	0.322471	0	0.0496895	0.0680408	9.59478	0.33039	9.14405	0.9265	0.362845	0	0.057312	0.057312	10.8987	0.0303146	0.839005	0.0850103	0.0332926	0	0.00525862	0.00711862	0.13068	0.0674033	0.0230287	0.0275111
11	2	42	19-1169	GVA-H-19-1169-011	BdBd	0.0303512	0.286478	0.0290455	0.0400138	0	0.00139663	0	0	0.387285	0.375672	10.0473	0.46892	0.404851	0	0.0709295	0.0616086	11.4292	0.359815	9.09793	0.440288	0.395473	0	0.0628925	0.0540307	10.4104	0.406023	10.3337	0.497965	0.444865	0	0.0723261	0.0723261	11.8165	0.0343606	0.874516	0.0421414	0.0376477	0	0.00612075	0.00521376	0.0911236	0.0747524	0.0277226	0.0327748
12	2	43	19-1169	GVA-H-19-1169-012	BdBd	0.0247361	0.209493	0.0219051	0	0	0.00237196	0	0	0.258506	0.345406	9.70417	0.396279	0.0380828	0	0.0693743	0.0618672	10.6152	0.327658	8.72005	0.369442	0.0334367	0	0.0625195	0.0542576	9.56736	0.370143	9.91366	0.418184	0.0380828	0	0.0717463	0.0717463	10.8737	0.0340402	0.911711	0.0384584	0.00350229	0	0.00659816	0.00568963	0.0542484	0.0668287	0.0211318	0.0237736
13	2	44	19-1169	GVA-H-19-1169-013	BdBd	0.0339074	0.314515	0.0281767	0	0	0	0	0	0.376599	0.390815	11.0386	0.472218	0.0805231	0	0.0745213	0.0560494	12.1127	0.376653	9.99538	0.442312	0.0706993	0	0.06461	0.0491553	10.9988	0.424723	11.3531	0.500395	0.0805231	0	0.0745213	0.0745213	12.4893	0.0340068	0.909025	0.0400658	0.00644735	0	0.0059668	0.00448778	0.0569677	0.0798342	0.027703	0.0301537
14	2	45	19-1169	GVA-H-19-1169-014	BdBd	0.0271241	0.226883	0.0212351	0	0	0.00135706	0	0	0.276599	0.276348	7.69417	0.363966	0.0455257	0	0.0484574	0	8.42846	0.269482	6.97467	0.340433	0.0399715	0	0.0433696	0	7.66792	0.303473	7.92105	0.385201	0.0455257	0	0.0498145	0.0498145	8.70506	0.0348616	0.909936	0.0442502	0.00522979	0	0.00572247	0	0.0552025	0.0893791	0.028643	0.0317745
15	2	46	19-1169	GVA-H-19-1169-015	BdBd	0.0324391	0.253363	0.0221457	0	0	0.00337051	0	0	0.311319	0.412479	10.6664	0.412337	0.0640586	0	0.0892535	0.0529808	11.6975	0.394183	9.60778	0.383765	0.0562435	0	0.0807533	0.0464641	10.5692	0.444918	10.9197	0.434482	0.0640586	0	0.092624	0.092624	12.0088	0.0370493	0.909311	0.0361803	0.0053343	0	0.007713	0.00441182	0.0536394	0.0729102	0.0232023	0.0259242
16	2	47	TJ's CBD	TJ's CBD 2	BdBd	0.0455197	0.418778	0.031481	0	0	0.00522655	0	0	0.501005	0.44563	12.8824	0.64918	0.0715166	0	0.107104	0	14.1558	0.436337	11.7166	0.600812	0.0627915	0	0.0980861	0	12.9147	0.49115	13.3012	0.680661	0.0715166	0	0.112331	0.112331	14.6568	0.0335099	0.907507	0.0464399	0.0048794	0	0.00766407	0	0.0589833	0.0926798	0.0314843	0.0341824
17	2	48	19-1153	GVA-H-19-1153-001	BdBd	0.0610008	0.424007	0.043577	0.0355693	0	0.00154649	0	0	0.565701	0.341828	9.59871	0.456266	0.37381	0	0.0708305	0.0278678	10.8693	0.360784	8.84208	0.443722	0.363774	0	0.0629566	0.02444	10.0978	0.402829	10.0227	0.499843	0.409379	0	0.072377	0.072377	11.435	0.0352277	0.876494	0.0437116	0.0358005	0	0.00632942	0.00243706	0.0882786	0.151431	0.0423046	0.0494709
18	2	49	19-1153	GVA-H-19-1153-002	BdBd	0.0379205	0.270363	0.0321419	0.0328785	0	0.00279128	0	0	0.376095	0.335945	9.66156	0.513021	0.33139	0	0.121015	0.0459836	11.0089	0.332544	8.74355	0.482061	0.323839	0	0.107711	0.0403276	10.03	0.373865	9.93192	0.545163	0.364268	0	0.123806	0.123806	11.385	0.0328384	0.872368	0.0478843	0.0319954	0	0.0108745	0.00403896	0.0947932	0.101428	0.0272216	0.0330343
19	2	50	19-1153	GVA-H-19-1153-003	BdBd	0.064132	0.446062	0.0515937	0.0474894	0	0.00160409	0	0	0.610881	0.401024	11.3833	0.748966	0.337186	0	0.0793139	0.0523984	13.0022	0.41583	10.4292	0.708437	0.343538	0	0.0703692	0.0459534	12.0133	0.465156	11.8293	0.80056	0.384675	0	0.080918	0.080918	13.613	0.0341699	0.868971	0.0588083	0.0282578	0	0.00594415	0.00384913	0.0968594	0.137872	0.0377081	0.0448747
20	2	51	19-1153	GVA-H-19-1153-004	BdBd	0.0492795	0.352082	0.0485202	0.0456501	0	0	0	0	0.495532	0.361202	9.2496	0.754806	0.303816	0	0.0669872	0.0607002	10.7971	0.366053	8.46398	0.710486	0.3124	0	0.0580779	0.0532341	9.96423	0.410481	9.60168	0.803327	0.349466	0	0.0669872	0.0669872	11.2926	0.0363494	0.85026	0.0711372	0.0309463	0	0.00593193	0.0053752	0.113391	0.120053	0.0366688	0.043881
21	2	52	19-1153	GVA-H-19-1153-005	BdBd	0.0496487	0.399561	0.0455788	0.0384301	0	0.00212537	0	0	0.535344	0.44801	12.3859	0.746636	0.374447	0	0.0866318	0.0671994	14.1089	0.442553	11.262	0.700379	0.367195	0	0.0772352	0.0589338	12.9083	0.497658	12.7855	0.792215	0.412877	0	0.0887572	0.0887572	14.6442	0.0339833	0.873076	0.0540975	0.0281939	0	0.0060609	0.0045888	0.092941	0.0997647	0.0312511	0.0365567
22	2	53	19-1153	GVA-H-19-1153-006	BdBd	0.0568991	0.432053	0.0520041	0.0400526	0	0.000885917	0	0	0.581895	0.346892	8.47642	0.614211	0.290346	0	0.0601176	0.052538	9.84053	0.361123	7.86587	0.590667	0.294976	0	0.0530079	0.0460758	9.21172	0.403791	8.90847	0.666215	0.330399	0	0.0610035	0.0610035	10.4224	0.0387425	0.854741	0.0639214	0.0317008	0	0.0058531	0.00504086	0.106516	0.140912	0.0484991	0.055831
23	2	54	19-1153	GVA-H-19-1153-007	BdBd	0.0364977	0.295473	0.0481647	0.0387845	0	0.000669545	0	0	0.41959	0.341073	9.14564	0.947242	0.327171	0	0.0662397	0.0730585	10.9004	0.335619	8.3162	0.878896	0.326041	0	0.0580993	0.0640723	9.97893	0.37757	9.44112	0.995407	0.365955	0	0.0669092	0.0669092	11.32	0.0333542	0.83402	0.0879333	0.0323282	0	0.0059107	0.00645392	0.132626	0.0966647	0.0312964	0.0370662
24	2	55	19-1153	GVA-H-19-1153-008	BdBd	0.0447866	0.345372	0.0440031	0.0416792	0	0.00679165	0	0	0.482633	0.322872	9.4859	0.594348	0.28872	0	0.113092	0.0466545	10.8516	0.327945	8.66451	0.565247	0.295175	0	0.104842	0.040916	9.99863	0.367658	9.83128	0.638351	0.330399	0	0.119884	0.119884	11.3342	0.0324379	0.867397	0.0563207	0.0291506	0	0.0105771	0.00411625	0.100165	0.121816	0.0351299	0.0425819
25	2	56	19-1153	GVA-H-19-1153-009	BdBd	0.0493486	0.362807	0.0433626	0.0390523	0	0.00364674	0	0	0.498217	0.387195	10.8658	0.774946	0.333312	0	0.131917	0.075735	12.5689	0.388919	9.8921	0.72299	0.3317	0	0.118019	0.0664196	11.5201	0.436544	11.2286	0.818309	0.372365	0	0.135564	0.135564	13.0671	0.0334078	0.859302	0.0626236	0.0284963	0	0.0103744	0.00579585	0.10729	0.113044	0.032311	0.0381276
26	2	57	19-1153	GVA-H-19-1153-010	BdBd	0.0477938	0.337908	0.0246952	0.0472584	0	0.00451177	0	0	0.462167	0.434737	9.96369	0.46357	0.337896	0	0.115272	0.0777673	11.3929	0.429058	9.07606	0.431246	0.343931	0	0.104453	0.0682019	10.453	0.482531	10.3016	0.488265	0.385155	0	0.119784	0.119784	11.8551	0.0407024	0.868959	0.0411861	0.0324885	0	0.010104	0.00655982	0.0903384	0.0990482	0.0328015	0.0389847
27	2	58	19-1153	GVA-H-19-1153-011	BdBd	0.0515148	0.364584	0.0342758	0.0341392	0	0.00235156	0	0	0.486865	0.355024	10.7103	0.453931	0.227965	0	0.104472	0.0642214	11.9159	0.362871	9.75749	0.432374	0.234292	0	0.0929286	0.0563222	10.9363	0.406538	11.0749	0.488207	0.262104	0	0.106823	0.106823	12.4027	0.0327781	0.892935	0.0393628	0.0211327	0	0.00861288	0.005178	0.0742864	0.126716	0.0329199	0.0392546
28	2	59	19-1153	GVA-H-19-1153-012	BdBd	0.048049	0.443247	0.0363204	0.0276666	0	0.00104178	0	0	0.556325	0.318155	9.78741	0.366426	0.16192	0	0.0409141	0.0570815	10.7319	0.327071	9.0268	0.357676	0.169832	0	0.0365143	0.0500605	9.96796	0.366204	10.2307	0.402747	0.189587	0	0.0419559	0.0419559	11.2882	0.0324412	0.906312	0.0356785	0.0167951	0	0.00371678	0.00505673	0.0612471	0.131208	0.0433254	0.0492836
29	2	60	19-1153	GVA-H-19-1153-013	BdBd	0.0409062	0.302176	0.0242551	0.0309567	0	0	0	0	0.398294	0.38959	11.0978	0.420981	0.302887	0	0.088369	0.0466091	12.3463	0.382577	10.035	0.393456	0.296891	0	0.0766159	0.0408762	11.2254	0.430496	11.4	0.445237	0.333843	0	0.088369	0.088369	12.7446	0.0337788	0.8945	0.0349354	0.026195	0	0.00693386	0.00365718	0.0717215	0.0950211	0.0265067	0.0312521
30	2	61	19-1153	GVA-H-19-1153-014	BdBd	0.0391026	0.310981	0.0272166	0.0241365	0	0.000538789	0	0	0.401975	0.285325	9.30557	0.384086	0.194411	0	0.051079	0.0366535	10.2571	0.289332	8.47197	0.36406	0.194829	0	0.0448243	0.0321451	9.39716	0.324427	9.61655	0.411303	0.218547	0	0.0516178	0.0516178	10.6591	0.0304366	0.902192	0.038587	0.0205034	0	0.00484261	0.0034387	0.0673717	0.120528	0.0323381	0.037712
31	2	62	19-1153	GVA-H-19-1153-015	BdBd	0.061295	0.453996	0.0566844	0.0364751	0	0.00246247	0	0	0.610913	0.308067	9.44948	0.664647	0.230299	0	0.0674658	0.0443824	10.7643	0.33147	8.74119	0.63958	0.238677	0	0.0609554	0.0389234	10.0508	0.369362	9.90348	0.721331	0.266774	0	0.0699283	0.0699283	11.3753	0.0324707	0.870616	0.0634123	0.0234521	0	0.00614741	0.00390166	0.0969135	0.165948	0.0458421	0.0537054
1	3	63	20-1087	GVA-H-20-1087-001	BdBd	0.0388064	0.326391	0.0268753	0.0415463	0	0.00423243	0	0	0.437852	0.33634	9.87809	0.388137	0.33259	0	0.11162	0.022226	11.069	0.333776	8.98947	0.367272	0.33356	0	0.101007	0.0194922	10.1446	0.375146	10.2045	0.415013	0.374136	0	0.115853	0.115853	11.5069	0.032602	0.886818	0.0360666	0.0325142	0	0.0100681	0.00193155	0.0805805	0.103444	0.0319851	0.0380514
2	3	64	20-1087	GVA-H-20-1087-002	BtBd	0.466433	0.138241	0.0151302	0.0424236	0	0.00185538	0	0	0.664082	5.82412	4.15982	0.236469	0.206342	0.0863787	0.0447165	0.0188956	10.5767	5.57419	3.7864	0.222514	0.223592	0.0748904	0.0406246	0.0165714	9.93878	6.29055	4.29806	0.2516	0.248765	0.0863787	0.0465719	0.132951	11.2408	0.559617	0.382362	0.0223827	0.0221305	0.00768438	0.0041431	0.00168098	0.0580216	0.0741481	0.0321635	0.0590777
3	3	65	20-1087	GVA-H-20-1087-003	BtBd	0.37103	0.127063	0.0141259	0	0.0058052	0	0	0	0.518024	4.43777	4.09598	0.197748	0.0324408	0.0829231	0.032709	0.0381053	8.91767	4.26295	3.71923	0.187551	0.028483	0.0776995	0.0283587	0.0334184	8.3377	4.8088	4.22304	0.211874	0.0324408	0.0887283	0.032709	0.121437	9.4357	0.509639	0.44756	0.0224545	0.00343809	0.00940347	0.00346651	0.00403842	0.042801	0.0771565	0.030088	0.0549005
4	3	66	20-1087	GVA-H-20-1087-004	BtBd	0.280948	0.103291	0.00978413	0	0	0	0	0	0.394024	5.26054	4.07608	0.237072	0.0526732	0.101781	0.0294601	0.0512164	9.80882	4.89444	3.67801	0.217696	0.046247	0.0882442	0.0255419	0.0449168	8.9951	5.54149	4.17937	0.246856	0.0526732	0.101781	0.0294601	0.131241	10.2028	0.543132	0.409628	0.0241948	0.0051626	0.00997576	0.00288744	0.00501981	0.0472404	0.0506991	0.0247145	0.038619
5	3	67	20-1087	GVA-H-20-1087-005	BtBd	0.502136	0.151216	0.0196517	0.0373107	0	0	0	0	0.710314	6.06117	4.96106	0.265304	0.224237	0.0983143	0.0471143	0.0555913	11.7128	5.81778	4.50207	0.252323	0.234191	0.0852385	0.0408481	0.0487536	10.9812	6.5633	5.11228	0.284956	0.261548	0.0983143	0.0471143	0.145429	12.4231	0.528314	0.411514	0.0229376	0.0210534	0.00791383	0.00379248	0.00447483	0.0601721	0.0765066	0.0295791	0.0571769
6	3	68	20-1087	GVA-H-20-1087-006	BdBd	0.0451465	0.42585	0.0302132	0	0	0.00568929	0	0	0.506899	0.354394	8.74585	0.386879	0.0463642	0	0.088246	0.0730583	9.69479	0.35595	8.09596	0.369506	0.0407077	0	0.0821985	0.0640721	9.0084	0.39954	9.1717	0.417092	0.0463642	0	0.0939353	0.0939353	10.2017	0.0391641	0.899037	0.0408846	0.00454475	0	0.00920781	0.00716139	0.0617985	0.112996	0.0464309	0.0496878
7	3	69	20-1087	GVA-H-20-1087-007	BtBd	0.701198	0.229111	0.0211054	0.0497866	0	0.00185049	0	0	1.00305	6.9646	6.07631	0.309627	0.288748	0.0967504	0.047514	0.0598392	13.8434	6.80916	5.55804	0.292648	0.303308	0.0838826	0.0430451	0.052479	13.1426	7.6658	6.30542	0.330732	0.338535	0.0967504	0.0493645	0.146115	14.8464	0.516339	0.424709	0.0222769	0.0228024	0.00651674	0.003325	0.00403054	0.0589515	0.091471	0.0363355	0.0675617
8	3	70	20-1087	GVA-H-20-1087-008	BdBd	0.0270972	0.26722	0.0217067	0	0	0.00283627	0	0	0.31886	0.30718	7.6297	0.358724	0.037307	0	0.0752275	0.061569	8.46971	0.296494	6.95847	0.336308	0.0327556	0	0.0680585	0.053996	7.74608	0.334277	7.89692	0.380431	0.037307	0	0.0780637	0.0780637	8.78857	0.0380354	0.898545	0.043287	0.00424495	0	0.00888241	0.00700558	0.0634199	0.081062	0.0338385	0.0362812
9	3	71	20-1087	GVA-H-20-1087-009	BtBd	0.681977	0.249673	0.0226713	0.0370507	0	0.00521259	0	0	0.996584	7.29119	5.89507	0.324234	0.265758	0.120058	0.0829313	0.0398894	14.0191	7.07635	5.41965	0.307024	0.270386	0.104091	0.077114	0.034983	13.2896	7.97317	6.14474	0.346905	0.302809	0.120058	0.0881439	0.208202	15.0157	0.530988	0.409221	0.0231028	0.0201661	0.00799551	0.00587011	0.00265651	0.0597911	0.085534	0.0406319	0.0663694
10	3	72	20-1087	GVA-H-20-1087-010	BdBd	0.0364465	0.348336	0.0302328	0.0344955	0	0.00147263	0	0	0.450984	0.363644	9.65157	0.504113	0.296659	0	0.0743241	0	10.8903	0.355362	8.81276	0.47234	0.294962	0	0.0659117	0	10.0013	0.400091	9.9999	0.534346	0.331155	0	0.0757968	0.0757968	11.3413	0.0352773	0.881725	0.0471151	0.029199	0	0.00668326	0	0.0829974	0.0910957	0.034834	0.0397648
11	3	73	20-1087	GVA-H-20-1087-011	BtBd	0.863139	0.311821	0.0256716	0.0630014	0	0.00178885	0	0	1.26542	9.35772	8.46655	0.419648	0.333871	0.153	0.0743432	0.0478686	18.853	9.06986	7.73699	0.393703	0.35614	0.132651	0.0662444	0.0419807	17.7976	10.2209	8.77837	0.445319	0.396872	0.153	0.0761321	0.229132	20.1184	0.508035	0.436335	0.0221349	0.0197268	0.00760495	0.0037842	0.00237934	0.0556302	0.0844488	0.0355215	0.0628987
12	3	74	20-1087	GVA-H-20-1087-012	BtBd	0.705302	0.20329	0.019814	0.0414144	0	0.00460688	0	0	0.974428	8.26961	5.94037	0.304398	0.217798	0.104299	0.0565902	0.0492645	14.9423	7.95775	5.41299	0.286771	0.232641	0.0904276	0.0536706	0.043205	14.0775	8.97492	6.14366	0.324212	0.259212	0.104299	0.0611971	0.165496	15.9168	0.563866	0.385987	0.0203692	0.0162855	0.0065528	0.00384482	0.00309513	0.0501475	0.0785859	0.0330894	0.0612202
13	3	75	20-1087	GVA-H-20-1087-013	BdBd	0.0564758	0.503581	0.0367849	0.0496371	0	0.00581077	0	0	0.65229	0.606102	14.9881	0.641616	0.419782	0	0.172325	0.0747438	16.9027	0.588027	13.6482	0.599482	0.418206	0	0.155217	0.0655504	15.4746	0.662578	15.4917	0.678401	0.469419	0	0.178136	0.178136	17.555	0.037743	0.882468	0.0386444	0.0267399	0	0.0101473	0.0042577	0.0797893	0.0852365	0.0325065	0.037157
14	3	76	20-1087	GVA-H-20-1087-014	BdBd	0.0329188	0.299535	0.0280515	0.0247313	0	0.00295866	0	0	0.388196	0.321093	9.10687	0.449783	0.212306	0	0.0782733	0	10.1683	0.314517	8.28626	0.422511	0.211136	0	0.0708216	0	9.30524	0.354012	9.4064	0.477834	0.237037	0	0.081232	0.081232	10.5565	0.0335349	0.891052	0.0452644	0.0224541	0	0.00769496	0	0.0754134	0.0929878	0.0318438	0.0367731
15	3	77	20-1087	GVA-H-20-1087-015	BtBd	0.227324	0.0803107	0.0096587	0.0174851	0.00471065	0	0	0	0.339489	4.39734	3.68495	0.207119	0.11543	0.0832435	0.0395873	0	8.52767	4.08379	3.31201	0.191302	0.118833	0.0768827	0.0343222	0	7.81714	4.62467	3.76526	0.216777	0.132915	0.0879541	0.0395873	0.127541	8.86716	0.52155	0.42463	0.0244472	0.0149896	0.00991909	0.00446448	0	0.0538204	0.0491546	0.0213294	0.0382861
16	3	78	TJ's CBD	TJ's CBD 3	BdBd	0.0396309	0.345465	0.0295373	0.0369436	0	0.00448765	0	0	0.456065	0.381782	10.8245	0.526972	0.207065	0	0.0872829	0	12.0276	0.374453	9.83858	0.491692	0.218746	0	0.080162	0	11.0036	0.421412	11.17	0.556509	0.244008	0	0.0917706	0.0917706	12.4837	0.033757	0.894767	0.0445789	0.0195462	0	0.00735124	0	0.0714763	0.094043	0.030928	0.0365328
17	3	79	20-1117	GVA-H-20-1117-001	BtBt	0.435494	0	0.00610012	0.01958	0	0	0	0	0.461174	10.5868	0.306086	0.0988342	0.157861	0.171853	0.0188875	0.00756198	11.3479	9.72015	0.268437	0.0927777	0.158182	0.148997	0.0163755	0.00663186	10.4116	11.0223	0.306086	0.104934	0.177441	0.171853	0.0188875	0.190741	11.8091	0.933376	0.0259195	0.00888589	0.0150258	0.0145526	0.0015994	0.000640352	0.0407041	0.0395101	0	0.0390524
18	3	80	20-1117	GVA-H-20-1117-002	BtBd	0.545265	0.207129	0.0162585	0.0441028	0	0.00169696	0	0	0.814452	6.451	6.02927	0.323808	0.288446	0.100582	0.0541209	0.0361665	13.2834	6.20279	5.4948	0.300238	0.297358	0.0872046	0.0486198	0.031718	12.4627	6.99626	6.2364	0.340067	0.332549	0.100582	0.0558179	0.1564	14.0978	0.496265	0.442366	0.0241219	0.0235886	0.00713457	0.00395932	0.00256539	0.0613698	0.0779367	0.0332129	0.0577714
19	3	81	20-1117	GVA-H-20-1117-003	BdBd	0.0437286	0.377223	0.0315317	0.0355421	0	0.00440455	0	0	0.49243	0.375882	9.69011	0.413612	0.231538	0	0.111197	0.0485559	10.8709	0.373377	8.87545	0.394269	0.238833	0	0.100813	0.0425835	10.0253	0.41961	10.0673	0.445144	0.26708	0	0.115602	0.115602	11.3633	0.0369267	0.88595	0.0391737	0.0235037	0	0.0101732	0.00427304	0.0771237	0.104213	0.03747	0.043335
20	3	82	20-1117	GVA-H-20-1117-004	BtBd	0.468028	0.120257	0.0172658	0.0265177	0.00809176	0	0	0	0.64016	6.83317	4.81367	0.317435	0.215652	0.139717	0.0380611	0.0586467	12.4164	6.46072	4.34185	0.295656	0.21586	0.129226	0.032999	0.0514332	11.5277	7.3012	4.93393	0.3347	0.24217	0.147809	0.0380611	0.18587	13.0565	0.559199	0.37789	0.0256347	0.0185478	0.0113207	0.0029151	0.00449176	0.0629101	0.0641029	0.0243736	0.04903
21	3	83	20-1117	GVA-H-20-1117-005	BdBd	0.0768345	0.623484	0.0483764	0.050397	0	0.00655845	0	0	0.80565	0.446973	12.4916	0.503909	0.280934	0	0.133587	0.0726314	13.9297	0.46883	11.5787	0.490305	0.297057	0	0.122378	0.0636978	13.0209	0.523807	13.1151	0.552286	0.331331	0	0.140145	0.140145	14.7353	0.0355477	0.890046	0.0374804	0.0224855	0	0.00951084	0.00492907	0.0744058	0.146685	0.0475393	0.0546747
22	3	84	20-1117	GVA-H-20-1117-006	BdBd	0.0370895	0.329609	0.0252805	0.0451871	0	0.00880765	0	0	0.445974	0.489199	12.6034	0.568583	0.440525	0	0.182151	0.0794188	14.3633	0.466117	11.3828	0.523928	0.431968	0	0.166732	0.0696503	13.0412	0.526288	12.933	0.593864	0.485712	0	0.190958	0.190958	14.8093	0.0355378	0.873306	0.0401009	0.0327979	0	0.0128945	0.00536278	0.0911561	0.0704738	0.0254859	0.0301145
23	3	85	20-1117	GVA-H-20-1117-007	BdBd	0.0307529	0.255553	0.0255709	0.0277219	0	0.00477876	0	0	0.344377	0.338803	7.59425	0.362427	0.218755	0	0.109936	0.0668007	8.69097	0.327883	6.91571	0.34342	0.219789	0	0.100093	0.0585842	7.96548	0.369556	7.8498	0.387998	0.246477	0	0.114715	0.114715	9.03535	0.0409012	0.868788	0.0429422	0.0272792	0	0.0126962	0.00739326	0.0903109	0.0832159	0.0325553	0.0381144
24	3	86	20-1117	GVA-H-20-1117-008	BdBd	0.0343541	0.354244	0.0247822	0.0310147	0	0.00425479	0	0	0.44865	0.31444	9.40253	0.415338	0.296402	0	0.117252	0.0547921	10.6008	0.310118	8.60026	0.389034	0.291255	0	0.105912	0.0480527	9.74463	0.348795	9.75677	0.440121	0.327416	0	0.121507	0.121507	11.0494	0.0315668	0.883014	0.0398321	0.0296321	0	0.0109967	0.00495883	0.0854196	0.0984938	0.0363075	0.040604
25	3	87	20-1117	GVA-H-20-1117-009	BtBd	0.825115	0.28154	0.0289067	0.0510423	0	0.007575	0	0	1.19418	7.15955	6.61679	0.345409	0.310024	0.119262	0.0731013	0.0330175	14.6572	7.10404	6.08446	0.331831	0.323243	0.1034	0.0709538	0.0289564	14.0469	7.98466	6.89833	0.374316	0.361066	0.119262	0.0806763	0.199939	15.8513	0.503722	0.435189	0.0236142	0.0227783	0.00752381	0.00508956	0.00208295	0.0610888	0.103338	0.0408128	0.0753362
26	3	88	20-1117	GVA-H-20-1117-010	BdBd	0.021954	0.223858	0.0197721	0.0302428	0	0.00321232	0	0	0.299039	0.320343	8.28725	0.392703	0.317651	0	0.0831116	0.0809286	9.48199	0.302895	7.49178	0.364173	0.309141	0	0.0752701	0.0709744	8.61423	0.342297	8.51111	0.412475	0.347894	0	0.0863239	0.0863239	9.78103	0.034996	0.870165	0.042171	0.0355683	0	0.00882565	0.00827404	0.0948389	0.0641373	0.0263018	0.0305733
27	3	89	20-1117	GVA-H-20-1117-011	BtBd	0.5316	0.160095	0.0152142	0.0231339	0	0	0	0	0.730043	5.39991	3.32953	0.210079	0.152632	0.10378	0.0241284	0.0290658	9.24912	5.26732	3.08009	0.199454	0.157144	0.0899775	0.0209193	0.0254907	8.8404	5.93151	3.48962	0.225293	0.175765	0.10378	0.0241284	0.127909	9.97917	0.594389	0.349691	0.0225764	0.0176132	0.0103997	0.00241788	0.00291265	0.0559198	0.0896231	0.0458773	0.0731567
28	3	90	20-1117	GVA-H-20-1117-012	BtBd	0.394249	0.1877	0.0129345	0.0262444	0	0	0	0	0.621128	5.92441	5.08437	0.270252	0.199777	0.102157	0.0501532	0.0294824	11.6606	5.58996	4.64669	0.249945	0.201648	0.0885705	0.0434828	0.0258561	10.8462	6.31866	5.27207	0.283186	0.226021	0.102157	0.0501532	0.152311	12.2817	0.514476	0.429261	0.0230575	0.018403	0.00831783	0.00408356	0.00240051	0.0562625	0.0623945	0.0356026	0.0505733
29	3	91	20-1117	GVA-H-20-1117-013	BtBd	0.391389	0.146738	0.01364	0.0157988	0	0	0	0	0.567565	3.338	2.80803	0.163645	0.0956952	0.0538633	0.0254893	0.0352552	6.51998	3.31882	2.60938	0.157156	0.0998192	0.0466994	0.0220993	0.0309188	6.28489	3.72939	2.95476	0.177285	0.111494	0.0538633	0.0254893	0.0793526	7.08754	0.52619	0.416895	0.0250136	0.015731	0.00759971	0.00359636	0.00497424	0.0569149	0.104947	0.0496614	0.0800793
30	3	92	20-1117	GVA-H-20-1117-014	BtBt	0.555345	0	0.00732312	0.0510727	0	0	0	0	0.613741	7.09185	0.158311	0.0946351	0.353446	0.0574115	0.00802998	0.00851283	7.77219	6.7749	0.138839	0.0903181	0.361399	0.0497758	0.00696199	0.00746575	7.42965	7.64719	0.158311	0.101958	0.404519	0.0574115	0.00802998	0.0654415	8.38594	0.911907	0.0188782	0.0121582	0.0482378	0.00684617	0.000957553	0.00101513	0.0692149	0.0726208	0	0.0731869
31	3	93	20-1117	GVA-H-20-1117-015	BdBd	0.0366094	0.322869	0.0318755	0.0275095	0	0.00300557	0	0	0.421869	0.362622	7.995	0.401452	0.246742	0	0.0753303	0	9.08115	0.354629	7.33448	0.383949	0.244149	0	0.0683169	0	8.38553	0.399232	8.31787	0.433328	0.274252	0	0.0783358	0.0783358	9.50302	0.0420111	0.875287	0.045599	0.0288594	0	0.00824326	0	0.0827016	0.0916996	0.0388163	0.0443932
1	4	94	20-1028	GVA-H-20-1028-001	BdBd	0.0203545	0.178695	0.019128	0.0217253	0	0	0	0	0.239903	0.279673	8.42047	0.388869	0.168843	0	0.0452098	0.0414759	9.34454	0.265628	7.56345	0.360166	0.16997	0	0.0391969	0.0363744	8.43478	0.300028	8.59916	0.407997	0.190568	0	0.0452098	0.0452098	9.58444	0.0313036	0.8972	0.0425687	0.0198831	0	0.004717	0.00432742	0.0714962	0.0678422	0.0207805	0.0250304
2	4	95	20-1028	GVA-H-20-1028-002	BdBd	0.0453233	0.320375	0.0300949	0.038647	0	0.000597297	0	0	0.435038	0.474399	12.4848	0.573139	0.299286	0	0.0771125	0.0513726	13.9601	0.461371	11.2695	0.532738	0.30142	0	0.0674538	0.0450538	12.6776	0.519722	12.8052	0.603234	0.337933	0	0.0777098	0.0777098	14.3951	0.036104	0.889548	0.0419054	0.0234755	0	0.00539834	0.00356875	0.0743481	0.0872068	0.0250193	0.0302212
3	4	96	20-1028	GVA-H-20-1028-003	BdBd	0.0489387	0.379501	0.0339711	0.0328349	0	0.0010838	0	0	0.496329	0.338496	9.43603	0.489851	0.265477	0	0.0626433	0.0427613	10.6353	0.3458	8.6549	0.46357	0.265924	0	0.0553956	0.0375016	9.82309	0.387435	9.81553	0.523822	0.298312	0	0.0637271	0.0637271	11.1316	0.034805	0.881773	0.0470573	0.0267987	0	0.00572489	0.00384143	0.0834223	0.126315	0.0386633	0.0445875
4	4	97	20-1028	GVA-H-20-1028-004	BdBd	0.0283968	0.214383	0.0224711	0.0260978	0	0	0	0	0.291349	0.273622	7.64237	0.33301	0.244863	0	0.0559673	0.0461168	8.59595	0.268363	6.91675	0.314521	0.241088	0	0.0485236	0.0404445	7.82969	0.302019	7.85676	0.355481	0.270961	0	0.0559673	0.0559673	8.8873	0.0339832	0.884043	0.0399987	0.0304885	0	0.00629744	0.00518907	0.0819738	0.0940231	0.0272864	0.0327826
5	4	98	20-1028	GVA-H-20-1028-005	BdBd	0.0244701	0.180381	0.0197493	0.0366406	0	0.0260486	0	0	0.287289	0.37817	8.78764	0.42231	0.130589	0.0677475	0.962163	0.0613119	10.8099	0.356125	7.88714	0.390115	0.151298	0.0587371	0.860244	0.0537705	9.75743	0.40264	8.96802	0.442059	0.16723	0.0677475	0.988211	1.05596	11.0972	0.036283	0.808132	0.0398351	0.0150695	0.0061049	0.0890503	0.00552497	0.155585	0.0607742	0.0201138	0.0258884
6	4	99	20-1028	GVA-H-20-1028-006	BdBd	0.0230783	0.201514	0.0173382	0.026048	0	0.0112713	0	0	0.27925	0.209202	6.1252	0.314038	0.127103	0	0.290667	0	7.06622	0.206548	5.57332	0.29275	0.137645	0	0.263279	0	6.47354	0.23228	6.32672	0.331376	0.153151	0	0.301938	0.301938	7.34547	0.0316223	0.86131	0.0451131	0.0208498	0	0.0411054	0	0.107068	0.0993555	0.0318513	0.0380167
7	4	100	20-1028	GVA-H-20-1028-007	BdBd	0.0151226	0.139625	0.011626	0.0183114	0	0.00556533	0	0	0.19025	0.206181	5.4463	0.224894	0.107954	0.0152465	0.323384	0.0798714	6.40383	0.195944	4.91603	0.208858	0.113095	0.0132187	0.285939	0.0700472	5.80313	0.221304	5.58592	0.23652	0.126265	0.0152465	0.328949	0.344196	6.59408	0.033561	0.847112	0.0358685	0.0191483	0.00231215	0.0498855	0.0121126	0.119327	0.0683342	0.0249958	0.0288516
8	4	101	20-1028	GVA-H-20-1028-008	BdBd	0.0240076	0.196271	0.0202648	0.0325974	0	0.0139019	0	0	0.287042	0.295568	8.56566	0.421983	0.157264	0.0230674	0.444122	0.0228628	9.93053	0.283221	7.70835	0.390344	0.170675	0.0199994	0.398955	0.0200507	8.9916	0.319576	8.76193	0.442247	0.189861	0.0230674	0.458023	0.481091	10.2176	0.0312771	0.857536	0.043283	0.0185818	0.00225762	0.0448271	0.0022376	0.111187	0.0751232	0.0224004	0.028093
9	4	102	20-1028	GVA-H-20-1028-009	BdBd	0.0145641	0.145726	0.0154547	0.023544	0	0.0155966	0	0	0.214885	0.25142	6.81467	0.342963	0.120391	0.0336275	0.578246	0.0391852	8.1805	0.235059	6.12219	0.316233	0.129247	0.0291551	0.516936	0.0343655	7.38319	0.265984	6.9604	0.358418	0.143935	0.0336275	0.593842	0.62747	8.39539	0.0316821	0.829074	0.0426922	0.0171445	0.00400547	0.0707343	0.00466747	0.139244	0.0547555	0.0209364	0.0255956
10	4	103	20-1028	GVA-H-20-1028-010	BdBd	0.0212095	0.197162	0.021187	0.0206943	0	0.00289462	0	0	0.263147	0.263002	7.37647	0.390736	0.16165	0	0.047231	0.0459915	8.28509	0.251862	6.66633	0.363862	0.162623	0	0.0438439	0.0403345	7.52886	0.284212	7.57364	0.411923	0.182344	0	0.0501256	0.0501256	8.54823	0.033248	0.885989	0.0481881	0.0213312	0	0.00586386	0.00538023	0.0807634	0.0746257	0.0260327	0.0307838
11	4	104	20-1028	GVA-H-20-1028-011	BdBd	0.0571865	0.437512	0.0325524	0.0427055	0	0.00253573	0	0	0.572493	0.399554	11.5595	0.483464	0.295382	0	0.117447	0.0694336	12.9248	0.407595	10.5752	0.456551	0.302051	0	0.104362	0.0608933	11.9066	0.45674	11.997	0.516017	0.338088	0	0.119982	0.119982	13.4973	0.0338394	0.888847	0.0382312	0.0250486	0	0.00888937	0.00514427	0.0773134	0.125206	0.0364684	0.0424154
12	4	105	20-1028	GVA-H-20-1028-012	BdBd	0.0224833	0.201718	0.0207085	0.0302513	0	0.025713	0	0	0.300874	0.308178	7.98638	0.395504	0.105868	0.045966	0.797377	0.0314361	9.67071	0.292756	7.20578	0.367565	0.123203	0.0398525	0.717039	0.0275695	8.77376	0.330662	8.1881	0.416212	0.136119	0.045966	0.82309	0.869056	9.97159	0.0331604	0.821143	0.0417398	0.0136507	0.0046097	0.0825435	0.00315257	0.145696	0.0679948	0.0246355	0.0301732
13	4	106	20-1028	GVA-H-20-1028-013	BdBd	0.0180042	0.187559	0.0161815	0.0306652	0	0.0204457	0	0	0.272856	0.299758	8.21417	0.427819	0.145119	0.0441216	0.709336	0.0589835	9.89931	0.280892	7.39138	0.391379	0.15808	0.0382535	0.63544	0.0517285	8.94716	0.317762	8.40173	0.444001	0.175785	0.0441216	0.729782	0.773904	10.1722	0.0312384	0.825953	0.0436486	0.017281	0.00433749	0.0717431	0.00579852	0.142809	0.0566593	0.0223239	0.0268238
14	4	107	20-1028	GVA-H-20-1028-014	BdBd	0.0242605	0.244912	0.020571	0.0265416	0	0	0	0	0.316285	0.273316	8.00138	0.443874	0.21702	0	0.0462685	0	8.98186	0.263958	7.26212	0.409848	0.217085	0	0.0401148	0	8.19313	0.297576	8.24629	0.464445	0.243562	0	0.0462685	0.0462685	9.29814	0.0320038	0.886875	0.0499503	0.0261947	0	0.00497611	0	0.081121	0.081527	0.0296996	0.0340159
15	4	108	20-1028	GVA-H-20-1028-015	BdBd	0.0186145	0.164095	0.014871	0.0240111	0	0.0136454	0	0	0.235237	0.250585	6.37578	0.269282	0.116516	0.0236867	0.557809	0.0299941	7.62365	0.238378	5.75565	0.251032	0.126312	0.0205364	0.497266	0.0263048	6.91548	0.2692	6.53987	0.284154	0.140527	0.0236867	0.571455	0.595141	7.85889	0.0342542	0.832163	0.0361569	0.0178813	0.003014	0.0727144	0.00381658	0.133583	0.0691476	0.0250915	0.0299326
16	4	109	TJ's CBD	TJ's CBD 4	BdBd	0.0449588	0.400992	0.0319491	0.0427689	0	0.00589835	0	0	0.526567	0.374286	11.5658	0.609318	0.247915	0	0.102278	0	12.8996	0.373208	10.5442	0.566321	0.260439	0	0.0945736	0	11.8387	0.419245	11.9668	0.641267	0.290684	0	0.108177	0.108177	13.4262	0.031226	0.891304	0.0477625	0.0216506	0	0.00805716	0	0.0774703	0.107237	0.0335088	0.0392195
17	4	110	20-1063	GVA-H-20-1063-001	BtBd	0.373294	0.182603	0.0303816	0.043908	0	0	0	0	0.630186	5.71032	5.51915	0.351388	0.187528	0.0587352	0.0473435	0.0649193	11.9394	5.38125	5.02289	0.338549	0.208558	0.0509235	0.0410468	0.0569342	11.1002	6.08362	5.70175	0.38177	0.231436	0.0587352	0.0473435	0.106079	12.5696	0.483996	0.453615	0.0303725	0.0184124	0.00467281	0.00376652	0.0051648	0.0623891	0.0613606	0.0320257	0.0501359
18	4	111	20-1063	GVA-H-20-1063-002	BdBd	0.0380885	0.238047	0.030671	0.0839374	0.0211945	0.131111	0	0	0.543049	0.292573	7.09751	0.364694	0.270447	0.180806	3.46782	0.0741961	11.748	0.294675	6.46256	0.350507	0.32139	0.177953	3.13771	0.0650699	10.8099	0.330662	7.33555	0.395365	0.354384	0.202001	3.59893	3.80093	12.2911	0.0269025	0.596819	0.0321668	0.0288326	0.0164347	0.292808	0.00603657	0.376279	0.115189	0.0324511	0.0441824
19	4	112	20-1063	GVA-H-20-1063-003	BdBd	0.0272444	0.147993	0.0209968	0.0580214	0.0276793	0.139561	0	0	0.421496	0.160966	3.87491	0.212654	0.186631	0.159604	3.16656	0.0314191	7.79274	0.168412	3.54629	0.207494	0.221884	0.166056	2.88497	0.0275545	7.22266	0.18821	4.0229	0.233651	0.244653	0.187283	3.30612	3.49341	8.21424	0.0229127	0.489747	0.0284446	0.029784	0.0227998	0.402487	0.00382495	0.48734	0.144755	0.0367877	0.0513129
20	4	113	20-1063	GVA-H-20-1063-004	BdBd	0.0279861	0.210191	0.0233624	0.0957379	0.0176181	0.106361	0	0	0.481257	0.226051	5.58084	0.334651	0.265687	0.136605	2.64385	0	9.18769	0.226233	5.10459	0.316852	0.329011	0.136054	2.39858	0	8.51132	0.254037	5.79103	0.358014	0.361425	0.154223	2.75021	2.90443	9.66894	0.0262735	0.598931	0.0370272	0.03738	0.0159503	0.284438	0	0.374795	0.110165	0.036296	0.0497735
21	4	114	20-1063	GVA-H-20-1063-005	BdBd	0.0271107	0.311987	0.0309097	0.0459532	0	0.0727751	0	0	0.488735	0.239291	5.55338	0.310012	0.22606	0.0658688	1.40542	0.0954237	7.89546	0.236969	5.1823	0.30279	0.244434	0.0571082	1.29128	0.0836866	7.39857	0.266401	5.86537	0.340921	0.272014	0.0658688	1.4782	1.54406	8.38419	0.0317742	0.699575	0.0406624	0.0324436	0.0078563	0.176307	0.0113814	0.268651	0.101766	0.0531913	0.0582925
22	4	115	20-1063	GVA-H-20-1063-006	BdBd	0.0139427	0.1153	0.0189341	0.0421698	0	0.0404547	0	0	0.230801	0.141728	3.43461	0.196581	0.19301	0.0612424	1.2865	0	5.31367	0.138238	3.12745	0.191336	0.211633	0.0530972	1.15585	0	4.87761	0.15567	3.54991	0.215515	0.23518	0.0612424	1.32696	1.3882	5.54447	0.0280767	0.640261	0.0388703	0.042417	0.0110457	0.239329	0	0.331662	0.0895653	0.0324797	0.0416272
23	4	116	20-1063	GVA-H-20-1063-007	BdBd	0.0572532	0.527824	0.0489939	0.135861	0.0343796	0.239453	0	0	1.04376	0.355103	8.7054	0.46009	0.420985	0.206167	4.09756	0.0800811	14.3254	0.368679	8.16246	0.452493	0.505486	0.213126	3.79204	0.0702311	13.5645	0.412356	9.23323	0.509084	0.556846	0.240546	4.33701	4.57756	15.3692	0.0268301	0.600764	0.0331238	0.0362314	0.0156512	0.282189	0.00521051	0.372406	0.138844	0.0571657	0.067913
24	4	117	20-1063	GVA-H-20-1063-008	BtBd	0.457254	0.154546	0.0315055	0.0375619	0	0.00592573	0	0	0.686793	4.39762	4.42884	0.285727	0.310911	0.085914	0.0819386	0.0321269	9.62308	4.31397	4.03864	0.282088	0.310542	0.0744874	0.0769665	0.0281753	9.12486	4.85488	4.58338	0.317233	0.348473	0.085914	0.0878643	0.173778	10.3099	0.470896	0.444563	0.0307698	0.0337999	0.00833318	0.00852235	0.00311613	0.0845414	0.0941845	0.0337187	0.0666151
25	4	118	20-1063	GVA-H-20-1063-009	BdBd	0.0226222	0.15095	0.0254223	0.0340761	0	0.0290186	0	0	0.262089	0.197581	4.59703	0.307333	0.122023	0.0426258	0.830678	0.0649093	6.16218	0.195901	4.18255	0.294954	0.141212	0.0369566	0.749216	0.0569254	5.65771	0.220203	4.74798	0.332756	0.156099	0.0426258	0.859696	0.902322	6.42427	0.0342768	0.739069	0.0517966	0.0242983	0.00663512	0.13382	0.0101038	0.226654	0.102733	0.0317924	0.0407966
26	4	119	20-1063	GVA-H-20-1063-010	BtBd	0.37671	0.14839	0.0332112	0.0440286	0	0.00271087	0	0	0.605051	5.33804	6.05886	0.40251	0.325083	0.146345	0.0909725	0.0533304	12.4151	5.05817	5.46201	0.386213	0.329452	0.126881	0.081584	0.0467708	11.4911	5.71475	6.20725	0.435721	0.369112	0.146345	0.0936833	0.240028	13.0202	0.438915	0.47674	0.0334651	0.0283492	0.0112398	0.00719524	0.00409598	0.0843453	0.0659188	0.023906	0.0464702
27	4	120	20-1063	GVA-H-20-1063-011	BdBd	0.0146475	0.0928107	0.0186696	0.0310132	0	0.0205079	0	0	0.177649	0.241988	4.66457	0.300286	0.162409	0.0563861	1.07122	0.0357489	6.5326	0.226871	4.18364	0.282021	0.173608	0.0488867	0.949252	0.0313518	5.89563	0.256636	4.75738	0.318956	0.193422	0.0563861	1.09172	1.14811	6.71025	0.0382453	0.708972	0.0475326	0.0288248	0.00840297	0.162695	0.00532751	0.252783	0.0570751	0.0195088	0.0264742
28	4	121	20-1063	GVA-H-20-1063-012	BdBd	0.0320644	0.269925	0.0257167	0.0830136	0	0.086926	0	0	0.497646	0.3261	7.77719	0.372423	0.275341	0.156435	2.67088	0.0529821	11.6313	0.318054	7.09052	0.352332	0.324763	0.13563	2.40258	0.0464653	10.6703	0.358164	8.04711	0.39814	0.358354	0.156435	2.7578	2.91424	12.129	0.0295296	0.663461	0.0328255	0.0295452	0.0128976	0.227373	0.00436822	0.307009	0.0895243	0.0335431	0.0410294
29	4	122	20-1063	GVA-H-20-1063-013	BtBd	0.528172	0.186009	0.0320041	0.0484909	0.0232273	0.00850082	0	0	0.826404	3.88128	4.89921	0.340415	0.229361	0.240543	0.194846	0.0388992	9.82455	3.93206	4.48261	0.330548	0.24987	0.231778	0.177433	0.0341146	9.43841	4.40945	5.08522	0.372419	0.277852	0.26377	0.203347	0.467118	10.651	0.413996	0.477442	0.0349658	0.026087	0.0247649	0.0190919	0.00365218	0.108562	0.119782	0.0365783	0.0775896
30	4	123	20-1063	GVA-H-20-1063-014	BdBd	0.0265367	0.185718	0.0339066	0.0290264	0	0.029026	0	0	0.304214	0.247784	5.90759	0.30493	0.138247	0.038602	0.817032	0.0545976	7.50878	0.243843	5.36667	0.30133	0.150408	0.0334679	0.737392	0.0478821	6.88099	0.274321	6.0933	0.338837	0.167274	0.038602	0.846058	0.88466	7.81299	0.0351108	0.779894	0.0433684	0.0214097	0.00494074	0.108289	0.00698805	0.184995	0.0967362	0.030479	0.0389369
31	4	124	20-1063	GVA-H-20-1063-015	BtBd	0.50253	0.24908	0.032851	0.0485149	0.0249956	0.00941588	0	0	0.867387	6.05393	8.18601	0.547913	0.22149	0.295055	0.233432	0.097526	15.6354	5.81182	7.42821	0.513371	0.242983	0.280808	0.211802	0.0855303	14.5745	6.55646	8.43509	0.580764	0.270005	0.32005	0.242848	0.562899	16.5027	0.397295	0.511133	0.035192	0.0163612	0.0193938	0.0147156	0.00590968	0.0915723	0.0766467	0.029529	0.0525602
1	5	125	19-1205	GVA-H-19-1205-001	BdBd	0.042891	0.395923	0.029703	0.0215533	0	0.00467078	0	0	0.494741	0.264803	6.89827	0.311486	0.170531	0	0.0834003	0.0409235	7.76942	0.275123	6.44571	0.302877	0.171279	0	0.0769788	0.0358899	7.30785	0.307694	7.29419	0.341189	0.192084	0	0.0880711	0.0880711	8.26416	0.0372324	0.88263	0.0412855	0.023243	0	0.010657	0.00495193	0.0801374	0.139395	0.0542792	0.0598659
2	5	126	19-1205	GVA-H-19-1205-002	BdBd	0.0334188	0.309343	0.0229599	0.0240034	0	0.00201507	0	0	0.39174	0.350558	9.84042	0.46157	0.136067	0	0.0854072	0.0325825	10.9066	0.340858	8.9394	0.427757	0.143471	0	0.0760631	0.0285749	9.95612	0.383977	10.1498	0.48453	0.160071	0	0.0874223	0.0874223	11.2984	0.0339852	0.898341	0.042885	0.0141676	0	0.00773761	0.00288383	0.0676741	0.0870335	0.0304779	0.0346724
3	5	127	19-1205	GVA-H-19-1205-003	BdBd	0.0305977	0.283567	0.0234299	0.0261181	0	0.00568054	0	0	0.369393	0.302861	8.51613	0.350285	0.238043	0	0.121636	0.0400762	9.56903	0.296207	7.75222	0.330629	0.23512	0	0.111139	0.0351468	8.76046	0.333458	8.7997	0.373714	0.264161	0	0.127316	0.127316	9.93843	0.0335524	0.885422	0.037603	0.0265798	0	0.0128105	0.00403245	0.0810257	0.0917585	0.0322246	0.0371682
4	5	128	19-1205	GVA-H-19-1205-004	BdBd	0.0320482	0.283426	0.0265449	0.032183	0	0.0040029	0	0	0.378205	0.392963	10.8751	0.445351	0.249462	0	0.119803	0.050613	12.1333	0.376676	9.82088	0.417118	0.251211	0	0.107872	0.0443876	11.0181	0.425011	11.1585	0.471896	0.281645	0	0.123806	0.123806	12.5115	0.0339696	0.891862	0.037717	0.0225109	0	0.00989537	0.00404532	0.0741686	0.0754056	0.0253999	0.0302286
5	5	129	19-1205	GVA-H-19-1205-005	BdBd	0.0374032	0.341118	0.0264826	0.020247	0	0.00210643	0	0	0.427357	0.293765	7.73761	0.395199	0.109798	0	0.0758181	0.0358808	8.64807	0.295035	7.127	0.373072	0.11665	0	0.0678407	0.0314675	8.01107	0.331169	8.07873	0.421681	0.130045	0	0.0779245	0.0779245	9.07543	0.0364907	0.890176	0.0464641	0.0143293	0	0.00858632	0.00395362	0.0733333	0.112943	0.0422242	0.0470895
6	5	130	19-1205	GVA-H-19-1205-006	BdBd	0.0390626	0.334041	0.0316159	0.0371597	0	0.00423998	0	0	0.446119	0.400357	10.9634	0.440967	0.350171	0	0.107986	0.0514373	12.3144	0.390176	9.94898	0.418344	0.34461	0	0.0978639	0.0451105	11.2451	0.439419	11.2975	0.472583	0.387331	0	0.112226	0.112226	12.7605	0.034436	0.885349	0.0370349	0.0303539	0	0.00879482	0.00403099	0.0802146	0.0888959	0.0295677	0.034961
7	5	131	19-1205	GVA-H-19-1205-007	BdBd	0.0392861	0.348839	0.0328685	0.036659	0	0.00479741	0	0	0.46245	0.414961	12.3157	0.483373	0.342825	0	0.125817	0.0557812	13.7385	0.403207	11.1497	0.456787	0.337659	0	0.113881	0.0489201	12.5102	0.454247	12.6645	0.516242	0.379484	0	0.130615	0.130615	14.2009	0.0319872	0.891812	0.0363527	0.0267225	0	0.00919763	0.003928	0.0762009	0.0864862	0.0275446	0.0325648
8	5	132	19-1205	GVA-H-19-1205-008	BdBd	0.0493541	0.458154	0.0356804	0.0307633	0	0.00569778	0	0	0.579649	0.367953	10.5845	0.449536	0.259981	0	0.106554	0.0491989	11.8177	0.372049	9.74076	0.429923	0.259027	0	0.0980802	0.0431474	10.943	0.417307	11.0427	0.485216	0.290745	0	0.112252	0.112252	12.3974	0.0336609	0.890725	0.0391386	0.0234521	0	0.00905448	0.00396849	0.0756137	0.118268	0.0414894	0.0467558
[truncated: 212 more rows]
[truncated: 4 more columns]
